# Supplementary material for: Venomics of the Central European Myrmicine Ants Myrmica rubra and Myrmica ruginodis
Source: Toxins (Basel). 2022 May 21;14(5):358. doi: 10.3390/toxins14050358 (PMC9147725; doi:10.3390/toxins14050358)
Supplement: Supplementary file 1 [file toxins-14-00358-s001.zip]

Archive with 24 entries (22 files):
- DataS01-S08_Alignments_Myrmica_ruginodis/
- DataS01-S08_Alignments_Myrmica_ruginodis/S01_M12_metalloprotease.msa.fasta
- DataS01-S08_Alignments_Myrmica_ruginodis/S02_CAP_superfamily.msa.fasta
- DataS01-S08_Alignments_Myrmica_ruginodis/S03_EGF-like_toxins.msa.fasta
- DataS01-S08_Alignments_Myrmica_ruginodis/S04_Kunitz-type_serine_protease_inhibitor.msa.fasta
- DataS01-S08_Alignments_Myrmica_ruginodis/S05_Phospholipase_A1.msa.fasta
- DataS01-S08_Alignments_Myrmica_ruginodis/S06_Venom_acid_phosphatase.msa.fasta
- DataS01-S08_Alignments_Myrmica_ruginodis/S07_Venom_dipeptidyl_peptidase_S9.msa.fasta
- DataS01-S08_Alignments_Myrmica_ruginodis/S08a_Venom_serine_protease_or_S1_protease_SP4_BOMPE.msa.fasta
- DataS01-S08_Alignments_Myrmica_ruginodis/S08b_Venom_serine_protease_or_S1_protease_SP4_POLDO.msa.fasta
- DataS01-S08_Alignments_Myrmica_ruginodis/S08c_Venom_serine_protease_or_S1_protease_SP34_APIME.msa.fasta
- DataS01-S08_Alignments_Myrmica_ruginodis/S08d_Venom_serine_protease_or_S1_protease_VSP_BOMIG.msa.fasta
- DataS09-S11_Alignments_Myrmica_rubra/
- DataS09-S11_Alignments_Myrmica_rubra/S09_CAP_superfamily.msa.fasta
- DataS09-S11_Alignments_Myrmica_rubra/S10_Venom_acid_phosphatase.msa.fasta
- DataS09-S11_Alignments_Myrmica_rubra/S11a_Venom_serine_protease_or_S1_protease_SP4_BOMPE.msa.fasta
- DataS09-S11_Alignments_Myrmica_rubra/S11b_Venom_serine_protease_or_S1_protease_SP4_POLDO.msa.fasta
- DataS09-S11_Alignments_Myrmica_rubra/S11c_Venom_serine_protease_or_S1_protease_SP34_APIME.msa.fasta
- DataS09-S11_Alignments_Myrmica_rubra/S11d_Venom_serine_protease_or_S1_protease_VSP_BOMIG.msa.fasta
- DataS12-EGFlike_toxins_mafft.fftns2.iqtree.tree
- TableS1-S2_CO1_analysis.pdf
- TableS3_Proteome_Transcriptome.xlsx
- TableS4_BLAST_EGF-like_toxins.xlsx
- TableS5_Parameters_used.pdf
