# Supplementary material for: Venomics of the Central European Myrmicine Ants Myrmica rubra and Myrmica ruginodis
Source: Toxins (Basel). 2022 May 21;14(5):358. doi: 10.3390/toxins14050358 (PMC9147725; doi:10.3390/toxins14050358)
Supplement: Supplementary file 1 [file toxins-14-00358-s001.zip › DataS01-S08_Alignments_Myrmica_ruginodis/S01_M12_metalloprotease.msa.fasta]

>sp|A0FKN6|VMPA_LOXIN Astacin-like metalloprotease toxin 1 OS=Loxosceles intermedia OX=58218 PE=1 SV=1
MIKYIGVFAFLVGGF--CHDFETV--------ISNQDPIVDGMRLV--------------
----EGDMLFDDGP---LFTE-----RNAVKYDQQLWPNGEIVYEISPGLRQY-EQIIRE
AMRTYEDNTCIKFRRRTNEADYVNIHVGDR--CYSRVGKSFRG-GPQPLSLGR-GC--TD
FGTILHELGHSVGFDHEHSRADRDEFLIIHKENIKNGSEHNFDKLWENNTRTIGP-FDYD
SIMLYGAYAFSKDTRKFKTMEPVEPGL-PMKSVIQKGKLSYYDIVKVNKLYKCPPVNPY-
---------------------PGGIRP-YVNV
>sp|P0DM61|VMPA4_LOXLA Astacin-like metalloprotease toxin 4 (Fragment) OS=Loxosceles laeta OX=58217 PE=2 SV=1
------------------------------------------------------------
------------------------------------------------------------
--------------RETNENDYVDIHKGDK--CYSRVGKSFNG-GPQPLSLGK-GC--TD
FGTILHELGHSVGFNHEHSRSDRDEYLIVHKENVLSGYERDFEKLWENKTRTIGD-FDYD
SIMLYGLLCLFKGSV---------------------------------------------
--------------------------------
>sp|P0DM62|VMPA5_LOXGA Astacin-like metalloprotease toxin 5 (Fragment) OS=Loxosceles gaucho OX=58216 PE=2 SV=1
------------------------------------------------------------
---------------------------NAVKYDQQLWPNGEIIYEISPGLRQY-EQLILE
AMRSYEDTTCIKFRRRFDEDDYVNIHVGDK--CYSRVGKSFKG-GPQPLSLGN-GC--TD
FGTILHELGHSVGFDHEHSRTDRDEYLIIHERNIKNGSEHNFEKLLESKTRTIGP-FDYD
SIMLYGSYAFSRDTEAVENHGTRRTRT-PYEICHSKRKAELL------------------
--------------------------------
>sp|C9D7R3|VMPA3_LOXIN Astacin-like metalloprotease toxin 3 OS=Loxosceles intermedia OX=58218 PE=2 SV=1
-MTTMSFFTVLSVAVCLCIEAG-----------------VEGSRLN--------------
----GRDMLMQEES---PLME-----RNALKYDSRLWPDGVVIYEFTS-LRFY-RKLIKR
VMQHIADNTCITFKERTNEKGYVNIYNGKLFTCFADMG--YYP-FKQRLSLGL-GC--RS
FGAILHELGHVLGLYHEQQRPDRDDYVIVYKDNIQTGALRDYEKRFENNTRVIGP-FDYD
SIMIYGETDARKSGS--VTMKVKKPGA-TLVNASLKHELTALDIKKINTLYNCPGKDKF-
--------------------------------
>sp|C9D7R2|VMPA2_LOXIN Astacin-like metalloprotease toxin 2 OS=Loxosceles intermedia OX=58218 PE=2 SV=1
MIPDVGFLVLLTGALFICIKAAPA--------TTDVDPTFEGRIVM--------------
----EGDILIREEQ----LTE-----RNAIALENMRWPDATIVYKLTGWYALF-PGDIKK
AMRHIEENTCIKFKARSNEEGYVKIYKGEKESCFADIG--YFA-SEQRLSLGS-GC--KI
FGRILHEMGHTIGLFHEHTRPDRDNYITVHEDNIRPGSKRNYRKTPSYMTRVIGP-FDYD
SIMIYGETAGSRDPMHLKSMEANKPGV-TLISSRYKDRLTDLDIKKINTLYNCPGKEKFS
--------------------------------
>TRINITY_DN9949_c0_g1_i7.p1 type:complete len:169 gc:universal TRINITY_DN9949_c0_g1_i7:150-656(+)
------------------------------------------------------------
------------------------------------------------------------
-MKDYHTYTCIRFKKRTNEKDYINIVNDKT-GCWSYVG--RIG-NGQRVNLQSPGC-VTA
KGTVIHELMHACGFQHEQSREDRDSYVTILWDNIKNGHQHNFVKDAPGQTSTYNVAYNYA
SVMHYSAYAFSKNKQ--KTIEAKDPNVKKM---GQRDGFTNADVLEINRMYGCKDNGKP-
--------------------------------
>TRINITY_DN9949_c0_g1_i6.p1 type:complete len:247 gc:universal TRINITY_DN9949_c0_g1_i6:152-892(+)
--------------------------------MFDMAPNYETGIKVAQWTKEMNVNPEEL
GNYYEGDIMLTNNT-----------IRSGMINERFRWPGRTIPFVISGNFAAGQLKLIDD
AMKDYHTYTCIRFKKRTNEKDYINIVNDKT-GCWSYVG--RIG-NGQRVNLQSPGC-VTA
KGTVIHELMHACGFQHEQSREDRDSYVTILWDNIKNGHQHNFVKDAPGQTSTYNVAYNYA
SVMHYSAYAFSKNKQ--KTIEAKDPNVKKM---GQRDGFTNADVLEINRMYGCKDNGKP-
--------------------------------
>NODE_37299_length_1303_cov_22.858173_g10959_i0.p1 type:complete len:275 gc:universal NODE_37299_length_1303_cov_22.858173_g10959_i0:174-998(+)
MLCRL----LVTWTLFVLTTFTSAGLVRNIDGMFDMAPNYETGAKVAQWTKEMNVNPEEL
GNYYEGDIMLTNNT-----------IRSGMINERFRWPGRTIPFVISGNFAAGQLKLIDD
AMKDYHTYTCIRFKKRTNEKDYINIVNDKT-GCWSYVG--RIG-NGQRVNLQSPGC-VTA
KGTVIHELMHACGFQHEQSREDRDSYVTILWDNIKNGHQHNFVKDAPGQTSTYNVAYNYA
SVMHYSAYAFSKNKQ--KTIEAKDPNVKKM---GQRDGFTNADVLEINRMYGCKDNGKP-
--------------------------------
>TRINITY_DN9949_c0_g1_i4.p1 type:3prime_partial len:258 gc:universal TRINITY_DN9949_c0_g1_i4:174-944(+)
MLCRL----LVTWTLFVLTTFTSAGLVRNIDGMFDMAPNYETGIKVAQWTKEMNVNPEEL
GNYYEGDIMLTNNT-----------IRSGMINERFRWPGRTIPFVISGNFAAGQLKLIDD
AMKDYHTYTCIRFKKRTNEKDYINIVNDKT-GCWSYVG--RIG-NGQRVNLQSPGC-VTA
KGTVIHELMHACGFQHEQSREDRDSYVTILWDNIKNGHQHNFVKDAPGQTSTYNVAYNYA
SVMHYSAYAFSKNKQ--KTIEAK-----------VSDHFHKRSLGQVNCV----------
--------------------------------
>TRINITY_DN9949_c0_g1_i5.p2 type:complete len:270 gc:universal TRINITY_DN9949_c0_g1_i5:174-983(+)
MLCRL----LVTWTLFVLTTFTSAGLVRNIDGMFDMAPNYETGIKVAQWTKEMNVNPEEL
GNYYEGDMMLTNNT-----------KRSGIKDEGRRWPERTIPYVISGSFTADQLKLIND
AMKDYHTYTCIRFKKRTNEKGYINIVNDET-GCWSNIG--YLG-KEQTVNLQSPGC-VTL
KGTVIHEFMHACGFWHEHTRSDRDDYVTILWNNIQTRAMHNFVKDNPKQTSTYGVSYNYG
SVMHYSANAFSRNNQ--KTIQTKDPNA-NI---GQREGFSDKDILQINKMYGCSS-----
--------------------------------
>NODE_40857_length_1117_cov_21.428437_g10959_i1.p2 type:complete len:270 gc:universal NODE_40857_length_1117_cov_21.428437_g10959_i1:174-983(+)
MLCRL----LVTWTLFVLTTFTSAGLVRNIDGMFDMAPNYETGAKVAQWTKEMNVNPEEL
GNYYEGDMMLTNNT-----------KRSGIKDEGRRWPERTIPYVISGSFTADQLKLIND
AMKDYHTYTCIRFKKRTNEKGYINIVNDET-GCWSNIG--YLG-KEQTVNLQSPGC-VTL
KGTVIHEFMHACGFWHEHTRSDRDDYVTILWNNIQTRAMHNFVKDNPKQTSTYGVSYNYG
SVMHYSANAFSRNNQ--KTIQTKDPNA-NI---GQREGFSDKDILQINKMYGCSS-----
--------------------------------
>sp|K7Z9Q9|VMP_NEMVE Nematocyst expressed protein 6 OS=Nematostella vectensis OX=45351 PE=2 SV=1
-MKGFIFAGVLVSALICLAEGKP----------------FDNLELV--------------
----EDDMLMTKEQKEAYLAHQNGRVRRAALRDRYLWPQGKIPYTFSDDIDQAGRELAER
AMNHWMSRTCLRFSPRRREHAYIEFQYDGR--CRARVG--YTGEARQKVSIGS-ALDPCP
LGSVIHELGHGIGFFHEHSRPDRDEYVNINVNNMREGAESNFRKDNGYFVDSRGQDYDYG
SIMHYSKYQGN-NAFNAVVMEPIQRGA-EI---GQRDGLSAGDIRQTNLMYKCNAQGDSE
LQPVNDEDEDKDGGDSKKKPDPKGPKPGEIEE
