# Supplementary material for: Venomics of the Central European Myrmicine Ants Myrmica rubra and Myrmica ruginodis
Source: Toxins (Basel). 2022 May 21;14(5):358. doi: 10.3390/toxins14050358 (PMC9147725; doi:10.3390/toxins14050358)
Supplement: Supplementary file 1 [file toxins-14-00358-s001.zip › DataS01-S08_Alignments_Myrmica_ruginodis/S02_CAP_superfamily.msa.fasta]

>sp|P86686|VA5_POLPI Venom allergen 5 OS=Polybia paulista OX=291283 PE=1 SV=1
------------------------NKYCNIKC----SKVAHTVCQTGESTKPSSKNCAKV
SITSVGVTEEEKKLIVDEHNRFRQKVAQGLETRGNPGPQPAASDMNNLVWNDELAYIAQV
WASQC--------QFFVHDKCRNTAQYQVGQNIAYSASTAA-YPG---VVKLIVLWENEV
KDFNYNTGIT----KENFAKVGHYTQVVWAKTKEVGCGSIKYIE-KGMKSHYLVCNYGPA
GNVLGAQIYEIK-
>sp|D4P2Y4|VA52_POLPI Venom allergen 5 2 OS=Polybia paulista OX=291283 PE=1 SV=2
------------------------NKYCNIKC----SKVAHTVCQYGESTKPSSK-CNKV
SITSVGVTEEEKKLIVDEHNRFRQKVAQGLETRGNPGPQPAASDMNNLVWNDELAYIAQV
WASQC--------QFFVHDKCRNTAQYQVGQNIAYSASTAA-YPG---IVSLIVLWENEV
KDFNYSQGIT----KENFSKVGHYTQVVWAKTKEVGCGSIKYIE-KGMKSHYLVCNYGPA
GNYMGQPIYTKK-
>sp|Q7Z156|VA5_POLSR Venom allergen 5 OS=Polybia scutellaris rioplatensis OX=260979 PE=1 SV=2
------------------------NKYCNIKC----SKVAHTVCQYGESTKPSSKNCNKV
SITSVGVTEEEKKLIVDEHNRFRQKVAQGLETRGNPGPQPAASDMNNLVWNDELAYIAQV
WANQC--------QFFVHDKCRNTAQYQVGQNIAYSASTAA-YPG---IVSLIVLWENEV
KDFNYSQGIT----KENFAKVGHYTQVVWAKTKEVGCGSIKYIE-KGMKSHYLVCNYGPA
GNYMGQPIYTKK-
>sp|P35759|VA5_POLEX Venom allergen 5 OS=Polistes exclamans OX=27506 PE=1 SV=2
M-EIGGLVYLVIVVAIIHSS--QGVDYCKIRC----PSGIHTVCQYGESTKP-SKNCAGK
VIKSVGPTEEEKKLIVSEHNRFRQKVAQGLETRGNPGPQPAASDMNDLVWNDELAHIAQV
WASQC--------QFLVHDKCRNTAKYPVGQNIAYAGGSK--LPD---VVSLIKLWENEV
KDFNYNTGIT----KQNFAKIGHYTQMVWGKTKEIGCGSLKYME-NKMQNHYLICNYGPA
GNYLGQLPNTKK-
>sp|Q05109|VA5_POLAN Venom allergen 5 (Fragment) OS=Polistes annularis OX=27505 PE=1 SV=1
------------------SS--QGVDYCKIKC----PSGIHTVCQYGESTKP-SKNCAGK
VIKSVGPTEEEKKLIVSEHNRFRQKVAQGLETRGNPGPQPAASDMNDLVWNDELAHIAQV
WASQC--------QFLVHDKCRNTAKYPVGQNIAYAGGSN--LPD---VVSLIKLWENEV
KDFNYNTGIT----KQNFAKIGHYTQMVWGKTKEIGCGSLKYME-NNMQNHYLICNYGPA
GNYLGQLPYTKK-
>sp|P35780|VA5_POLFU Venom allergen 5 OS=Polistes fuscatus OX=30207 PE=1 SV=1
------------------------VDYCKIKC----SSGIHTVCQYGESTKP-SKNCADK
VIKSVGPTEEEKKLIVNEHNRFRQKVAQGLETRGNPGPQPAASDMNNLVWNDELAHIAQV
WASQC--------QILVHDKCRNTAKYQVGQNIAYAGGSK--LPD---VVSLIKLWENEV
KDFNYNKGIT----KQNFGKVGHYTQMIWAKTKEIGCGSLKYMK-NNMQHHYLICNYGPA
GNYLGQLPYTKK-
>sp|P81656|VA5_POLDO Venom allergen 5 OS=Polistes dominula OX=743375 PE=1 SV=2
M-KISCLICLVIVLTIIHLS--QANDYCKIKC----SSGVHTVCQYGESTKP-SKNCAGK
LIKSVGPTEEEKKLIVEEHNRFRQKVAKGLETRGNPGPQPAASNMNNLVWNDELAKIAQV
WASQC--------QILVHDKCRNTEKYQVGQNIAYAGSSNH-FPS---VTKLIQLWENEV
KDFNYNTGIT----NKNFGKVGHYTQMVWGNTKEVGCGSLKYVE-KNMQIHYLICNYGPA
GNYLGQPIYTKK-
>sp|P83377|VA5_POLGA Venom allergen 5 OS=Polistes gallicus OX=34730 PE=1 SV=1
------------------------NDYCKIKC----SSGVHTVCQYGESTKP-SKNCAGK
VIKSVGPTEEEKKLIVEEHNRFRQKVAQGLETRGNPGPQPAASNMNNLVWNDEQAKIAQV
WASQC--------QILVHDKCRNTEKYQVGQNIAYAGSSNH-FPS---VTKLIQLWENEV
KDFNYNTGIT----NKNFGKVGHYTQMVWGNTKEVGCGSLKYVE-KNMKIHYLICNYGPA
GNYLGQPIYTKK-
>sp|P10737|VA53_DOLMA Venom allergen 5.02 (Fragment) OS=Dolichovespula maculata OX=7441 PE=1 SV=3
--------------PIINLSFGEANNYCKIKC----SRGIHTLCKFGTSMKP---NCGSK
LVKVHGVSNDEKNEIVNRHNQFRQKVAKGLETRGNPGPQPPAKNMNVLVWNDELAKIAQT
WANQC--------SF-GHDQCRNTEKYQVGQNVAIASTTGNSYAT---MSKLIEMWENEV
KDFNPKKGTMG---DNNFSKVGHYTQMVWGKTKEIGCGSVKYIE-NNWHTHYLVCNYGPA
GNYMDQPIYERK-
>sp|Q05108|VA5_DOLAR Venom allergen 5 OS=Dolichovespula arenaria OX=7442 PE=1 SV=1
------------------------NNYCKI-C----PKGTHTLCKYGTSMKP---NCGGK
IVKSYGVTNDEKNEIVKRHNEFRQKVAQGLETRGNPGPQPPAKNMNLLVWNDELAKIAQT
WANQC--------NF-GHDQCRNTAKYPVGQNVAIASTTGNSYQT---MSYLIKMWEDEV
KDYNPHKDLM----HNNFSKVGHYTQMVWGKTKEIGCGSVKYIE-NKWHTHYLVCNYGPA
GNYMNQPVYERK-
>sp|P10736|VA52_DOLMA Venom allergen 5.01 OS=Dolichovespula maculata OX=7441 PE=1 SV=1
M-EIGGLVYLILIITIINLSFGETNNYCKIKC----RKGIHTLCKFGTSMKP---NCGRN
VVKAYGLTNDEKNEILKRHNDFRQNVAKGLETRGKPGPQPPAKNMNVLVWNDELAKIAQT
WANQC--------DF-NHDDCRNTAKYQVGQNIAISSTTATQFDR---PSKLIKQWEDEV
TEFNYKVGLQ----NSNFRKVGHYTQMVWGKTKEIGCGSIKYIE-DNWYTHYLVCNYGPG
GNDFNQPIYERK-
>sp|P86870|VA5_VESMG Venom allergen 5 OS=Vespa magnifica OX=202807 PE=1 SV=2
M-KISGFVYLILITTIINLSFSEANNYCKIKC----RSGIHTLCKFGISTKP---NCGKN
VVKGSGLTKAEKLEILKQHNEFRQKVARGLETRGKPGPQPPAKSMNTLVWNDELAQIAQV
WASQC--------KY-GHDDCRNTAKHSVGQNIAQQSTTAASFGS---VSNMVQMWADEV
KNYQY--GST----KNKLIEVGHYTQMVWAKTKEIGCGSIKYIE-NGWHRHYLVCNYGPA
GNIGNEPIYEKK-
>sp|P81657|VA5_VESMA Venom allergen 5 OS=Vespa mandarinia OX=7446 PE=1 SV=1
------------------------NNYCKIKC----RSGIHTLCKFGISTKP---NCGKN
VVKASGLTKAEKLEILKQHNEFRQKVARGLETRGKPGPQPPAKSMNTLVWNDELAQIAQV
WAGQC--------DY-GHDVCRNTAKYSVGQNIAENGSTAASFAS---VSNMVQMWADEV
KNYQY--GST----KNKLIEVGHYTQMVWAKTKEIGCGSIKYIE-NGWHRHYLVCNYGPA
GNIGNEPIYERK-
>sp|P0DMB9|VA5_VESVE Venom allergen 5 OS=Vespa velutina OX=202808 PE=1 SV=2
------------------------NNYCKIKC----RSGIHTLCKYGTSTKP---NCGRS
VVKASGLTKAEKLEILKQHNEFRQKVARGLETRGNPGPQPPAKSMNTLVWNDELAQIAQV
WASQC--------KY-GHDNCRNTAKYLVGQNIAEQSTTAASFEP---VSNMVKMWSDEV
KDYQY--GSS----KNKLNDVGHYTQMVWAKTKEIGCGNIKYIE-NGWHHHYLVCNYGPA
GNIGNEPIYEKK-
>sp|P35781|VA51_VESCR Venom allergen 5.01 OS=Vespa crabro OX=7445 PE=1 SV=1
------------------------NNYCKIKC----RSGIHTLCKYGTSTKP---NCGKN
VVKASGLTKQENLEILKQHNEFRQKVARGLETRGNPGPQPPAKSMNTLVWNDELAQIAQV
WANQC--------NY-GHDNCRNSAKYSVGQNIAEGSTTADNFGS---VSNMVKMWEDEV
KDYQY--GSP----KNKLNKVGHYTQMVWAKTKEIGCGSIKYIE-NGWHRHYLVCNYGPA
GNVGNEPIYERK-
>sp|P35782|VA52_VESCR Venom allergen 5.02 OS=Vespa crabro OX=7445 PE=1 SV=1
------------------------NNYCKIKC----RSGIHTLCKYGTSTKP---NCGKN
VVKASGLTKQENLEILKQHNEFRQKVARGLETRGNPGPQPPAKSMNTLVWNDELAQIAQV
WANQC--------NY-GHDNCRNSAKYSVGQNIAEGSTSADNFVN---VSNMVKMWEDEV
KDYQY--GSP----KNKLNKVGHYTQMVWAKTKEIGCGSEDYIE-DGWHRHYLVCNYGPA
GNVGNEPIYERK-
>sp|Q05110|VA5_VESVU Venom allergen 5 OS=Vespula vulgaris OX=7454 PE=1 SV=1
M-EISGLVYLIIIVTIIDLPYGKANNYCKIKC--L-KGGVHTACKYG-SLKP---NCGNK
VVVSYGLTKQEKQDILKEHNDFRQKIARGLETRGNPGPQPPAKNMKNLVWNDELAYVAQV
WANQC--------QY-GHDTCRDVAKYQVGQNVALTGSTAAKYDD---PVKLVKMWEDEV
KDYNPKKKFS----GNDFLKTGHYTQMVWANTKEVGCGSIKYIQ-EKWHKHYLVCNYGPS
GNFMNEELYQTK-
>sp|P35783|VA5_VESFL Venom allergen 5 OS=Vespula flavopilosa OX=30211 PE=1 SV=1
------------------------NNYCKIKC--L-KGGVHTACKYG-SLKP---NCGNK
VVVSYGLTKQEKQDILKEHNDFRQKIARGLETRGNPGPQPPAKNMKNLVWNDELAYVAQV
WANQC--------QY-GHDTCRDIAKYQVGQNVALTGSTAAKYDD---PVKLVKMWEDEV
KDYNPKKKFS----GNNFLKTGHYTQMVWANTKEVGCGSIKFIQ-EKWHKHYLVCNYGPS
GNFQNEELYQTK-
>sp|P35760|VA5_VESMC Venom allergen 5 OS=Vespula maculifrons OX=7453 PE=1 SV=1
------------------------NNYCKIKC--L-KGGVHTACKYG-SLKP---NCGNK
KVVSYGLTKQEKQDILKEHNDFRQKIARGLETRGNPGPQPPAKNMKNLVWSDELAYIAQV
WANQC--------QY-GHDTCRDVAKYQVGQNVALTGSTAAVYND---PVKLVKMWEDEV
KDYNPKKKFS----ENNFLKIGHYTQMVWANTKEVGCGSIKYIQ-ENWHKHYLVCNYGPS
GNFQNEELYQTK-
>sp|P35784|VA5_VESGE Venom allergen 5 OS=Vespula germanica OX=30212 PE=1 SV=1
------------------------NNYCKIKC--L-KGGVHTACKYE-SLKP---NCANK
KVVAYGLTKQEKQDILKEHNDFRQKIARGLETRGNPGPQPPAKNMKNLVWSDELAYIAQV
WANQC--------QY-GHDTCRDVAKYPVGQNVALTGSTAAKYDN---PVKLVKMWEDEV
KDYNPKKKFS----ENNFLKIGHYTQMVWANTKEVGCGSIKYIQ-DKWHKHYLVCNYGPS
GNFGNEELYQTK-
>sp|P35785|VA5_VESPE Venom allergen 5 OS=Vespula pensylvanica OX=30213 PE=1 SV=1
------------------------NNYCKIKC--L-KGGVHTACKYG-SLKP---NCGNK
IVVSYGLTKEEKQDILKEHNDFRQKIARGLETRGNPGPQPPAKNMKNLVWNDELAYVAQV
WANQC--------QY-GHDTCRDVAKYPVGQNVALTGSTADKYDN---PVKLVKMWEDEV
KDYNPKKKFS----ENNFNKIGHYTQMVWANTKEIGCGSIKYIQ-NEWHKHYLVCNYGPS
GNFGNEELYQTK-
>sp|Q2L6Z1|VAL5_VESMC Venom allergen 5 OS=Vespula maculifrons OX=7453 PE=2 SV=1
M-EISGLVYLIIIVTIIDLPYGKANNYCKIKC--L-KGGVHTACKYG-SLKP---NCGNK
VVVSYGLTKQEKQDILKEHNDFRQKVARGLETRGNPGPQPPAKNMKNLVWNDELAYVAQV
WANQC--------QY-GHDTCRDVAKYQVGQNVALTGSTAAKYEN---PVNLVKMWENEV
KDYNPKKKFS----ENNFIKIGHYTQMVWANTKEIGCGSMKYTE-NKWHYHYLVCNYGPS
GNFGNEELYQTK-
>sp|P35786|VA5_VESSQ Venom allergen 5 OS=Vespula squamosa OX=30214 PE=1 SV=1
------------------------VDYCKIKC--L-KGGVHTACKYGTSTKP---NCGNM
VVKSYGVTQAEKQEILKIHNDFRNKVARGLETRGNPGPQPPAKNMNNLVWNNELANIAQI
WASQC--------KY-GHDTCKDTTKYNVGQNIAVSSSTAAVYEN---VGNLVKAWENEV
KDFNPTISWE----QNEFKKIGHYTQMVWAKTKEIGCGSIKYVD-NNWYTHYLVCNYGPA
GNFGNQEVYERK-
>sp|P35787|VA5_VESVI Venom allergen 5 OS=Vespula vidua OX=30215 PE=1 SV=1
-----------------------KVNYCKIKC--L-KGGVHTACKYGTSTKP---NCGKM
VVKAYGLTEAEKQEILKVHNDFRQKVAKGLETRGNPGPQPPAKNMNNLVWNDELANIAQV
WASQC--------NY-GHDTCKDTEKYPVGQNIAKRSTTAALFDS---PGKLVKMWENEV
KDFNPNIEWS----KNNLKKTGHYTQMVWAKTKEIGCGSVKYVK-DEWYTHYLVCNYGPS
GNFRNEKLYEKK-
>sp|B2MVK7|VA5_RHYBR Venom allergen 5 OS=Rhynchium brunneum OX=522437 PE=2 SV=1
MTKIDLLARVFVIATIIALA--TAVDYYKLKC--P-PKTKHTMCIYGTNSHP-SRNCG--
VVKGSGPTDQEKREILKEHNDYGHKVASGEEKRGVNGGQPAAKNMEDMTWDDELAKVAQT
WANQC--------TI-NHDKCRSVSRFSVGQNLASKSTTGNDFPP---VVELIQLWENEV
SDFDKNNIKSLP--ASGISKTGHYTQMVWAKSNKLGCGSIKHHK-DGWNKHFLVCNYGPS
GNYLGQSVYEV--
>sp|P35778|VA3_SOLIN Venom allergen 3 OS=Solenopsis invicta OX=13686 PE=1 SV=2
MELIVSILWLAITAENLANT--LATNYCNLQSCKR-NNAIHTMCQY-TSPTP-GPMCL--
EYSNVGFTDAEKDAIVNKHNELRQRVASGKEMRGTNGPQPPAVKMPNLTWDPELATIAQR
WANQC--------TF-EHDACRNVERFAVGQNIAATSSSGKNKST---PNEMILLWYNEV
KDFDNRWISSFPSDDNILMKVGHYTQIVWAKTTKIGCGRIMFKEPDNWTKHYLVCNYGPA
GNVLGAPIYEIKK
>sp|P35779|VA3_SOLRI Venom allergen 3 OS=Solenopsis richteri OX=30203 PE=1 SV=2
------------------------TNYCNLQSCKR-NNAIHTMCQY-TSPTP-GPMCL--
EYSNVGFTDAEKDAIVNKHNELRQRVASGKEMRGTNGPQPPAVKMPNLTWDPELATIAQR
WANQC--------TF-EHDACRNVERFAVGQNIAATSSSGKNKST---LSDMILLWYNEV
KDFDNRWISSFPSDGNILMHVGHYTQIVWAKTKKIGCGRIMFKE-DNWNKHYLVCNYGPA
GNVLGAQIYEIKK
>TRINITY_DN727_c0_g1_i5.p1 type:3prime_partial len:101 gc:universal TRINITY_DN727_c0_g1_i5:710-1009(+)
------------------------------------------------------------
--------------------------------------------MPNLEWDDELATVAQR
WINQC--------NF-GHDACRDVDRYQVGQNIAKTPYSG--TSD---LKDPIQRWYNEV
DKFDKNKVSKYEFDFE----TGHYTQVLWADTTKSGCGRIIY------------------
-------------
>TRINITY_DN727_c0_g1_i3.p1 type:3prime_partial len:199 gc:universal TRINITY_DN727_c0_g1_i3:398-991(+)
MAEICSFLCLTIIAVIFSSV--TAVDYCNMKSCKDYKKGTHTMCTY-SSSTP-AAACR--
QYRNVGISNSEKTAIVNKHNELRQKVASGRETRGNPGPQPPAVHMPNLEWDDELATVAQR
WINQC--------NF-GHDACRDVDRYQVGQNIAKTPYSG--TSD---LKDPIQRWYNEV
DKFDKNKVSKYEFDFE----TGHYTQVLWADTTKSGCGRIIY------------------
-------------
>NODE_30799_length_1721_cov_530.289316_g6952_i6.p1 type:complete len:230 gc:universal NODE_30799_length_1721_cov_530.289316_g6952_i6:398-1087(+)
MAGICSFLCLTIIAVIFSSV--TAVDYCNMKSCKDYKKGTHTMCTY-SSSTP-AAACR--
QYRNVGISNSEKTAIVNKHNELRQKVASGRETRGNPGPQPPAVHMPNLEWDDELATVAQR
WINQC--------NF-GHDACRDVDRYQVGQNIAKTPYSG--TSD---LKDPIQRWYDEV
DKFDKNKVSKYEFDFE----TGHYTQVIWADTTKIGCGRIIYKESNGWTSEYLVCNYGPG
GNVKGQPIYEVKK
>NODE_32643_length_1626_cov_634.599618_g2923_i10.p1 type:complete len:230 gc:universal NODE_32643_length_1626_cov_634.599618_g2923_i10:398-1087(+)
MAGICSFLCLTIIAVIFSSV--TAVDYCNMKSCKDYKKGTHTMCTY-SSSTP-AAACR--
QYRNVGISNSEKTAIVNKHNELRQKVASGRETRGNPGPQPPAVHMPNLEWDDELATVAQR
WINQC--------NF-GHDACRDVDRYQVGQNIAKTPYSG--TSD---LKDPIQRWYDEV
DKFDKNKVSKYEFDFE----TGHYTQVIWADTTKIGCGRIIYKESNGWTSEYLVCNYGPS
GNFPGQPIYEVKK
>NODE_41350_length_1093_cov_196.000963_g6952_i8.p1 type:complete len:229 gc:universal NODE_41350_length_1093_cov_196.000963_g6952_i8:66-752(+)
MAEIFSMLCLIIAVENFVDT--TATDYCNLKSCKENRE-VHTMCTY-TFPAP-ATSCR--
QWNSKGLNKAEKKAIVEKHNQLRQKVASGRETRGNPGPQPPAVHMPNLEWDDELATVAQR
WINQC--------NF-GHDACRDVDRYQVGQNIAKTPYSG--TSD---LKDPIQRWYDEV
DKFDKNKVSKYEFDFE----TGHYTQVIWADTTKIGCGRIIYKESNGWTSEYFACNYGPS
GNFPDQPIYEVKK
>NODE_37966_length_1291_cov_459.313107_g2923_i12.p1 type:complete len:229 gc:universal NODE_37966_length_1291_cov_459.313107_g2923_i12:66-752(+)
MAEIFSMLCLIIAVENFVDT--TATDYCNLKSCKENRE-VHTMCTY-TFPAP-ATSCR--
QWNSKGLNKAEKKAIVEKHNQLRQKVASGRETRGNPGPQPPAVHMPNLEWDDELATVAQR
WINQC--------NF-GHDACRDVDRYQVGQNIAKTPYSG--TSD---LKDPIQRWYDEV
DKFDKNKVSKYEFDFE----TGHYTQVIWADTTKIGCGRIIYKESNGWTSEYLVCNYGPS
GNFPGQPIYEVKK
>TRINITY_DN727_c0_g1_i11.p1 type:5prime_partial len:108 gc:universal TRINITY_DN727_c0_g1_i11:2-325(+)
------------------------------------------------------------
------------------------------------------------------------
-----------------HDACRDVDRYQVGQNIAKTPYSG--TSD---LKDPIQRWYNEV
DKFDKNKVSKYKFDVN----TGHYTQVVWAATTKIGCGRIIYKESNGWTSEYLACNYGSS
GNFLGQPIYEVKK
>NODE_30529_length_1742_cov_539.110848_g6952_i3.p1 type:complete len:237 gc:universal NODE_30529_length_1742_cov_539.110848_g6952_i3:398-1108(+)
MAGICSFLCLTIIAVIFSSV--TAVDYCNMKSCKDYKKGTHTMCTY-SSSTP-AAACR--
QYRNVGISNSEKTAIVNKHNELRQKVASGRETRGNPGPQPPAVHMPNLEWDDELATIAQR
WANQCVCKPDIPETC-KHDACRDVDRYQVNQNVAMTPYSG--TSD---LKDPIQRWYNEV
DKFDKNKVSKYKFDFN----TGHYTQVVWAATTKIGCGRIIYK-SNGWTWESLVCNYGPS
GNVDGQPIYEVKK
>TRINITY_DN727_c0_g1_i8.p1 type:complete len:135 gc:universal TRINITY_DN727_c0_g1_i8:710-1114(+)
------------------------------------------------------------
--------------------------------------------MPNLEWDDELATIAQR
WANQC--------NF-EHDACRNVDRYKVGQNIGKGSSSGEITSN---LEGRIQSWYNEV
DRFDKTKVSKYEHDVH---KTGHYTQVVWAATTKIGCGRIIYKESNGWTSEYLVCNYGPG
GNVKGQPIYEVKK
>TRINITY_DN727_c0_g1_i9.p1 type:complete len:233 gc:universal TRINITY_DN727_c0_g1_i9:398-1096(+)
MAEICSFLCLTIIAVIFSSV--TAVDYCNMKSCKDYKKGTHTMCTY-SSSTP-AAACR--
QYRNVGISNSEKTAIVNKHNELRQKVASGRETRGNPGPQPPAVHMPNLEWDDELATIAQR
WANQC--------NF-EHDACRNVDRYKVGQNIGKGSSSGEITSN---LEGRIQSWYNEV
DRFDKTKVSKYEHDVH---KTGHYTQVVWAATTKIGCGRIIYKESNGWTSEYLVCNYGPG
GNVKGQPIYEVKK
>NODE_30670_length_1730_cov_589.490149_g6952_i4.p1 type:complete len:233 gc:universal NODE_30670_length_1730_cov_589.490149_g6952_i4:398-1096(+)
MAGICSFLCLTIIAVIFSSV--TAVDYCNMKSCKDYKKGTHTMCTY-SSSTP-AAACR--
QYRNVGISNSEKTAIVNKHNELRQKVASGRETRGNPGPQPPAVHMPNLEWDDELATIAQR
WANQC--------NF-EHDACRNVDRYKVGQNIGKGSSSGEITSN---LEGRIQSWYNEV
DRFDKTKVSKYEHDVH---KTGHYTQVIWAATTKIGCGRIIYKESNGWTSEYLVCNYGPG
GNVKGQPIYEVKK
>NODE_32517_length_1635_cov_698.642405_g2923_i8.p1 type:complete len:233 gc:universal NODE_32517_length_1635_cov_698.642405_g2923_i8:398-1096(+)
MAGICSFLCLTIIAVIFSSV--TAVDYCNMKSCKDYKKGTHTMCTY-SSSTP-AAACR--
QYRNVGISNSEKTAIVNKHNELRQKVASGRETRGNPGPQPPAVHMPNLEWDDELATIAQR
WANQC--------NF-EHDACRNVDRYKVGQNIGKGSSSGEITSN---LEGRIQSWYNEV
DRFDKTKVSKYEHDVH---KTGHYTQVIWAATTKIGCGRIIYKESNGWTSEYLVCNYGPS
GNFPGQPIYEVKK
>NODE_30708_length_1727_cov_704.079545_g6952_i5.p1 type:complete len:232 gc:universal NODE_30708_length_1727_cov_704.079545_g6952_i5:398-1093(+)
MAGICSFLCLTIIAVIFSSV--TAVDYCNMKSCKDYKKGTHTMCTY-SSSTP-AAACR--
QYRNVGISNSEKTAIVNKHNELRQKVASGRETRGNPGPQPPAVHMPNLEWDDELATVAQR
WTNQC--------NF-RHDACRDVDRYQVGQNLAKMSSSGEITPD---VEGLIQLWYNEV
DKFDKNKVSKYKFDVN----TGHYTQVIWAGTTKIGCGRIIYKESNGWTSEYLVCNYGPG
GNVKGQPIYEVKK
>sp|P0DSI3|VA3_DINQU Venom allergen 3 homolog OS=Dinoponera quadriceps OX=609295 PE=2 SV=1
M-SSCMLFFTVIIAGVFMGT--IATNYCNLKSCVN-YGNIHTMCKY-TSSTP-ASTCS--
KWEKAGLTDAEKKTIVTLHNQLRRKVAAGKETRGNPGPQPAAATMPDLTWDNELAMVAQR
WANQC--------KY-GHDACRNIERFQVGQNVAIRGSTGENLST---VDQMILSWYSEV
DLMNKKYVSSFPK-DDTYKKIGHYTQIVYGNTKTIGCGRIFYKD-GKWNQQYLVCNYGPA
GNYPNAPVYQIKQ
>sp|C0ITL3|VA5_BRACH Venom allergen 5 (Fragment) OS=Brachyponera chinensis OX=2340912 PE=2 SV=1
---------------------------------TE-GGAVHTMCQY-TSPQP-SPNCG--
TYSNAHITAADKETILKVHNDERQKVKAGQETRGNPGPQPAASNMPDLTWDNELAAIAQR
WVNQC--------KI-GHDGCRNVERYQVGQNIAMSGSTAKGPCN---MNNLVQMWINEV
NALNAADVSSMPSDGNYFMKIGHYTQLVWGKTTKVGCGIIQFLD-GKFYKCYLACNYGPA
GNMFGAPIYQ---
>sp|A9YME1|VA5_MICHY Venom allergen 5 OS=Microctonus hyperodae OX=165561 PE=2 SV=1
MEQIKYLLIGIIFSSAISSSLQCAYENCADWANPG-QSQKHTMCLYPTTAL--GNKCN--
EGRIIQLTEADKQYILQLHNELRAKVASGGESQGSNGPQPAGK-IGPLKWDNEIAEIAQR
WVNQC--------TF-EHDKCRNTKANSVGQNLYMMGSSEKSENTHDILTASVNSWYSEV
KDFDNRSVRE----YKFEFTTGHYSQVVWGDTTHVGCGLVQYKD-SGFYTTMVACNYSPA
GNLIGGTVYPTL-
