# Supplementary material for: Venomics of the Central European Myrmicine Ants Myrmica rubra and Myrmica ruginodis
Source: Toxins (Basel). 2022 May 21;14(5):358. doi: 10.3390/toxins14050358 (PMC9147725; doi:10.3390/toxins14050358)
Supplement: Supplementary file 1 [file toxins-14-00358-s001.zip › DataS01-S08_Alignments_Myrmica_ruginodis/S03_EGF-like_toxins.msa.fasta]

>sp|A0A6G9KJM3|TX18A_MANRB U18-myrmicitoxin-Mri1a OS=Manica rubida OX=219785 PE=1 SV=1
MKNNYNRINTFIVYLMVTFSLISIISITECTP---NH-DPCPPQYAEALCLNGGTCFSVT
IMGSDNYNCICAPGFRGWRCQEKDLDHPVNQ
>TRINITY_DN2221_c0_g1_i3.p1 type:complete len:79 gc:universal TRINITY_DN2221_c0_g1_i3:337-573(+)
MKN--NRTNTFIIYLMVTFSLISIISITECTP--QSHFQPCPSSH-EHFCLN-GECFYLA
--AENEVGCKCPPGFQGRRCESLSLD-----
>NODE_45809_length_894_cov_482.425507_g12583_i3.p1 type:complete len:79 gc:universal NODE_45809_length_894_cov_482.425507_g12583_i3:336-572(+)
MKN--NRTNTFIIYLMVTFSLISIISITECTP--QNHFQPCPSSH-EHFCVN-GECFYLA
--AENEVGCKCPPGFQGRRCESLSLD-----
>sp|P0DSL4|TX21A_MYRGU U-myrmeciitoxin(02)-Mg1a OS=Myrmecia gulosa OX=36170 PE=1 SV=1
MKN--NYISTCIVYLMAALLLISVISIKECTADISDYGDPCSDDL-KDYCIH-GDCFFLK
--ELNQPACRCYTGYYGSRCEHIDHN-----
