# Supplementary material for: Venomics of the Central European Myrmicine Ants Myrmica rubra and Myrmica ruginodis
Source: Toxins (Basel). 2022 May 21;14(5):358. doi: 10.3390/toxins14050358 (PMC9147725; doi:10.3390/toxins14050358)
Supplement: Supplementary file 1 [file toxins-14-00358-s001.zip › DataS01-S08_Alignments_Myrmica_ruginodis/S04_Kunitz-type_serine_protease_inhibitor.msa.fasta]

>sp|C0LNR2|VKT_VESBI Kunitz-type serine protease inhibitor bicolin OS=Vespa bicolor OX=619325 PE=1 SV=1
----MNAKILALLIGV--VFVGLFTVSTPAHPLCLLDPPFGFCQSSISRFA--PVVGKCR
EYIYGGCSGKANNFQAQAKCQANCG---
>sp|Q8T0W4|VKT2_PIMHY Kunitz-type serine protease inhibitor cvp2 OS=Pimpla hypochondriaca OX=135724 PE=1 SV=1
----MNAKIVALLIVV--GFVGMFNVATAADPLCSLEPAVGLCKASIPRFA--SVGGKCQ
EFIYGGCGGNANNFQTQAECEAKCG---
>sp|D8KY58|VKT_BOMTE Kunitz-type serine protease inhibitor Bt-KTI OS=Bombus terrestris OX=30195 PE=2 SV=1
----MNHKFIALLLVVLCCALSVHQVSAEIPSHCTLPLATGTCRGYFPRFGYNVEMGKCV
EFIYGGCDGNANNFRNLEECQQSCS--V
>sp|G3LH89|VKT_BOMIG Kunitz-type serine protease inhibitor Bi-KTI OS=Bombus ignitus OX=130704 PE=2 SV=1
----MNHKFIALLLVVLCCALAVHQVSAEVPSHCTLSLATGTCKGYFPRFGYNIEMGKCV
EFIYGGCDGNANNFRNLEECQQSCS--V
>TRINITY_DN14598_c0_g1_i6.p3 type:complete len:68 gc:universal TRINITY_DN14598_c0_g1_i6:81-284(+)
MRNLMQFR-LCF-------------------PVCQLPAEKGVCRAYITRYAYNSASGQCE
RFIYGGCEGNTNNFKTTSECEETCKN-A
>TRINITY_DN14598_c0_g1_i8.p1 type:complete len:83 gc:universal TRINITY_DN14598_c0_g1_i8:100-348(+)
----MGLK-LCLLFVLVIVSILTHEITAHQPPLCQLPAEKGVCRAYITRYAYNSASGQCE
RFIYGGCEGNTNNFKTTSECEETCKN-A
>NODE_59491_length_523_cov_1884.155983_g27295_i0.p1 type:complete len:83 gc:universal NODE_59491_length_523_cov_1884.155983_g27295_i0:127-375(+)
----MGLK-LCLLFVLVIISMLTYEITAHQPPLCQLPAEKGVCRAYITRYAYNSASGQCE
RFIYGGCEGNTNNFKTTSECEETCKN-A
>sp|Q589G4|VKT19_ANOSM Kunitz-type serine protease inhibitor As-fr-19 OS=Anoplius samariensis OX=200614 PE=1 SV=1
----M-------MLLVL-SISAILQVSHSV-SFCLLPIVPGPCTQYVIRYAFQPSISACR
RFTFGGCEGNDNNFMTRRDCEHYCEELL
