# Supplementary material for: Venomics of the Central European Myrmicine Ants Myrmica rubra and Myrmica ruginodis
Source: Toxins (Basel). 2022 May 21;14(5):358. doi: 10.3390/toxins14050358 (PMC9147725; doi:10.3390/toxins14050358)
Supplement: Supplementary file 1 [file toxins-14-00358-s001.zip › DataS01-S08_Alignments_Myrmica_ruginodis/S05_Phospholipase_A1.msa.fasta]

>sp|P0DMB4|PA11_VESAF Phospholipase A1 1 OS=Vespa affinis OX=882735 PE=1 SV=1
M---MNLKYLLFFC-LVQALH---------------------------------------
-----YCYAYGDPSLS---NELD--RFNPCPYSDDTVKMIILTRENKKHDFYTLNTIKNH
NEFKKSTI-KHQVVFITHGFTSTATAENFLAMAEALLDKGNYLVILIDWRVAACTN-EMA
GVKLAYYSYAASNTRLVGNYIATVTKMLVQQYNVPMANIRLIGHSLGAHTSGFAGKKVQE
LRLGKYSEIIGLDPAGPSFKSQECSQRICETDANYVQIIHTSNHLGT-LVTLGTVDFYMN
NG---YNQPGCGLPIIGETCSHTRAVKYFTECIRHECCLIGVPQ----------------
--SK---NPQPVSKCTRNECVCVGLNAKTYPKT---------GSFYVPVESKAPYCNNKG
KII---
>sp|P0DMB8|PA12B_VESVE Phospholipase A1 verutoxin-2b (Fragment) OS=Vespa velutina OX=202808 PE=1 SV=1
------------------------------------------------------------
--------------------------FNPCPYSDDTVKMIILTRENKKHDF---------
------------------------------------------------------------
------------------------------------------------------------
------------------------------------------------------------
------------------------------------------------------------
------------------------------------------------------------
------
>sp|P0DMB7|PA12A_VESVE Phospholipase A1 verutoxin-2a (Fragment) OS=Vespa velutina OX=202808 PE=1 SV=1
------------------------------------------------------------
--------------------------FNPCPYSDDTVKMIILTRENKKHDF---------
------------------------------------------------------------
------------------------------------------------------------
------------------------------------------------------------
------------------------------------------------------------
------------------------------------------------------------
------
>sp|P0DMB5|PA12_VESAF Phospholipase A1 2 OS=Vespa affinis OX=882735 PE=1 SV=1
M---MNLKYLLFFC-LVQALH---------------------------------------
-----YCYAYGDPSLS---NELD--RFNPCPYSDDTVKMIILTRENKKHDFYTLNTIKNH
NEFKKSTI-KHQVVFITHGFTSTATAENFLAMAEALLDKGNYLVILIDWRVAACTN-EMA
GVKLAYYSYAASNTRLVGNYIATVTKMLVQQYNVPMANIRLVGHSLGAHTSGFAGKKVQE
LRLGKYSEIIGLDPAGPSFKSQECSQRICETDANYVQIIHTSNHLGT-LVTLGTVDFYMN
NG---YNQPGCGLPIIGETCSHTRAVKYFTECIRHECCLIGVPQ----------------
--SK---NPQPVSKCTRNQCVCVGLNAKTYPKT---------GSFYVPVESKAPYCNNKG
KII---
>sp|A0A0M3KKW3|PA1_VESBA Phospholipase A1 OS=Vespa basalis OX=7444 PE=1 SV=1
------------------------------------------------------------
--------------------------FNPCPYSDDTVKMIILTRENKKHDFYTLDTIKKH
NEFKKSTI-KHQVVFITHGFTSSADTENFLAMAKALSDKGNYLVILIDWRVAACTE-EMS
GIQLAYYSYAASNTRLVGNYIATVTKMLVQKYNVPMANIRLIGHSLGAHTSGFAGKKVQE
LGLGKYSEIIGLDPAGPSFKSNDCSERICKTDAHYVQIIHTSNHLGT-LVTLGTVDF-MN
NG---YNQPGCGLPLIGETCSHTRAVKYFTECIKHECCLIGVPQ----------------
--SK---KPQPVSKCTRNECVCVGLNAKTYPKT---------GSFYVPVESKAPYCNNKG
KII---
>sp|P0CH87|PA1_VESCR Phospholipase A1 OS=Vespa crabro OX=7445 PE=1 SV=1
------------------------------------------------------------
--------------------------FNPCPYSDDTVKMIVLTRENKKYDFYTLDTIKNH
NEFKDTIT-LKPHVFITHGFTSSATAENFVVMAKALLDKGNYLVILTDWRMAACTN-EIA
GLKLAYYPYAASNTRLVGNYIATVTKMLVQKYNVPMANIRLIGHSLGAHISGFAGKKVQE
LGLGKYPEIIGLDPAGPSFKSNDCSQRICETDANYVQIIHTSNRLGT-ERTLGTVDFYMN
NG---YNQPGCGLPIIGETCSHTRAVKYFTECIKHECCLIGVPK----------------
--SK---NPQPVSKCTRNECVCVGLNAKTYPKT---------GSFYVPVESKAPYCNNKG
KII---
>sp|P0DPT0|VEST1_VESTR Phospholipase A1 VesT1.02 OS=Vespa tropica OX=7450 PE=1 SV=1
------------------------------------------------------------
--------------------------FLPIPYSDDTVKMIILTSENKKHDFYTLDTIKKH
NELKESII-KHQVAFITHGFTSSATAEHFLAVAEALLDKGNYLVIMIDWRVAACTN-EIA
GVKLAYYNYAVSNTRLVGNYIATVTKMLVQKYNVPMANIRLIGHSLGAHISGFAGKKVQE
LGLGKYSEIIGLDPAGPSFKSQECSQRICETDANYVQIIHTSNHLGT-ERTLGTVDFYMN
NG---KNQPGCGLPIIGETCSHTRAVKYFTECIRHECCLIGVPQ----------------
--SK---NPQPVSKCTRNECVCVGLNAKTYPKT---------GSFYVPVESKAPYCNNKG
KKI---
>sp|Q06478|PA11_DOLMA Phospholipase A1 1 (Fragment) OS=Dolichovespula maculata OX=7441 PE=1 SV=1
--------RLIMFV----------------------------------------------
----------GDPSSS---NELD--RFSVCPFSNDTVKMIFLTRENRKHDFYTLDTMNRH
NEFKKSII-KRPVVFITHGFTSSATEKNFVAMSEALMHTGDFLIIMVDWRMAACTD-EYP
GLKYMFYKAAVGNTRLVGNFIAMIAKKLVEQYKVPMTNIRLVGHSLGAHISGFAGKRVQE
LKLGKFSEIIGLDPAGPSFKKNDCSERICETDAHYVQILHTSSNLGT-ERTLGTVDFYIN
NG---SNQPGCRY-IIGETCSHTRAVKYFTECIRRECCLIGVPQ----------------
--SK---NPQPVSKCTRNECVCVGLNAKKYPKR---------GSFYVPVEAEAPYCNNNG
KII---
>sp|P49369|PA1_VESVU Phospholipase A1 OS=Vespula vulgaris OX=7454 PE=1 SV=1
MEENMNLKYLLLFVYFVQVLN---------------------------------------
-----CCYGHGDPLSY----ELD--RGPKCPFNSDTVSIIIETRENRNRDLYTLQTLQNH
PEFKKKTI-TRPVVFITHGFTSSASETNFINLAKALVDKDNYMVISIDWQTAACTN-EAA
GLKYLYYPTAARNTRLVGQYIATITQKLVKHYKISMANIRLIGHSLGAHASGFAGKKVQE
LKLGKYSEIIGLDPARPSFDSNHCSERLCETDAEYVQIIHTSNYLGT-EKTLGTVDFYMN
NG---KNQPGCGR-FFSEVCSHSRAVIYMAECIKHECCLIGIPK----------------
--SK---SSQPISSCTKQECVCVGLNAKKYPSR---------GSFYVPVESTAPFCNNKG
KII---
>sp|P51528|PA1_VESMC Phospholipase A1 OS=Vespula maculifrons OX=7453 PE=1 SV=1
------------------------------------------------------------
--------------------------GPKCPFNSDTVSIIIETRENRNRDLYTLQTLQNH
PEFKKKTI-TRPVVFITHGFTSSASEKNFINLAKALVDKDNYMVISIDWQTAACTN-EYP
GLKYAYYPTAASNTRLVGQYIATITQKLVKDYKISMANIRLIGHSLGAHVSGFAGKRVQE
LKLGKYSEIIGLDPARPSFDSNHCSERLCETDAEYVQIIHTSNYLGT-EKILGTVDFYMN
NG---KNNPGCGR-FFSEVCSHTRAVIYMAECIKHECCLIGIPR----------------
--SK---SSQPISRCTKQECVCVGLNAKKYPSR---------GSFYVPVESTAPFCNNKG
KII---
>sp|Q3ZU95|PA1_VESGE Phospholipase A1 OS=Vespula germanica OX=30212 PE=2 SV=1
------------------------------------------------------------
--------------------------GPKCPFNTDTVSMIIETRENRNRDLYTLQTLQNH
PEFKEKTI-TRPVVFITHGFTSSASETNFINLSKALVDKDNYMVISIDWQTAACTN-EAA
GLKYLYYPTAASNTRLVGQYIATITQKLVKQYKISMANIRLIGHSLGAHVSGFAGKKVQE
LKLGKYSEIIGLDPAGPSFSSNKCSDRLCETDAEYVQILHTSNHLGT-ERILGTVDFYMN
NG---KNQPGCGR-FFTEVCSHSRAVIYMAECIKHECCLIGIPK----------------
--SK---SSQPISSCTKQECVCVGLNAKKYPSR---------GSFYVPVESTAPFCNNKG
KII---
>sp|P0CH86|PA1_VESSQ Phospholipase A1 OS=Vespula squamosa OX=30214 PE=1 SV=1
------------------------------------------------------------
--------------------------GSKCPFSDDTVAMVIVTRENRNRDFYTLQTLRNH
DEFKKKAI-TRPVVFITHGFTSSATVESFVDLQTAILEXXXXKVTVSDWRVAAC-N-RTT
GL--LYYVTAVSNTRLVGRYIATVTKKLVTDYNVSMADIRLIGHSLGAHVSGFAGKEVQK
LKLEKYSEIIGLDPAGPSFESNDCAERLCKTDAHYVQIIHTSKKFGI-EKSIGHVDFYVN
QG---NNQPGCGIIPLKDVCSHSRAITYMTECIKRECCLIGIPQ----------------
--SK---SSKSISSCTRQECVCVGLKAKSYPNT---------GSFYVPVESTAPFCNNKG
KII---
>sp|P0DMB6|PA11_VESVE Phospholipase A1 verutoxin-1 (Fragment) OS=Vespa velutina OX=202808 PE=1 SV=1
------------------------------------------------------------
------------------------GLLPKVKLVPEQISFILSTRENR-------------
------------------------------------------------------------
------------------------------------------------------------
------------------------------------------------------------
------------------------------------------------------------
------------------------------------------------------------
------
>sp|C0HLL3|PA1_VESVE Phospholipase A1 OS=Vespa velutina OX=202808 PE=1 SV=1
------------------------------------------------------------
------------------------GLLPKCKLVPEQISFILSTRENRNGVFLTLDSLKKG
GILNKSDLSSTQVVFLIHGFISSANNSNYMDMTKALLEKNDCMVISIDWRNGACTN-EFQ
ILKFIGYPKAVENTRTVGKYIADFSKLLMQKYKVSLANIRLIGHSLGAQIAGFAGKEYQK
FKLGKYPEIIGLDPAGPLFKSNDCSQRICETDAHYVQIIHTSNNLGT-ERTLGTVDFYMN
NG---YNQPGCYYSFIGETCSHTRAVQYFTECIRHECCLIGVPQ----------------
--SK---NPQPVSKCTRNECVCVGLNAKRYPKT---------GSFYVPVESKAPYCNNKG
KKI---
>sp|P0CH47|PA1_VESMG Probable phospholipase A1 magnifin OS=Vespa magnifica OX=202807 PE=1 SV=1
----MNLKYLLLFFCLVQVLH---------------------------------------
-----YCYSHGDPSLS---NELDRGLIPKCKLVPEQISFVLSTRENQNGVFLTLDNLSKG
GILPKSDLSSIPVIFLIHGFISSANNSNYVDMTKALLEKNDCMVISIDWRDGACTH-EFK
ILKFIGYPNAVKNTRAVGKYIADFTKLLMQKYKVSLANIRLIGHSLGAQIAGFAGKEYQK
FKLGKYPEIIGLDPAGPLFKSNDCSERICETDAHYVQIIHTSNNLGT-ERTLGTVDFYVN
NG---YNQPGCYLSFLGEACSHTRAVKYFTECIRHECCLIGVPQ----------------
--SK---NPQPVSKCTRKECVCIGLNAKTYPKT---------GSFYVPVESKAPYCNNKG
KKI---
>sp|P53357|PA12_DOLMA Phospholipase A1 2 OS=Dolichovespula maculata OX=7441 PE=1 SV=1
------------------------------------------------------------
------------------------GILPECKLVPEEISFVLSTRENRDGVYLTLQKLKNG
KMFKNSDLSSKKVPFLIHGFISSATNKNYADMTRALLDKDDIMVISIDWRDGACSN-EFA
LLKFIGYPKAVENTRAVGKYIADFSKILIQKYKVLLENIRLIGHSLGAQIAGFAGKEFQR
FKLGKYPEIIGLDPAGPSFKKKDCPERICETDAHYVQILHTSSNLGT-ERTLGTVDFYIN
DG---SNQPGCTY-IIGETCSHTRAVKYLTECIRRECCLIGVPQ----------------
--SK---NPQPVSKCTRNECVCVGLNAKEYPKK---------GSFYVPVEAKAPFCNNNG
KII---
>sp|A2VBC4|PA1_POLPI Phospholipase A1 OS=Polybia paulista OX=291283 PE=1 SV=1
----MNFKYSILFICF--------------------------------------------
-------------------GTLDRGLIPECPFNEYDILFFVYTRQQRDGIVLTEETLQNY
DLFKKSTI-SRQVVFIDHGFLSNGNNENFIAMAKALIEKDNFLVISVDWKKGACNA-FAS
TLDYLGYSTAVGNTRHVGKYVADFTKLLVEQYKVSMSNIRLIGHSLGAHTSGFAGKEVQE
LKLNKYSNIDGLDPAGPSFDSNDCPERLCETDAEYVQIIHTSNILGV-YSKIGTVDFYMN
YG---SHQPGCGR-FFSPSCSHTKAVKYLTECIKHECCLIGTPW----------------
--KKYFSTPKPISQCTKDTCVCVGLNAKSYPAR---------GSFYVPVEATAPYCHNEG
IKL---
>sp|P83542|PA1_POLGA Phospholipase A1 (Fragment) OS=Polistes gallicus OX=34730 PE=1 SV=1
------------------------------------------------------------
------------------------GITPDCTFNEKDIELHVYSRDKRNGIILKKEILKNY
DLFKES------------------------------------------------------
------------------------------------------------------------
------------------------------------------------------------
------------------------------------------------------------
------------------------------------------------------------
------
>sp|Q6Q252|PA11_POLDO Phospholipase A1 1 OS=Polistes dominula OX=743375 PE=1 SV=1
----MNFKYSILFICFVKVLD---------------------------------------
-----NCYA-ADDLTTLRNGTLDRGITPDCTFNEKDIELHVYSRDKRNGIILKKEILKNY
DLFQKSQI-SHQIAILIHGFLSTGNNENFDAMAKALIEIDNFLVISVDWKKGACNA-FAS
TNDVLGYSQAVGNTRHVGKYVADFTKLLVEQYKVPMSNIRLIGHSLGAHTSGFAGKEVQR
LKLGKYKEIIGLDPAGPSFLTNKCPNRLCETDAEYVQAIHTSAILGV-YYNVGSVDFYVN
YG---KSQPGCSE----PSCSHTKAVKYLTECIKRECCLIGTPW----------------
--KSYFSTPKPISQCKRDTCVCVGLNAQSYPAK---------GSFYVPVDKDAPYCHNEG
IKL---
>sp|Q6Q251|PA12_POLDO Phospholipase A1 2 (Fragment) OS=Polistes dominula OX=743375 PE=2 SV=1
------------------------------------------------------------
----------ADDLTTLRNGTLDRGITPDCTFNEKDIELHVYSRDKRNGIILKKEILKNY
DLFQKSQI-SHQIAILIHGFLSTGNNENFDAMAKALIEIDNFLVISVDWKKGACNA-FAS
TNDVLGYSQAVGNTRHVGKYVADFTKLLVEQYKVPMSNIRLIGHSLGAHTSGFAGKEVQR
LKLGKYKEIIGLDPAGPSFLTNKCPNRLCETDAEYVQAIHTSAILGV-YYNVGSVDFYVN
YG---KSQPGCSE----PSCSHTKAVKYLTECIKRECCLIGTPW----------------
--KSYFSTPKPISQCKRDTCVCVGLNAQSYPAK---------GSFYVPVEKDAPYCHNEG
IKL---
>sp|Q6Q249|PA14_POLDO Phospholipase A1 4 (Fragment) OS=Polistes dominula OX=743375 PE=2 SV=1
------------------------------------------------------------
----------ADDLTTLRNGTLDRGITPDCTFNEKDIELHVYSRDKRNGIILKKEILKNY
DLFQKSQI-SHQIAILIHGFLSTGNNENFDAMAKALIEIDNFLVISVDWKKGACNA-FAS
TNDVLGYSQAVGNTRHVGKYVADFTKLLVEQYKVPMSNIRLIGHSLGAHTSGFAGKEVQR
LKLGKYKEIIGLDPAGPSFLTSKCPDRLCETDAEYVQAIHTSAILGV-YYNVGSVDFYVN
YG---KSQPGCSE----PSCSHTKAVKYLTECIKRECCLIGTPW----------------
--KSYFSTPKSISQCKRDTCVCVGLNAQSYPAK---------GSFYVPVEKDAPYCHNEG
IKL---
>sp|Q6Q250|PA13_POLDO Phospholipase A1 3 (Fragment) OS=Polistes dominula OX=743375 PE=2 SV=1
------------------------------------------------------------
----------ADDLTTLRNGTLDRGITPDCTFNEKDIELHVYSRDKRNGIILKKEILKNY
DLFQKSQI-SHQIAILIHGFLSTGNNENFDAMAKALIEIDNFLVISVDWKKGACNA-FAS
TNDVLGYSQAVGNTRHVGKYVADFTKLLVEQYKVPMSNIRLIGHSLGAHTSGFAGKEVQR
LKLGKYKEIIGLDPAGPSFLTSKCPDRLCETDAEYVQAIHTSAILGV-YYNVGSVDFYVN
YG---KSQPGCSE----PSCSHTKAVKYLTECIKRECCLIGTPW----------------
--KSYFSTPKPISQCKRDTCVCVGLNAQSYPAK---------GSFYVPVDKDAPYCHNEG
IKL---
>sp|Q9U6W0|PA1_POLAN Phospholipase A1 OS=Polistes annularis OX=27505 PE=2 SV=1
------------------------------------------------------------
-------------------------MSPDCTFNEKDIVFYVYSRDKRDGIILKKETLTNY
DLFTKSTI-SKQVVFLIHGFLSTGNNENFVAMSKALIEKDDFLVISVDWKKGACNA-FAS
TKDALGYSKAVGNTRHVGKFVADFTKLLVEKYKVLISNIRLIGHSLGAHTSGFAGKEVQK
LKLGKYKEIIGLDPAGPYFHRSDCPDRLCVTDAEYVQVIHTSIILGV-YYNVGSVDFYVN
YG---KNQPGCNE----PSCSHTKAVKYLTECIKHECCLIGTPW----------------
--KKYFSTPKPISQCRGDTCVCVGLNAKSYPAR---------GAFYAPVEANAPYCHNEG
IKL---
>sp|P0DSI2|PA1_DINQU Phospholipase A1 OS=Dinoponera quadriceps OX=609295 PE=2 SV=1
----MKFITAILVIF---CVYLLSTAGDSKILPLKKLPSKIFGHLKSHVDNTVKKPLKVF
GHLKSHVENSVGPLRM-------NKLTPNCIFGVKSMSMVLFTKNIPDGKYISLDS----
DLGRDLDL-TKTIYFTAHGFISNVNHSLSNRLSRALVEKD-YTVFSLDWSDAACTTGGLP
LVKLLGYPSAVQNTREIGNLMADYVMSLID-HGASLRNMAFIGHSLGSHVCGFASKKIYE
SGYGKVPLLFAADPAQPLFQLKQCPDRLCDTDAKLVITLHTSQ-IGL-GYPIGGLDLYFN
GG---FVQPKCHL---DITCAHIRSVLYLINMVEKKCSFPGIPATYKQILNPF-------
--SK---FPYPNSKTTD----CFVMDDSIFNPRRKSLQN-LAGGIYYMFVDPDTFCTRKN
FNC-QR
>TRINITY_DN3939_c0_g1_i15.p1 type:complete len:264 gc:universal TRINITY_DN3939_c0_g1_i15:448-1239(+)
----MKTVATILVIFLARSTHL--------------------------------------
-----RAEPIPTPLSS-------PGIRDSCIFGVKSVSVIRFNSRTPQGKNIGLE-----
ECCDDLDP-SKPIVFVVHGFVSSANTSRTQEMASRLVQKGR-TVFALDWSQGACEK-GMF
LLQYMGYPKAVTNTREVGRLMASYVESLIKKCGVPMKKITLIGHSLGAHVSGFAGKNIQK
MGLDKIPLIIAADPANPLLGDKDCDKRLCKSDAKRLVVLHTSS-LGI-SRPIGDLNLQFY
NGTENRTQPGCG--ERSIVYNYWRGVE---------C-----------------------
---------------------C--------------------------------------
------
>NODE_11462_length_3966_cov_549.670161_g1382_i3.p1 type:complete len:264 gc:universal NODE_11462_length_3966_cov_549.670161_g1382_i3:2997-2206(-)
----MKTVATILVIFLARSTHL--------------------------------------
-----RAEPIPTPLSS-------PGIRDSCIFGVKSVSVIRFNSRTPQGKNIGLE-----
ECCDDLDP-SKPIVFVVHGFVSSANTSRTQEMASRLVQKGR-TVFALDWSQGACEK-GMF
LLQYMGYPKAVTNTREVGRLMASYVESLIKKCGVPMKKITLIGHSLGAHVSGFAGKNIQK
MGLDKIPLIIAADPANPLLGDKDCDKRLCKSDAKRLVVLHTSS-LGI-SRPIGDLNLQFY
NGTENTTQPGCG--ERSIVYNYWRDVE---------C-----------------------
---------------------C--------------------------------------
------
>TRINITY_DN3939_c0_g1_i10.p1 type:complete len:239 gc:universal TRINITY_DN3939_c0_g1_i10:779-1495(+)
------------------------------------------------------------
------------------------------------------------------------
-------------------------------MASRLVQKGR-TVFALDWSQGACEK-GMF
LLQYMGYPKAVTNTREVGRLMASYVESLIKKCGVPMKKITLIGHSLGAHVSGFAGKNIQK
MGLDKIPLIIAADPANPLLGDKDCDKRLCKSDAKRLVVLHTSS-LGI-SRPIGDLNLQFY
NGTENTTQPGCGL-DIGYVCSHSRSVEYITNMIDN-CGFPGVPM----------------
---NA--PSYPSSKTKN----CIVVNSNILDAV-----NPMKGEYNVFVDED-SHCTRKT
FSCRYQ
>NODE_12839_length_3703_cov_636.827851_g1382_i4.p1 type:complete len:330 gc:universal NODE_12839_length_3703_cov_636.827851_g1382_i4:2734-1745(-)
----MKTVATILVIFLARSTHL--------------------------------------
-----RAEPIPTPLSS-------PGIRDSCIFGVKSVSVIRFNSRTPQGKNIGLE-----
ECCDDLDP-SKPIVFVVHGFVSSANTSRTQEMASRLVQKGR-TVFALDWSQGACEK-GMF
LLQYMGYPKAVTNTREVGRLMASYVESLIKKCGVPMKKITLIGHSLGAHVSGFAGKNIQK
MGLDKIPLIIAADPANPLLGDKDCDKRLCKSDAKRLVVLHTSS-LGI-SRPIGDLNLQFY
NGTENTTQPGCGL-DIGYVCSHSRSVEYITNMIDN-CGFPGVPM----------------
---NA--PSYPSSKTKN----CIVVNSNILDAV-----NPMKGEYNVFVDED-SHCTRKT
FSCRYQ
>NODE_15710_length_3225_cov_684.464353_g1382_i7.p1 type:complete len:330 gc:universal NODE_15710_length_3225_cov_684.464353_g1382_i7:2734-1745(-)
----MKTVATILVIFLARSTHL--------------------------------------
-----RAEPIPTPLSS-------PGILDSCALGVKSVSVIRFNSRTPQGKNIGLE-----
ECCDDLDP-SKPIVFVVHGFVSSANTSRTQEMASRLVQKGR-TVFALDWSQGACEK-GMF
LLQYMGYPKAVTNTREVGRLMASYVESLIKKCGVPMKKITLIGHSLGAHVSGFAGKNIQK
MGLDKIPLIIAADPANPLLGDKDCDKRLCKSDAKRLVVLHTSS-LGI-SRPIGDLNLQFY
NGTENTTQPGCGL-DIGYVCSHSRSVEYITNMIDN-CGFPGVPM----------------
---NA--PSYPSSKTKN----CIVVNSNILDAV-----NPMKGEYNVFVDED-SHCTRKT
FSCRYQ
>NODE_12840_length_3703_cov_621.683388_g1382_i5.p1 type:complete len:330 gc:universal NODE_12840_length_3703_cov_621.683388_g1382_i5:2734-1745(-)
----MKTVATILVIFLARSTHL--------------------------------------
-----RAEPIPTPLSS-------PGIRDSCIFGVKSVSVIRFNSRTPQGKNIGLE-----
ECCDDLDP-SKPIVFVVHGFVSSANTSRTQEMASRLVQKGR-TVFALDWSQGACEK-GMF
LLQYMGYPKAVTNTREVGRLMASYVESLIKKCGVPMKKITLIGHSLGAHVSGFAGKNIQK
MGLDKIPLIIAADPANPLLGDKDCDKRLCKSDAKRLVVLHTSS-LGI-SRPIGDLNLQFY
NGTENRTQPGCGL-DIGYVCSHSRSVEYITNMIDN-CGFPGVPM----------------
---NA--PSYPSSKTKN----CIVVNSNILDAV-----NPMKGEYNVFVDED-SHCTRKT
FSCRYQ
>NODE_22717_length_2433_cov_633.823802_g4_i24.p1 type:5prime_partial len:190 gc:universal NODE_22717_length_2433_cov_633.823802_g4_i24:2433-1864(-)
------------------------------------------------------------
------------------------------------------------------------
------------------------------------------------------------
----------------------SYVESLIKKCGVPMKKITLIGHSLGAHVSGFAGKNIQK
MGLDKIPLIIAADPANPLLGDKDCDKRLCKSDAKRLVVLHTSS-LGI-SRPIGDLNLQFY
NGTENRTQPGCGL-DIGYVCSHSRSVEYITNMIDN-CGFPGVPM----------------
---NA--PSYPSSKTKN----CIVVNSNILDAV-----NPMKGEYNVFVDED-SHCTRKT
FSCRYQ
>NODE_11252_length_4051_cov_522.559059_g4_i18.p1 type:complete len:343 gc:universal NODE_11252_length_4051_cov_522.559059_g4_i18:2892-1864(-)
----MKTVATILVIFLARSTHL--------------------------------------
-----RAEPIPTPLSS-------PGIRDSCIFGVKSVSVIRFNSRTPQGKNIGLE-----
ECCDDLDP-SKPIVFVVHGFVSSANTSRTQEMASRLVQKGR-TVFALDWSQGACEK-GMF
LLQYMGYPKAVTNTREVGRLMASYVESLIKKCGVPMKKITLIGHSLGAHVSGFAGKNIQK
MGLDKIPLIIAADPANPLLGDKDCDKRLCKSDAKRLVVLHTSS-LGI-SRPIGDLNLQFY
NGTENTTQPGCGL-DIGYVCSHSRSVEYITNMIDN-CGFPGVPMKPKSMVSKI------F
QSAKK--PPYPSLDTKD----CIVVNSKILDAD-----NPMKGEYYVFVDED-SHCTRKT
FSCRYQ
>TRINITY_DN3939_c0_g1_i8.p1 type:complete len:341 gc:universal TRINITY_DN3939_c0_g1_i8:448-1470(+)
----MKTVATILVIFLARSTHL--------------------------------------
-----RAEPIPTPLSS-------PGIRDSCIFGVKSVSVIRFNSRTPQGKNIGLE-----
ECCDDLDP-SKPIVFVVHGFVSSANTSRTQEMASRLVQKGR-TVFALDWSQGACEK-GMF
LLQYMGYPKAVTNTREVGRLMASYVESLIKKCGVPMKKITLIGHSLGAHVSGFAGKNIQK
MGLDKIPLIIAADPADFLLGNNDCDERLCKSDAKRLVVLHTSR-LGI-SCPIGDLDLQFN
NG---TGQPGCGL-DIGYVCSHSRSVEYITNMIDN-CGFPGVPMKPKSMVSKI------F
QSAKK--PPYPSLDTKD----CIVVNSKILDAD-----NPMEGEYYVFVDKNPPHCTRKT
FSCRYQ
>TRINITY_DN3939_c0_g1_i18.p1 type:complete len:327 gc:universal TRINITY_DN3939_c0_g1_i18:448-1428(+)
----MKTVATILVIFLARSTHL--------------------------------------
-----RAEPIPTPLSS-------PGIRDSCIFGVKSVSVIRFNSRTPQGKNIGLE-----
ECCDDLDP-SKPIVFVVHGFVSSANTSRTQEMASRLVQKGR-TVFALDWSQGACEK-GLP
LIKYMGYRRAVKNTREVGRLMASYVESLIKKCGVPMKKITLIGHSLGAHVSGFAGKNIQK
MGLDKIPLIIAADPADFLLGNNDCDERLCKSDAKRLVVLHTSR-LGI-SCPIGDLDLQFN
NG---TGQPGCGL-DIGYVCSHSRSVEYITNMIDN-CGFPGVP-----------------
--TNA--SPYPSPDTKD----CIVVNSKILDAD-----NPMKGEYYVFVNED-SLCTSKT
FSCRYQ
>NODE_12884_length_3694_cov_454.828799_g1382_i6.p1 type:complete len:327 gc:universal NODE_12884_length_3694_cov_454.828799_g1382_i6:2725-1745(-)
----MKTVATILVIFLARSTHL--------------------------------------
-----RAEPIPTPLSS-------PGIRDSCIFGVKSVSVIRFNSRTPQGKNIGLE-----
ECCDDLDP-SKPIVFVVHGFVSSANTSRTQEMASRLVQKGR-TVFALDWSQGACEK-GMF
LLQYMGYPKAVTNTREVGRLMASYVESLIKKCGVPMKKITLIGHSLGAHVSGFAGKNIQK
MGLDKIPLIIAADPADFLLGNNDCDERLCKSDAKRLVVLHTSR-LGI-SCPIGDLDLQFN
NG---TGQPGCGL-DMGYVCSHSRSIEYITNMIDN-CGFPGVP-----------------
--TNA--SPYPSPDTKD----CIVVNSKILDAD-----NPMKGEYYVFVDED-SHCTRKT
FSCRYQ
>sp|Q68KK0|PA1_SOLIN Phospholipase A1 OS=Solenopsis invicta OX=13686 PE=1 SV=1
----MRKFAAIFVVFFVQCTHLYSLA----------------------------------
-----QARAEPDPGVV-------EYLKQSCVYGNSSYINVYLYNSRFQG-----KNLGNQ
QSCQDINA-SLPVVFITHGFTSSAQVSTFKDLANAFVQKGHTAFI-VDWSEAACTD-GLP
GVQFAEYNAAASNTYDIGQLMAKYTVDLMNKCKIPLNNIQYVGHSLGSHVCGFAAKHVKK
LINKTMPYILALDPADPSFGSNKCGERICKSDAKRIVVFKTSI-LGIGENIIGHLLIVFD
GG---KSQPACSW--YDVPCSHSESIVYATGMVSGRCQHLAVPWTAQQRINPIQWKFWRV
FTSNI--PAYPTSDTTN----CVVLNTNVFKND---------NTFEGEYHA-FPDCARNL
FKCRQQ
