# Supplementary material for: Venomics of the Central European Myrmicine Ants Myrmica rubra and Myrmica ruginodis
Source: Toxins (Basel). 2022 May 21;14(5):358. doi: 10.3390/toxins14050358 (PMC9147725; doi:10.3390/toxins14050358)
Supplement: Supplementary file 1 [file toxins-14-00358-s001.zip › DataS01-S08_Alignments_Myrmica_ruginodis/S06_Venom_acid_phosphatase.msa.fasta]

>Q5BLY5|IPR029630|14...353|Venom acid phosphatase Acph-1
-----------------------MSVIAILAMVVGV--------QAELKQINVIFRHGDR
IPDEKNEMYPKDPYLYYDFYPLERGELTNSGKMREYQLGQFLRERYGDFLGDIYTEESVS
ALSSFYDRTKMSLQLVLAALYPP-NKLQQWNEDLNWQPIATKYLRRYEDNIFLPEDCLLF
TIELDRVLESPRGKYEFSKYDKLKKKLEEWTGKNITTPWDYYYIYHTLVAEQSYGLTLPS
WTNNIFPRGELFDATVFTYNITNSTPLLKKLYGGPLLRIFTKHMLDVVSGTQKKKRKIYL
FSGHESNIASVLHALQLYYPHVPEYSSSIIMELHNIEGTHYVKIVYYLGIPSEARELQLP
GCEVLCPLYKYLQLIENVIPSNEELICDKRFVDESANNLSIEELDFVKLNLIRIAGTENK
>TRINITY_DN2265_c0_g1_i12.p1 type:internal len:343 gc:universal TRINITY_DN2265_c0_g1_i12:2-1027(+)
RNSRLKKECTLELGASNMVSSHTLDNCLLIALVIGLNIILVAGAQPELKLVNVVFRHGDR
TPDNGSEMYPNDPYLHYSFYPESLGQLTIRGKMREYELGLVLRKRYKNFLGDLYLPKLVV
GHSSDYDRTKMSLQLVLASLFQPTNTRQRWNPALNWQPIPTTYVSRVDDNFFLADECPQY
INEYNRVLSLPETEKKMSQFKDMMDDLTKLTGKKIEKPLDLYNLYHTFVAERSVNLFLPR
WTNHYFPNGQLFDGIVAAYDIANSTPLLKRLYAGPIIRAVSENML-TARNSSASNTKIYL
YSGHESNIATLLHAFNVYKPHVPEYSSAVILELLENNKQYYVK-----------------
------------------------------------------------------------
>TRINITY_DN2265_c0_g1_i2.p1 type:5prime_partial len:394 gc:universal TRINITY_DN2265_c0_g1_i2:2-1183(+)
RNSRLKKECTLELGASNMVSSHTLDNCLLIALVIGLKIILVADAQPELKLVNVVFRHGDR
TPDNGSEMYPNDPHLHHSFYPEGLGQLTMPGKRREYDLGQVLRRRYKNFLGDLYLPKLVV
GHSSDYDRTKMSLQLVLASLFPPTNDRQRWNLALNWQPIPTTYVSRVDDNFFLADECPQY
INEYNRVLSLPETEKKMSQFKDMMDDLTKLTGKKIEKPLDLYNLYHTFVAERSVNLFLPR
WTNHYFPNGQLFDGIVAAYDIANSTPLLKRLYAGPIIRAVSENML-TARNSSASNTKIYL
YSGHESNIATLLHAFNVYKPHVPEYSSAVILELLENNKQYYVKLLYCRGIPAIVDELVIP
NCGRLCPFDKFSDLIRDLIPSDEELDCDKRQTPD--------------------------
>NODE_13692_length_3547_cov_527.559278_g1_i3651.p1 type:complete len:377 gc:universal NODE_13692_length_3547_cov_527.559278_g1_i3651:3458-2328(-)
-----------------MVSSHTLDNCLLIALVIGLKIILVADAQPELKLVNVVFRHGDR
TPDNGSEMYPNDPYLDYSFYPEGLGQLTMPGKRREYDLGQVLRRRYKNFLGDLYLPKLVV
GHSSDYDRTKMSLQLVLASLFPPTNDRQRWNLALNWQPIPTTYVSRVDDNFFLADECPQY
INEYNRVLSLPETEKKMSQFKDMMDDLTKLTGKKIEKPLDLYNLYHTFVAERSVNLFLPR
WTNHYFPNGQLFDGIVAAYDIASSTPLLKRLYAGPIIRAVSENML-TARNSSASNTKIYL
YSGHESNIATLLHAFNVYKPHVPEYSSAVILELLENNKQYYVKLLYCRGIPAIVDELVIP
NCGRLCPFDKFSDLIRDLIPSDEELDCDKRQTPD--------------------------
>NODE_13693_length_3547_cov_422.216208_g1_i3652.p1 type:complete len:400 gc:universal NODE_13693_length_3547_cov_422.216208_g1_i3652:3458-2259(-)
-----------------MVSSHTLDNCLLIALVIGLKIILVADAQPELKLVNVVFRHGDR
TPDNGSEMYPNDPYLDYSFYPEGLGQLTMPGKRREYDLGQVLRRRYKNFLGDLYLPKLVV
GHSSDYDRTKMSLQLVLASLFPPTNDRQRWNLALNWQPIPTTYVSRVDDNFFLADECPQY
INEYNRVLSLPETEKKMSQFKDMMDDLTKLTGKKIEKPLDLYNLYHTFVAERSVNLFLPR
WTNHYFPNGQLFDGIVAAYDIASSTPLLKRLYAGPIIRAVSENML-TARNSSASNTKIYL
YSGHESNIATLLHAFNVYKPHVPEYSSAVILELLETNKQYYVKLFYYRGIPPIVDELVIP
NCGKLCPFDKFSDLIQDLIPSDEELDCDKRQTSDYANTKYPAALENIVYNIIK---RSIK
>NODE_9936_length_4287_cov_379.090974_g1_i2734.p1 type:complete len:359 gc:universal NODE_9936_length_4287_cov_379.090974_g1_i2734:4198-3122(-)
-----------------MVSSHTLDNCLLIALVIGLKIILVADAQPELKLVNVVFRHGDR
TPDNGSEMYPNDPYLDYSFYPEGLGQLTMPGKRREYDLGQVLRRRYKNFLGDLYLPKLVV
GHSSDYDRTKMSLQLVLASLFPPTNDRQRWNLALNWQPIPTTYVSRVDDNFFLADECPQY
INEYNRVLSLPETEKKMSQFKDMMDDLTKLTGKKIEKPLDLYNLYHTFVAERSVNLFLPR
WTNHYFPNGQLFDGIVAAYDIASSTPLLKRLYAGPIIRAVSENML-TARNSSASNTKIYL
YSGHESNIATLLHAFNVYKPHVPEYSSAVILELLENNKQYYVKVSVLSSSIQSISEIIIP
SKG--------GNFSLKSKPENVE------------------------------------
