# Supplementary material for: Venomics of the Central European Myrmicine Ants Myrmica rubra and Myrmica ruginodis
Source: Toxins (Basel). 2022 May 21;14(5):358. doi: 10.3390/toxins14050358 (PMC9147725; doi:10.3390/toxins14050358)
Supplement: Supplementary file 1 [file toxins-14-00358-s001.zip › DataS01-S08_Alignments_Myrmica_ruginodis/S07_Venom_dipeptidyl_peptidase_S9.msa.fasta]

>sp|B2D0J4|VDPP4_APIME Venom dipeptidyl peptidase 4 OS=Apis mellifera OX=7460 PE=1 SV=1
MEVLVQLALLLVVHGSLVVLVAGKS---------VPRVIDQDLERYEPLEEEDHRGARVP
FNLEETYDQSFRANSFNGTWKTDREILYSDNYVGDIRLFDVTTGSGTVLLDSSVTA-DFD
KASVMFSFDNSHVAIGHDYVNGFRYSIHQKCTVYNIKSRTFTDIANGDRIPLFKWSPTRN
ALIYVHKNDIYYQVFFEGG-SDTRRITNTGVPDIVFNGIPDWVYEEEVLGSPVAFWISPD
GRHLAFATFNDTNVRDIVISKYGSPGNSRDQYPNEIRIKYPKAGTTNPFVSLSVIDLHDP
SSKLIDLPPPVDVVGADNVLYTANWRRDGEIVATWTNRVQNKAQLVLYDTKGNANNIYYE
EETEGWLRIQPPLYHDRYVIVAKLQDSGTKAGRFLHATRLEYRNGALVDETDLTPGTCEV
ISLLLVDHARARLYYLGTELGKPSHKNLYSVQLSGNEPPVCLSCDVLTPEGNRCTYAYAY
FSTNGSHYALYCAGPDPVFIAIVNANHRQISIWEENRSLRRKLAARTQPIVKNFNVNANG
YTNKVKLYLPPDFDETKKYPLLITVYAGPNTIRITEEATYGFESYIVTNRSVIYGRIDGR
GSAYKGSKMLFEIYRRLGTVEIEDQIIITRTLQEKYSWIDSNRTGIWGWSYGGFSAAMVL
ATDAESVFKCGISVAPVTSWIYYDSLYTERFMGLPTPEDNQSGYNDTDVSRRVEGMRGKK
YMLIHGTADDNVHYQQTMMLNKALVNSDIMFQQQTYTDEAHALGNVFPHLYHTTDRFWAN
CLGYSH--
>sp|B1A4F7|VDDP4_VESVU Venom dipeptidyl peptidase 4 OS=Vespula vulgaris OX=7454 PE=1 SV=1
---MVPLRSFVLLNSLFLVLLAARTV--------VTRVIDKDNSDRIVKTQNDQNLSKVP
FNLEETYTADFLAYVFNGTWTSDTTIVYTDRRTGDILQFDVIKQRSTLIVDSSVMD-AYI
VSNYVLSPKGRYLLIGYDLKKGYRYSTFMRYVIYDIEHRAYHKIGNDMHIALAKWAPLTD
DLIYILDNDIYYMRFSNNGFNDVQRVTYDGISGIVYNGVPDWVYEEEVLQDSSAIWFSPD
GNHLAYASFDDRNVQEILYLHYGEPGNLDDQYPTEVKIKYPKVGTLNPVVSLTLVDLHDP
TLNKIDLKAPHYAVGTDNLLYNVQWKDFDHVVVTWSNRVQNKTEIVWYNMYGEIVKTLHV
VEHKGWLDIKHLFFYKGSVYIRKLQPSGTKAGRFHHVTRYDETFKQSPTQMDLTPDAIEV
QNICTIDQSNGRIYYLASGLGKPSQKNLYSVPADGSEKPTCISCNVLTPEGNVCTYADAI
FSPLGQYYVLVCHGPDPAFVSIFNNAHQKVYSWENNLSLRKKLAKRHLPLVKDLDVRANG
YESKVRLFLPHNFDESKSYPMLVNVYAGPNTLKIIDAASYGHQVYMTTNRSVIYAYIDGR
GSSNKGSKMLFSIYRKLGTVEVEDQITVTRQLQEMFPWIDSKRTGVWGWSYGGFSTAMIL
AKDTSFVFKCGIAIAPVSSWIYYDSIYTERFMGFPTPEDNLSGYNETDVSRRVEDIRGKK
FMLIHGSGDDNVHYQQSLALAKALEKADVMFEQITYTDEAHALFGVLPHLYHTMDRFWSD
CFSLSHAH
>TRINITY_DN1811_c0_g1_i2.p1 type:5prime_partial len:783 gc:universal TRINITY_DN1811_c0_g1_i2:1-2349(+)
-GALARSAVAPEAVSSIVIIRTRRSADDRHGEAHVSRLDDNNTD----TNKDDDQVSKKP
FLLAETYLHLYHSYGFNGTWISDKEFMVVNMITSDITVTDVSTGKTTKFFDGTHLPLLYR
FSTATISADRQYILFGYNIRQVFRHSTVRNYVVYDMKNGMFEGVANEAFISLALWSPVGS
DLVYVLDNDIYYMTFIGTE-SIVRRLTTNGESGILYNGIPDWVYEEEVFGNAVAMWYSPD
GRHLAFATFNDTLVKDVAYFHYGAPGSLEDQYPTEVKIKYPKVGTPNPEVSLSLIDLTDR
SSKVITLEAPVDVVGSDNVLFTVNWWDMTHVIATWTNRVQNQSQLITYDAQGAGNPVWYD
EETEGWLQPNYPIKSGGYALLLRREDSGTSAGRFRHINRYEYEGGQFTSPVDLTPGPSEV
HTILAVDSFRGRVYYLATAPGEPTQRNLYSVPLDASQKPTCISCELLTPEGNKCTYATAS
FSSLRWYYALTCSGPDPSTVTINDKDHQPVLTWTTNPVTRKLLSRRLLPQRRDFNITVNG
YDSRVRLLLPPDFDESKSYSLLVYVYAGPNTVKIVDDAKFGYEYYLTTNRSVVYAFIDAR
GSAYKGSKMLFEIYRGMGTVEVEDTIAVTAALQKQYKWIDVNRTGIWGWSYGGFTTGMVM
ATDTASVFKCGISVAPVTSWIYYDSIYTERFMGLPTPEDNLGGYNRTDITRRAEGMRGKK
YMLIHGTADDNVHYQQAMALAKSLEQKDILFEQVTYPDEAHSLGHVSPHLYHTMDKFWGE
CFDWGRAR
