# Supplementary material for: Venomics of the Central European Myrmicine Ants Myrmica rubra and Myrmica ruginodis
Source: Toxins (Basel). 2022 May 21;14(5):358. doi: 10.3390/toxins14050358 (PMC9147725; doi:10.3390/toxins14050358)
Supplement: Supplementary file 1 [file toxins-14-00358-s001.zip › DataS01-S08_Alignments_Myrmica_ruginodis/S08a_Venom_serine_protease_or_S1_protease_SP4_BOMPE.msa.fasta]

>tr|A0A6I9WQE8|A0A6I9WQE8_9HYME phenoloxidase-activating factor 2-like OS=Pogonomyrmex barbatus OX=144034 GN=LOC105430130 PE=4 SV=1
------------------------------------------------------------
---------------------------------------MWRLDVVSTLTLVGAISVTAL
PAAQEDKGSLGGLIDQLRP----TSPAPAVSPIGGDLDSIIQDVFQN-LTTTTTPRNLIL
GTNNQTP-SKPDDCECVPYYQCKDGTIVKDGVGIIDIRSD--------------------
--------------------------------------------FGEI------------
--DG-------------------KPPGSINRKQPGELKIRAGEWDTQTKNEIYPHQDREV
ERVIVHQGFYSGALYNDFAILILKTPVEYAENVDIICLPEMNTVFDGSRCFASGWGKDVF
GKEGRYQVILKRVDLPIIPHDTCQDIMRTTRLGKYFVLDGSFICAGGEAGKDTCKGDGGS
PLMCPLASDPTRFVQAGIVAWGLGCGDDRIPGVYANVAYARRWIDEQMVFYNLDNTVYQY
PN
>tr|A0A6J1RA14|A0A6J1RA14_9HYME phenoloxidase-activating factor 2-like isoform X3 OS=Temnothorax curvispinosus OX=300111 GN=LOC112467240 PE=3 SV=1
------------------------------------------------------------
---------------------------------------MWQL--VSALTLVGVTLVTAL
PAAQQNDGNLDDLIAQAFPNAKTTPPPPSVPQIGGDLDSLIQDVFKTGNVSTTTPRNVIL
GIENKTP-SKPDDCECVPYYQCKEGKIVENGVGIIDIRSDFGDKDEKRPGGLGPCDNYLD
VCCKAPDLLPPVTPPPTSSRTGCGQRHPEGVGFRITGQTDNEAQFGEFPWMVAILKEEAI
GANGQKLNVYQCGGALIHRQAVLTAAHCVNGKQPQELKVRAGEWDTQTKNEIYPHQDRDV
ERVVAHEGFHSGALYNDYAILILKTPIEYAENVDIVCLPEINANFDGSRCFASGWGKDVF
GKEGRYQVILKRVELPIVHRDRCQDIMRTTRLGKYFVLDRSFICAGGELGKDTCKGDGGS
PLVCPLQNDPTRYVQAGIVAWGLGCGENGTPGVYANIAHARQWIDEQMAFYNLDNTVYQY
PN
>tr|E9I9I7|E9I9I7_SOLIN Peptidase S1 domain-containing protein (Fragment) OS=Solenopsis invicta OX=13686 GN=SINV_05587 PE=3 SV=1
------------------------------------------------------------
-----------------------------------MILVFLRL-----------------
------------------------------------------------------------
--------------------YC----------GIFRASS-------------GTCDNYLD
VCCKPPDLQPPST-PPPIGRTGCGQRHPDGVGFRITGDSDNEAQFGEFPWMVAILKEQAI
GENGQKLNVYQCGGALIHRQAVLTAAHCVNGKQPHELKVRAGEWDTQTKNEIYPHQDRDV
SKVVIHENFHSGALYNDYAILILKTPVEYAENVDIVCLAEMNANFDGSRCFASGWGKDIF
GKEGRYQVILKRVNLPIVNHRTCQDIMRTTRLGKYFRLDGSFICAGGEAGKDTCNGDGGS
PLVCPLRNDPTRFVQAGIVAWGLGCGEGGTPGVYASIAHGRRWIDEQMAYYNLDNTVYQY
PN
>tr|A0A4S2KLE2|A0A4S2KLE2_9HYME Serine proteinase stubble OS=Temnothorax longispinosus OX=300112 GN=DBV15_00866 PE=4 SV=1
------------------------------------------------------------
---------------------------------------MWQL--VSALTLVGVTLVTAL
PAAQQNDGNLDDLIAQAFPNAKTTPPPPSVPQIGGDLDSLIQDVFKTGNVSTTTPRNVIL
GIENKTP-SKPDDCECVPYYQCKEGKIVENGVGIIDIRSDFGDKDEKRPGGLGPCDNYLD
VCCKAPDLLPPVTPPPTSSRTGCGQRHPEGVGFRITGQTDNEAQFGEFPWMVAILKEEAI
GANGQKLNVYQCGGALIHRQAVLTAAHCVNGKQPQELKVRAGEWDTQTKNEIYPHQDRDV
ERVVAHEGFHSGALYNDYAILILKTPIEYAENVDIVCLPEINANFDGSRCFASGWGKD--
-------------------------------------------------------GDGGS
PLVCPLQNDPTRYVQAGIVAWGLGCGENGTPGVYANIAHARQWIDEQMAFYNLDNTVYQY
PN
>tr|A0A151XEV9|A0A151XEV9_9HYME Serine proteinase stubble OS=Trachymyrmex zeteki OX=64791 GN=ALC60_02130 PE=3 SV=1
------------------------------------------------------------
------------------------------------------------------------
------------------------------------------------------------
------------------------------------------------------------
--------------------------------------------------MVAILKEENI
GSNGQKLNVYQCGGALIHRQAVLTAAHCVNGKQPQELKVRAGEWDTQTKNEIYPHQDREI
EKVVVHEGFHSGALYNDYAILILKTPVEYAENVDIICLAEINANFDGSRCFASGWGKDIF
GKEGRYQVILKKVELPIVQQNTCQDIMRTTRLGRYFLLDKSFICAGGEAGKDTCKGDGGS
PLVCPLRNDPAKYVQAGIVAWGLGCGENGTPGVYANIAYGRQWIDEQMAFHNLDNSVYQY
PN
>tr|E2A1S2|E2A1S2_CAMFO Serine proteinase stubble OS=Camponotus floridanus OX=104421 GN=EAG_08609 PE=3 SV=1
------------------------------------------------------------
------------------------------------------------------------
------------------------------------------------------------
------------------------------------------------------------
--------------------------------------------------MVAILKEEAI
GENGQKLNVYQCGGALIHRQAVLTAAHCVNGKQPNELKIRAGEWDTQTKNEIYPHQDRDV
EKVIVHEKFHSGALYNDYAILILKTPVEYAENVDIVCLPEAGTNFDESRCFASGWGKDVF
GKEGRYQVILKRVELPVVTHDTCQSTLRTTRLGKYFVLDSSFICAGGEVGKDTCKGDGGS
PLVCPLKNDPKRYVQAGIVAWGLGCGESGTPGVYANVAYARRWIDEQLAFNNLDNTVYQY
PN
>TRINITY_DN9162_c0_g1_i10.p1 type:complete len:426 gc:universal TRINITY_DN9162_c0_g1_i10:551-1828(+)
------------------------------------------------------------
---------------------------------------MLRL--VSSLTLVGMTLVTAL
PAAQQDGVGLGSIVGQTFPEITPT-PPQSVPQIDGEVNSLIKEVFWT---TTTTSTNLIL
GTQNQTPATKPDDCECVPYYQCRNDTIVQDGIGIIDIRA------------LGPCEQYLD
VCCKLPNINKTTTLAPPPERTGCGQRHPEGVGFRITGQTDNEAQFGEFPWMVAILKEQAI
GGDGQKLNVYQCGGALIHRQAVLTAAHCVNEKQPSELKVRAGEWDTQTKNEIFPHQDRDV
ERVVVHQGFHSGALYNDYAILILKTPLEYADNVDIVCLPETGANFDESRCFASGWGKDVF
GKEGRYQVILKRVEVPVVRHDTCQNIMRTTRLGKYFVLDKSFICAGGEAGKDTCKGDGGS
PLVCPLKDNPTRYVQAGIVAWGLGCGEDGTPGVYASIANARQWIDEQMAFYNLDNTVYQY
PN
>NODE_9617_length_4366_cov_1420.853398_g1_i2640.p1 type:complete len:525 gc:universal NODE_9617_length_4366_cov_1420.853398_g1_i2640:2242-3816(+)
MSSLFIHGKNELDVPQKSVCKNRFRLTQTDFCVGHPVCFFRVVLKKMVSLLYDCYCETFS
RSCRKTDSSTIVPQRCLLRHAIPFLIPALGRPEESLARIMLRL--VSSLTLVGMTLVTAL
PAAQQDGVGLGSIVGQTFPEITPT-PPQSVPQIDGEVNSLIKEVFWT---TTTTSTNLIL
GTQNQTPATKPDDCECVPYYQCRNDTIVQDGIGIIDIRA------------LGPCEQYLD
VCCKLPNINKTTTLAPPPERTGCGQRHPEGVGFRITGQTDNEAQFGEFPWMVAILKEQAI
GGDGQKLNVYQCGGALIHRQAVLTAAHCVNEKQPSELKVRAGEWDTQTKNEIFPHQDRDV
ERVVVHQGFHSGALYNDYAILILKTPLEYADNVDIVCLPETGANFDESRCFASGWGKDVF
GKEGRYQVILKRVEVPVVRHDTCQNIMRTTRLGKYFVLDKSFICAGGEAGKDTCKGDGGS
PLVCPLKDNPTRYVQAGIVAWGLGCGENGTPGVYASIANARQWIDEQMAFYNLDNTVYQY
PN
