# Supplementary material for: Venomics of the Central European Myrmicine Ants Myrmica rubra and Myrmica ruginodis
Source: Toxins (Basel). 2022 May 21;14(5):358. doi: 10.3390/toxins14050358 (PMC9147725; doi:10.3390/toxins14050358)
Supplement: Supplementary file 1 [file toxins-14-00358-s001.zip › DataS09-S11_Alignments_Myrmica_rubra/S09_CAP_superfamily.msa.fasta]

>sp|P86686|VA5_POLPI Venom allergen 5 OS=Polybia paulista OX=291283 PE=1 SV=1
---------------------------------------------NKYCNIKC---SKVA
HTVCQTGESTKPSSKNCAKVSITSVGVTEEEKKLIVDEHNRFRQKVAQGLETRGNPGPQP
AASDMNNLVWNDELAYIAQVWASQCQFFVHDKCRNTAQYQVGQNIAYSASTAA-YPG---
VVKLIVLWENEVKDFNYNTGIT----KENFAKVGHYTQVVWAKTKEVGCGSIKYIE-KGM
KSHYLVCNYGPAGNVLGAQIYEIK-
>sp|D4P2Y4|VA52_POLPI Venom allergen 5 2 OS=Polybia paulista OX=291283 PE=1 SV=2
---------------------------------------------NKYCNIKC---SKVA
HTVCQYGESTKPSSK-CNKVSITSVGVTEEEKKLIVDEHNRFRQKVAQGLETRGNPGPQP
AASDMNNLVWNDELAYIAQVWASQCQFFVHDKCRNTAQYQVGQNIAYSASTAA-YPG---
IVSLIVLWENEVKDFNYSQGIT----KENFSKVGHYTQVVWAKTKEVGCGSIKYIE-KGM
KSHYLVCNYGPAGNYMGQPIYTKK-
>sp|Q7Z156|VA5_POLSR Venom allergen 5 OS=Polybia scutellaris rioplatensis OX=260979 PE=1 SV=2
---------------------------------------------NKYCNIKC---SKVA
HTVCQYGESTKPSSKNCNKVSITSVGVTEEEKKLIVDEHNRFRQKVAQGLETRGNPGPQP
AASDMNNLVWNDELAYIAQVWANQCQFFVHDKCRNTAQYQVGQNIAYSASTAA-YPG---
IVSLIVLWENEVKDFNYSQGIT----KENFAKVGHYTQVVWAKTKEVGCGSIKYIE-KGM
KSHYLVCNYGPAGNYMGQPIYTKK-
>sp|P35759|VA5_POLEX Venom allergen 5 OS=Polistes exclamans OX=27506 PE=1 SV=2
---------------------M-EIGGLVYLVIVVAIIHSS--QGVDYCKIRC---PSGI
HTVCQYGESTKP-SKNCAGKVIKSVGPTEEEKKLIVSEHNRFRQKVAQGLETRGNPGPQP
AASDMNDLVWNDELAHIAQVWASQCQFLVHDKCRNTAKYPVGQNIAYAGGSK--LPD---
VVSLIKLWENEVKDFNYNTGIT----KQNFAKIGHYTQMVWGKTKEIGCGSLKYME-NKM
QNHYLICNYGPAGNYLGQLPNTKK-
>sp|Q05109|VA5_POLAN Venom allergen 5 (Fragment) OS=Polistes annularis OX=27505 PE=1 SV=1
---------------------------------------SS--QGVDYCKIKC---PSGI
HTVCQYGESTKP-SKNCAGKVIKSVGPTEEEKKLIVSEHNRFRQKVAQGLETRGNPGPQP
AASDMNDLVWNDELAHIAQVWASQCQFLVHDKCRNTAKYPVGQNIAYAGGSN--LPD---
VVSLIKLWENEVKDFNYNTGIT----KQNFAKIGHYTQMVWGKTKEIGCGSLKYME-NNM
QNHYLICNYGPAGNYLGQLPYTKK-
>sp|P35780|VA5_POLFU Venom allergen 5 OS=Polistes fuscatus OX=30207 PE=1 SV=1
---------------------------------------------VDYCKIKC---SSGI
HTVCQYGESTKP-SKNCADKVIKSVGPTEEEKKLIVNEHNRFRQKVAQGLETRGNPGPQP
AASDMNNLVWNDELAHIAQVWASQCQILVHDKCRNTAKYQVGQNIAYAGGSK--LPD---
VVSLIKLWENEVKDFNYNKGIT----KQNFGKVGHYTQMIWAKTKEIGCGSLKYMK-NNM
QHHYLICNYGPAGNYLGQLPYTKK-
>sp|P81656|VA5_POLDO Venom allergen 5 OS=Polistes dominula OX=743375 PE=1 SV=2
---------------------M-KISCLICLVIVLTIIHLS--QANDYCKIKC---SSGV
HTVCQYGESTKP-SKNCAGKLIKSVGPTEEEKKLIVEEHNRFRQKVAKGLETRGNPGPQP
AASNMNNLVWNDELAKIAQVWASQCQILVHDKCRNTEKYQVGQNIAYAGSSNH-FPS---
VTKLIQLWENEVKDFNYNTGIT----NKNFGKVGHYTQMVWGNTKEVGCGSLKYVE-KNM
QIHYLICNYGPAGNYLGQPIYTKK-
>sp|P83377|VA5_POLGA Venom allergen 5 OS=Polistes gallicus OX=34730 PE=1 SV=1
---------------------------------------------NDYCKIKC---SSGV
HTVCQYGESTKP-SKNCAGKVIKSVGPTEEEKKLIVEEHNRFRQKVAQGLETRGNPGPQP
AASNMNNLVWNDEQAKIAQVWASQCQILVHDKCRNTEKYQVGQNIAYAGSSNH-FPS---
VTKLIQLWENEVKDFNYNTGIT----NKNFGKVGHYTQMVWGNTKEVGCGSLKYVE-KNM
KIHYLICNYGPAGNYLGQPIYTKK-
>sp|P10737|VA53_DOLMA Venom allergen 5.02 (Fragment) OS=Dolichovespula maculata OX=7441 PE=1 SV=3
-----------------------------------PIINLSFGEANNYCKIKC---SRGI
HTLCKFGTSMKP---NCGSKLVKVHGVSNDEKNEIVNRHNQFRQKVAKGLETRGNPGPQP
PAKNMNVLVWNDELAKIAQTWANQCSF-GHDQCRNTEKYQVGQNVAIASTTGNSYAT---
MSKLIEMWENEVKDFNPKKGTMG---DNNFSKVGHYTQMVWGKTKEIGCGSVKYIE-NNW
HTHYLVCNYGPAGNYMDQPIYERK-
>sp|Q05108|VA5_DOLAR Venom allergen 5 OS=Dolichovespula arenaria OX=7442 PE=1 SV=1
---------------------------------------------NNYCKI-C---PKGT
HTLCKYGTSMKP---NCGGKIVKSYGVTNDEKNEIVKRHNEFRQKVAQGLETRGNPGPQP
PAKNMNLLVWNDELAKIAQTWANQCNF-GHDQCRNTAKYPVGQNVAIASTTGNSYQT---
MSYLIKMWEDEVKDYNPHKDLM----HNNFSKVGHYTQMVWGKTKEIGCGSVKYIE-NKW
HTHYLVCNYGPAGNYMNQPVYERK-
>sp|P10736|VA52_DOLMA Venom allergen 5.01 OS=Dolichovespula maculata OX=7441 PE=1 SV=1
---------------------M-EIGGLVYLILIITIINLSFGETNNYCKIKC---RKGI
HTLCKFGTSMKP---NCGRNVVKAYGLTNDEKNEILKRHNDFRQNVAKGLETRGKPGPQP
PAKNMNVLVWNDELAKIAQTWANQCDF-NHDDCRNTAKYQVGQNIAISSTTATQFDR---
PSKLIKQWEDEVTEFNYKVGLQ----NSNFRKVGHYTQMVWGKTKEIGCGSIKYIE-DNW
YTHYLVCNYGPGGNDFNQPIYERK-
>sp|P86870|VA5_VESMG Venom allergen 5 OS=Vespa magnifica OX=202807 PE=1 SV=2
---------------------M-KISGFVYLILITTIINLSFSEANNYCKIKC---RSGI
HTLCKFGISTKP---NCGKNVVKGSGLTKAEKLEILKQHNEFRQKVARGLETRGKPGPQP
PAKSMNTLVWNDELAQIAQVWASQCKY-GHDDCRNTAKHSVGQNIAQQSTTAASFGS---
VSNMVQMWADEVKNYQY--GST----KNKLIEVGHYTQMVWAKTKEIGCGSIKYIE-NGW
HRHYLVCNYGPAGNIGNEPIYEKK-
>sp|P81657|VA5_VESMA Venom allergen 5 OS=Vespa mandarinia OX=7446 PE=1 SV=1
---------------------------------------------NNYCKIKC---RSGI
HTLCKFGISTKP---NCGKNVVKASGLTKAEKLEILKQHNEFRQKVARGLETRGKPGPQP
PAKSMNTLVWNDELAQIAQVWAGQCDY-GHDVCRNTAKYSVGQNIAENGSTAASFAS---
VSNMVQMWADEVKNYQY--GST----KNKLIEVGHYTQMVWAKTKEIGCGSIKYIE-NGW
HRHYLVCNYGPAGNIGNEPIYERK-
>sp|P0DMB9|VA5_VESVE Venom allergen 5 OS=Vespa velutina OX=202808 PE=1 SV=2
---------------------------------------------NNYCKIKC---RSGI
HTLCKYGTSTKP---NCGRSVVKASGLTKAEKLEILKQHNEFRQKVARGLETRGNPGPQP
PAKSMNTLVWNDELAQIAQVWASQCKY-GHDNCRNTAKYLVGQNIAEQSTTAASFEP---
VSNMVKMWSDEVKDYQY--GSS----KNKLNDVGHYTQMVWAKTKEIGCGNIKYIE-NGW
HHHYLVCNYGPAGNIGNEPIYEKK-
>sp|P35781|VA51_VESCR Venom allergen 5.01 OS=Vespa crabro OX=7445 PE=1 SV=1
---------------------------------------------NNYCKIKC---RSGI
HTLCKYGTSTKP---NCGKNVVKASGLTKQENLEILKQHNEFRQKVARGLETRGNPGPQP
PAKSMNTLVWNDELAQIAQVWANQCNY-GHDNCRNSAKYSVGQNIAEGSTTADNFGS---
VSNMVKMWEDEVKDYQY--GSP----KNKLNKVGHYTQMVWAKTKEIGCGSIKYIE-NGW
HRHYLVCNYGPAGNVGNEPIYERK-
>sp|P35782|VA52_VESCR Venom allergen 5.02 OS=Vespa crabro OX=7445 PE=1 SV=1
---------------------------------------------NNYCKIKC---RSGI
HTLCKYGTSTKP---NCGKNVVKASGLTKQENLEILKQHNEFRQKVARGLETRGNPGPQP
PAKSMNTLVWNDELAQIAQVWANQCNY-GHDNCRNSAKYSVGQNIAEGSTSADNFVN---
VSNMVKMWEDEVKDYQY--GSP----KNKLNKVGHYTQMVWAKTKEIGCGSEDYIE-DGW
HRHYLVCNYGPAGNVGNEPIYERK-
>sp|Q05110|VA5_VESVU Venom allergen 5 OS=Vespula vulgaris OX=7454 PE=1 SV=1
---------------------M-EISGLVYLIIIVTIIDLPYGKANNYCKIKC--LKGGV
HTACKYG-SLKP---NCGNKVVVSYGLTKQEKQDILKEHNDFRQKIARGLETRGNPGPQP
PAKNMKNLVWNDELAYVAQVWANQCQY-GHDTCRDVAKYQVGQNVALTGSTAAKYDD---
PVKLVKMWEDEVKDYNPKKKFS----GNDFLKTGHYTQMVWANTKEVGCGSIKYIQ-EKW
HKHYLVCNYGPSGNFMNEELYQTK-
>sp|P35783|VA5_VESFL Venom allergen 5 OS=Vespula flavopilosa OX=30211 PE=1 SV=1
---------------------------------------------NNYCKIKC--LKGGV
HTACKYG-SLKP---NCGNKVVVSYGLTKQEKQDILKEHNDFRQKIARGLETRGNPGPQP
PAKNMKNLVWNDELAYVAQVWANQCQY-GHDTCRDIAKYQVGQNVALTGSTAAKYDD---
PVKLVKMWEDEVKDYNPKKKFS----GNNFLKTGHYTQMVWANTKEVGCGSIKFIQ-EKW
HKHYLVCNYGPSGNFQNEELYQTK-
>sp|P35760|VA5_VESMC Venom allergen 5 OS=Vespula maculifrons OX=7453 PE=1 SV=1
---------------------------------------------NNYCKIKC--LKGGV
HTACKYG-SLKP---NCGNKKVVSYGLTKQEKQDILKEHNDFRQKIARGLETRGNPGPQP
PAKNMKNLVWSDELAYIAQVWANQCQY-GHDTCRDVAKYQVGQNVALTGSTAAVYND---
PVKLVKMWEDEVKDYNPKKKFS----ENNFLKIGHYTQMVWANTKEVGCGSIKYIQ-ENW
HKHYLVCNYGPSGNFQNEELYQTK-
>sp|P35784|VA5_VESGE Venom allergen 5 OS=Vespula germanica OX=30212 PE=1 SV=1
---------------------------------------------NNYCKIKC--LKGGV
HTACKYE-SLKP---NCANKKVVAYGLTKQEKQDILKEHNDFRQKIARGLETRGNPGPQP
PAKNMKNLVWSDELAYIAQVWANQCQY-GHDTCRDVAKYPVGQNVALTGSTAAKYDN---
PVKLVKMWEDEVKDYNPKKKFS----ENNFLKIGHYTQMVWANTKEVGCGSIKYIQ-DKW
HKHYLVCNYGPSGNFGNEELYQTK-
>sp|P35785|VA5_VESPE Venom allergen 5 OS=Vespula pensylvanica OX=30213 PE=1 SV=1
---------------------------------------------NNYCKIKC--LKGGV
HTACKYG-SLKP---NCGNKIVVSYGLTKEEKQDILKEHNDFRQKIARGLETRGNPGPQP
PAKNMKNLVWNDELAYVAQVWANQCQY-GHDTCRDVAKYPVGQNVALTGSTADKYDN---
PVKLVKMWEDEVKDYNPKKKFS----ENNFNKIGHYTQMVWANTKEIGCGSIKYIQ-NEW
HKHYLVCNYGPSGNFGNEELYQTK-
>sp|Q2L6Z1|VAL5_VESMC Venom allergen 5 OS=Vespula maculifrons OX=7453 PE=2 SV=1
---------------------M-EISGLVYLIIIVTIIDLPYGKANNYCKIKC--LKGGV
HTACKYG-SLKP---NCGNKVVVSYGLTKQEKQDILKEHNDFRQKVARGLETRGNPGPQP
PAKNMKNLVWNDELAYVAQVWANQCQY-GHDTCRDVAKYQVGQNVALTGSTAAKYEN---
PVNLVKMWENEVKDYNPKKKFS----ENNFIKIGHYTQMVWANTKEIGCGSMKYTE-NKW
HYHYLVCNYGPSGNFGNEELYQTK-
>sp|P35786|VA5_VESSQ Venom allergen 5 OS=Vespula squamosa OX=30214 PE=1 SV=1
---------------------------------------------VDYCKIKC--LKGGV
HTACKYGTSTKP---NCGNMVVKSYGVTQAEKQEILKIHNDFRNKVARGLETRGNPGPQP
PAKNMNNLVWNNELANIAQIWASQCKY-GHDTCKDTTKYNVGQNIAVSSSTAAVYEN---
VGNLVKAWENEVKDFNPTISWE----QNEFKKIGHYTQMVWAKTKEIGCGSIKYVD-NNW
YTHYLVCNYGPAGNFGNQEVYERK-
>sp|P35787|VA5_VESVI Venom allergen 5 OS=Vespula vidua OX=30215 PE=1 SV=1
--------------------------------------------KVNYCKIKC--LKGGV
HTACKYGTSTKP---NCGKMVVKAYGLTEAEKQEILKVHNDFRQKVAKGLETRGNPGPQP
PAKNMNNLVWNDELANIAQVWASQCNY-GHDTCKDTEKYPVGQNIAKRSTTAALFDS---
PGKLVKMWENEVKDFNPNIEWS----KNNLKKTGHYTQMVWAKTKEIGCGSVKYVK-DEW
YTHYLVCNYGPSGNFRNEKLYEKK-
>sp|B2MVK7|VA5_RHYBR Venom allergen 5 OS=Rhynchium brunneum OX=522437 PE=2 SV=1
---------------------MTKIDLLARVFVIATIIALA--TAVDYYKLKC--PPKTK
HTMCIYGTNSHP-SRNCG--VVKGSGPTDQEKREILKEHNDYGHKVASGEEKRGVNGGQP
AAKNMEDMTWDDELAKVAQTWANQCTI-NHDKCRSVSRFSVGQNLASKSTTGNDFPP---
VVELIQLWENEVSDFDKNNIKSLP--ASGISKTGHYTQMVWAKSNKLGCGSIKHHK-DGW
NKHFLVCNYGPSGNYLGQSVYEV--
>sp|P35778|VA3_SOLIN Venom allergen 3 OS=Solenopsis invicta OX=13686 PE=1 SV=2
---------------------MELIVSILWLAITAENLANT--LATNYCNLQSCKRNNAI
HTMCQY-TSPTP-GPMCL--EYSNVGFTDAEKDAIVNKHNELRQRVASGKEMRGTNGPQP
PAVKMPNLTWDPELATIAQRWANQCTF-EHDACRNVERFAVGQNIAATSSSGKNKST---
PNEMILLWYNEVKDFDNRWISSFPSDDNILMKVGHYTQIVWAKTTKIGCGRIMFKEPDNW
TKHYLVCNYGPAGNVLGAPIYEIKK
>sp|P35779|VA3_SOLRI Venom allergen 3 OS=Solenopsis richteri OX=30203 PE=1 SV=2
---------------------------------------------TNYCNLQSCKRNNAI
HTMCQY-TSPTP-GPMCL--EYSNVGFTDAEKDAIVNKHNELRQRVASGKEMRGTNGPQP
PAVKMPNLTWDPELATIAQRWANQCTF-EHDACRNVERFAVGQNIAATSSSGKNKST---
LSDMILLWYNEVKDFDNRWISSFPSDGNILMHVGHYTQIVWAKTKKIGCGRIMFKE-DNW
NKHYLVCNYGPAGNVLGAQIYEIKK
>NODE_42961_length_1394_cov_179.959671_g11094_i0.p1 type:5prime_partial len:152 gc:universal NODE_42961_length_1394_cov_179.959671_g11094_i0:1-456(+)
VSCKLSQYSHFRSKKLNLKNIMAGISGLLCLAIVAGKFASI--SATDYCNLQSCKQANAV
HTMCKY-TSSAP-ATRCT--EWSNQGFSAAERKLIVDKHNQLRRKVASGQEKKGNPGPQP
AAVDMPDLTWDNELETIAQRWANQCDF-SHDKCRNVGK----------------------
------------------------------------------------------------
-------------------------
>NODE_46219_length_1244_cov_398.120269_g2_i13110.p1 type:5prime_partial len:152 gc:universal NODE_46219_length_1244_cov_398.120269_g2_i13110:1-456(+)
VSCKLSQYSHFRSKKLNLKNIMAGISGLLCLAIVAGKFASI--SATDYCNLQSCKQANAV
HTMCKY-TSSAP-ATRCT--EWSNQGFSAAERKLIVDKHNQLRRKVASGQEKKGNPGPQP
AAVDMPDLTWDNELETIAQRWANQCDF-SHDKCRNVGR----------------------
------------------------------------------------------------
-------------------------
>NODE_46068_length_1240_cov_388.043038_g2_i14082.p1 type:5prime_partial len:251 gc:universal NODE_46068_length_1240_cov_388.043038_g2_i14082:1-753(+)
VSCKLSQYSHFRSKKLNLKNIMAGISGLLCLAIVAGKFASI--SATDYCNLQSCKQANAV
HTMCKY-TSSAP-ATRCT--EWSNQGFSAAERKLIVDKHNQLRRKVASGQEKKGNPGPQP
AAVDMPDLTWDNELETIAQRWANQCDF-SHDKCRNVDKYAVGQNIAMSSSSGN-KPV---
LEELIQLWYNEVKDFNKNQISKYV----FSMKTGHYTQLIWAKTKQIGCGRITYKQSNGW
NTHYLVCNYGPSGNWIGEQIYKIKQ
>sp|P0DSI3|VA3_DINQU Venom allergen 3 homolog OS=Dinoponera quadriceps OX=609295 PE=2 SV=1
---------------------M-SSCMLFFTVIIAGVFMGT--IATNYCNLKSCVNYGNI
HTMCKY-TSSTP-ASTCS--KWEKAGLTDAEKKTIVTLHNQLRRKVAAGKETRGNPGPQP
AAATMPDLTWDNELAMVAQRWANQCKY-GHDACRNIERFQVGQNVAIRGSTGENLST---
VDQMILSWYSEVDLMNKKYVSSFPK-DDTYKKIGHYTQIVYGNTKTIGCGRIFYKD-GKW
NQQYLVCNYGPAGNYPNAPVYQIKQ
>sp|C0ITL3|VA5_BRACH Venom allergen 5 (Fragment) OS=Brachyponera chinensis OX=2340912 PE=2 SV=1
------------------------------------------------------TEGGAV
HTMCQY-TSPQP-SPNCG--TYSNAHITAADKETILKVHNDERQKVKAGQETRGNPGPQP
AASNMPDLTWDNELAAIAQRWVNQCKI-GHDGCRNVERYQVGQNIAMSGSTAKGPCN---
MNNLVQMWINEVNALNAADVSSMPSDGNYFMKIGHYTQLVWGKTTKVGCGIIQFLD-GKF
YKCYLACNYGPAGNMFGAPIYQ---
>sp|A9YME1|VA5_MICHY Venom allergen 5 OS=Microctonus hyperodae OX=165561 PE=2 SV=1
---------------------MEQIKYLLIGIIFSSAISSSLQCAYENCADWANPGQSQK
HTMCLYPTTAL--GNKCN--EGRIIQLTEADKQYILQLHNELRAKVASGGESQGSNGPQP
AGK-IGPLKWDNEIAEIAQRWVNQCTF-EHDKCRNTKANSVGQNLYMMGSSEKSENTHDI
LTASVNSWYSEVKDFDNRSVRE----YKFEFTTGHYSQVVWGDTTHVGCGLVQYKD-SGF
YTTMVACNYSPAGNLIGGTVYPTL-
