# Supplementary material for: Venomics of the Central European Myrmicine Ants Myrmica rubra and Myrmica ruginodis
Source: Toxins (Basel). 2022 May 21;14(5):358. doi: 10.3390/toxins14050358 (PMC9147725; doi:10.3390/toxins14050358)
Supplement: Supplementary file 1 [file toxins-14-00358-s001.zip › DataS09-S11_Alignments_Myrmica_rubra/S10_Venom_acid_phosphatase.msa.fasta]

>Q5BLY5|IPR029630|14...353|Venom acid phosphatase Acph-1
M------SVIAILAMVVGV--------QAELKQINVIFRHGDRIPDEKNEMYPKDPYLYY
DFYPLERGELTNSGKMREYQLGQFLRERYGDFLGDIYTEESVSALSSFYDRTKMSLQLVL
AALY-PPNKLQQWNEDLNWQPIATKYLRRYEDNIFLPEDCLLFTIELDRVLESPRGKYEF
SKYDKLKKKLEEWTGKNITTPWDYYYIYHTLVAEQSYGLTLPSWTNNIFPRGELFDATVF
TYNITNSTPLLKKLYGGPLLRIFTKHMLDVVSGTQKKKRKIYLFSGHESNIASVLHALQL
YYPHVPEYSSSIIMELHNIEGTHYVKIVYYLGIPSEARELQLPGCEVLCPLYKYLQLIEN
VIPSNEELICDKRFVDESANNLSIEELDFVKLNLIRIAGTENK
>TRINITY_DN18655_c0_g1_i4.p1 type:complete len:350 gc:universal TRINITY_DN18655_c0_g1_i4:311-1360(+)
--------------------------------------------------MYPNDPYLDY
SFYPEGLGQLTMRGKMREYELGLVLRRRYKNFLGDLYLPKLVVGHSSDYDRTKMSLQLVL
ASLFQPTNTRQRWNPALNWQPIPTTYVSRVDDNFFLADECPQYINEYNRVLSLPETEKKM
SQFKDMMDDLTKLTGKKIEKPLDLYYLYHTFVAESSMNLILPKWAYHYFPNGQLFDGIVA
AYNIASSTPLLKRLYAGPIIRAVSENML-TARNSSASNTKIYLYSGHESNIATLLHAFNV
YKPHVPEYSSAVILELLENNKQYYVKLLYCRGIPAIVDELVIPNCGRLCPFDKFSDLIRD
LIPSDEELDCDKRQTSDYANTKYPAALENIVYNIIK---RSIK
>TRINITY_DN18655_c0_g1_i3.p1 type:complete len:325 gc:universal TRINITY_DN18655_c0_g1_i3:438-1412(+)
------------------------------------------------------------
---------------MREYELGLVLRRRYKNFLGDLYLPKLVVGHSSDYDRTKMSLQLVL
ASLFQPTNTRQRWNPALNWQPIPTTYVSRVDDNFFLADECPQYINEYNRVLSLPETEKKM
SQFKDMMDDLTKLTGKKIEKPLDLYYLYHTFVAERSVNLFLPRWTNHYFPNGQLFDGIVA
AYNIASSTPLLKRLYAGPIIRAVSENML-TARNSSASNTKIYLYSGHESNIATLLHAFNV
YKPHVPEYSSAVILELLENNKQYYVKLLYCRGIPAIVDELVIPNCGRLCPFDKFSDLIRD
LIPSDEELDCDKRQTSDYANTKYPAALENIVYNIIK---RSIK
>TRINITY_DN18655_c0_g1_i14.p1 type:complete len:400 gc:universal TRINITY_DN18655_c0_g1_i14:622-1821(+)
MVSSHTLDNCLLIALVIGLKIILVADAQPELKLVNVVFRHGDRTPDNGSEMYPNDPYLDY
SFYPEGLGQLTMRGKMREYELGLVLRRRYKNFLGDLYLPKLVVGHSSDYDRTKMSLQLVL
ASLFQPTNTRQRWNPALNWQPIPTTYVSRVDDNFFLADECPQYINEYNRVLSLPETEKKM
SQFKDMMDDLTKLTGKKIEKPLDLYYLYHTFVAERSVNLFLPRWTNHYFPNGQLFDGIVA
AYNIASSTPLLKRLYAGPIIRAVSENML-TARNSSASNTKIYLYSGHESNIATLLHAFNV
YKPHVPEYSSAVILELLENNKQYYVKLLYCRGIPAIVDELVIPNCGRLCPFDKFSDLIRD
LIPSDEELDCDKRQTSDYANTKYPAALENIVYNIIK---RSIK
>NODE_13987_length_4170_cov_202.531227_g2453_i4.p1 type:complete len:377 gc:universal NODE_13987_length_4170_cov_202.531227_g2453_i4:1060-2190(+)
MVSSHTLDNCLLIALVIGLKIILVADAQPELKLVNVVFRHGDRTPDNGSEMYPNDPYLDY
SFYPEGLGQLTMRGKMREYELGLVLRRRYKDFLGDLYLPKLVVGHSSDYDRTKMSLQLVL
ASLFQPTNTRQRWNPALNWQPIPTTYVSRVDDNFFLADECPQYINEYNRVLSLPETEKKM
SQFKDMMDDLTKLTGKKIEKPLDLYNLYHTFVAERSVNLFLPRWTNHYFPNGQLFDGIVA
AYNIASSTPLLKRLYAGPIIRAVSENML-TARNSSASNTKIYLYSGHESNIATLLHAFNV
YKPHVPEYSSAVILELLENNKQYYVKLLYCRGIPAIVDELVIPNCGRLCPFDKFSDLIRD
LIPSDEELDCDKRQTPD--------------------------
