# Supplementary material for: Venomics of the Central European Myrmicine Ants Myrmica rubra and Myrmica ruginodis
Source: Toxins (Basel). 2022 May 21;14(5):358. doi: 10.3390/toxins14050358 (PMC9147725; doi:10.3390/toxins14050358)
Supplement: Supplementary file 1 [file toxins-14-00358-s001.zip › DataS09-S11_Alignments_Myrmica_rubra/S11a_Venom_serine_protease_or_S1_protease_SP4_BOMPE.msa.fasta]

>tr|A0A1B0CGA7|A0A1B0CGA7_LUTLO Putative trypsin-like serine protease OS=Lutzomyia longipalpis OX=7200 PE=3 SV=1
LPTP---HDFI-----------SAVWH---------------------------------
---------------------LQNEVGVTEYAE--------------NFIVGGNTASPGQ
FPYQASLRT-SANAHFCGGSIANNRWIVSAAH----------------------------
------------------------------------------------------------
------------------------------------------------------------
------------------------------------------------------------
------------------------------------------------------------
------------------------------------------------------------
------------------------------------------------------------
------------------------------------------------------------
------------------------------------------------------------
------------------------------------------------------------
------------------------------------------------------------
------------------------------------------------------------
------------------------------------------------------------
------------------------------------------------------------
------------------------------------------------------------
------------------------------------------------------------
------------------------------------------------------------
------------------------------------------------------------
---------CT-------------------------------------------------
------------------------------------------------------------
------------------------------------------------------------
------------------------------------------------------------
------------------------------------------------------------
------------------------------------------------------------
------------------------------------------------------------
------------------------------------------------------------
------------------------------------------------------------
------------------------------------------------------------
------------------------------------------------------------
------------------------------------------------------------
------------------------------------------------------------
-----------------------------NEVGVT-EYAENFIVGGNTASPGQFPYQASL
RT---SANAHFCGGSIANNRWIVSAAHCTVGRT---------------------------
--------T-GNTVVVLGAH--SR-TAGGTTHQLSRIVNHPQYNA-NTIANDVSVVQTTN
AIVFTNLIQPIPLGSN-HIGGGV-TAVASGWGLTSS-----PGSLAANLQFVHVQTLTNA
NC--RNNIGGN----GALVFDHKICAGG-VVGQGVCT----------------------A
DSGGPLA-AGNTCIGIVSWG-IPCARGFPDVYDRVSSHRNWIVGHF--------------
------------------------------------------------------------
------------------------------------------------------------
------------------------------------------------------------
-----------------------------------------------
>tr|A0A836JXR4|A0A836JXR4_9HYME DERP3 protein (Fragment) OS=Acromyrmex charruanus OX=2715315 GN=Derp3_1 PE=4 SV=1
------------------------------------------------------------
------------------------------------------------------------
------------------------------------------------------------
------------------------------------------------------------
------------------------------------------------------------
------------------------------------------------------------
------------------------------------------------------------
------------------------------------------------------------
------------------------------------------------------------
------------------------------------------------------------
------------------------------------------------------------
------------------------------------------------------------
------------------------------------------------------------
------------------------------------------------------------
------------------------------------------------------------
------MALRI-----------------L-------------------------------
------------------------------------------------------------
------------------------------------------------------------
------------------------------------------------------------
------------------------------------------------------------
---------CL-LS----------------------------------------------
------------------------------------------------------------
------------------------------------------------------------
------------------------------------------------------------
------------------------------------------------------------
------------------------------------------------------------
------------------------------------------------------------
------------------------------------------------------------
------------------------------------------------------------
------------------------------------------------------------
------------------------------------------------------------
------------------------------------------------------------
------------------------------------------------------------
-------------------------LLAFSQAGLL-PLFDPRIVNGENARLGEIPYQVSL
QY--TDSSFHFCGGSILNDNYVITAAHCAEAIG---------------------------
--------S-FNVKVIAGTI--DL-SKPKSEHNVIKIIIHEKYDSHNSWINDIALLQI--
-------VGHVPLPPKGYNVKANDVAIVSGWGRLWQ-----GGPTTVRLQRVNIFIADHT
YC--QYIYNRI----NYNVYPTQICAYDSSIEKGSCH----------------------G
DSGGPLT-VGGKLVGLVSWANGCASSSYPTVYTNVIEYLDWITANTS-------------
------------------------------------------------------------
------------------------------------------------------------
------------------------------------------------------------
-----------------------------------------------
>tr|A0A6P3Y9S6|A0A6P3Y9S6_DINQU chymotrypsin-2-like OS=Dinoponera quadriceps OX=609295 GN=LOC106750719 PE=3 SV=1
------------------------------------------------------------
------------------------------------------------------------
------------------------------------------------------------
------------------------------------------------------------
------------------------------------------------------------
------------------------------------------------------------
------------------------------------------------------------
------------------------------------------------------------
------------------------------------------------------------
------------------------------------------------------------
------------------------------------------------------------
------------------------------------------------------------
------------------------------------------------------------
------------------------------------------------------------
------------------------------------------------------------
------MALTA-----------------L-------------------------------
------------------------------------------------------------
------------------------------------------------------------
------------------------------------------------------------
------------------------------------------------------------
---------SL-LS----------------------------------------------
------------------------------------------------------------
------------------------------------------------------------
------------------------------------------------------------
------------------------------------------------------------
------------------------------------------------------------
------------------------------------------------------------
------------------------------------------------------------
------------------------------------------------------------
------------------------------------------------------------
------------------------------------------------------------
------------------------------------------------------------
------------------------------------------------------------
-------------------------LLALSQAKVIQPFLDPRIVNGEDAKPGEIPYQVSL
QN--KGSNFHFCGGSVLNDNYVITAAHCVDGKQ---------------------------
--------P-GSLQVIAGTI--NL-NNPKSKHEVEQIIVHKEYNPSNSWRNDIALLKVKT
PFVTSADISHIPLPPKGHVVNAEDVAVVSGWGRLWE-----SGPTTEKLQRVNIQIADQD
SC--KRKYNAM----GYNVHATQVCAYDPTTSKGSCN----------------------G
DSGGPLT-VGGKLVGLVSWAYGCASTNYPTVYTRVVSFLDWINANAV-------------
------------------------------------------------------------
------------------------------------------------------------
------------------------------------------------------------
-----------------------------------------------
>tr|A0A0J7KES1|A0A0J7KES1_LASNI Mite allergen der f 3-like protein OS=Lasius niger OX=67767 GN=RF55_11686 PE=4 SV=1
M-----------------------------------------------------------
------------------------------------------------------------
------------------------------------------------------------
------------------------------------------------------------
---------------------ITIQT----------------------------------
------------------------------------------------------------
------------------------------------------------------------
------------------------------------------------------------
------------------------------------------------------------
------------------------------------------------------------
------------------------------------------------------------
------------------------------------------------------------
------------------------------------------------------------
-------------------------TV---------------------------------
------------------------------------------------------------
--GDQTMALTI-----------------L-------------------------------
------------------------------------------------------------
------------------------------------------------------------
------------------------------------------------------------
------------------------------------------------------------
---------CL-LG----------------------------------------------
------------------------------------------------------------
------------------------------------------------------------
------------------------------------------------------------
------------------------------------------------------------
------------------------------------------------------------
------------------------------------------------------------
------------------------------------------------------------
------------------------------------------------------------
------------------------------------------------------------
------------------------------------------------------------
------------------------------------------------------------
------------------------------------------------------------
-------------------------LLAFSQAGVLKPYFDPRIVNGEDAKEGEIPYQVSL
QD--RQISSHFCGGSVLSEYYVITAAHCVEG-----------------------------
------------------------------------------------------------
------------------------------------------------------------
------------------------------------------------------------
------------------------------------------------------------
------------------------------------------------------------
------------------------------------------------------------
------------------------------------------------------------
-----------------------------------------------
>tr|A0A6J1QP79|A0A6J1QP79_9HYME chymotrypsin-2-like OS=Temnothorax curvispinosus OX=300111 GN=LOC112462615 PE=3 SV=1
------------------------------------------------------------
------------------------------------------------------------
------------------------------------------------------------
------------------------------------------------------------
------------------------------------------------------------
------------------------------------------------------------
------------------------------------------------------------
------------------------------------------------------------
------------------------------------------------------------
------------------------------------------------------------
------------------------------------------------------------
------------------------------------------------------------
------------------------------------------------------------
------------------------------------------------------------
------------------------------------------------------------
-----MLSITG-----------------LTIA----------------------------
------------------------------------------------------------
------------------------------------------------------------
------------------------------------------------------------
------------------------------------------------------------
---------CA-------------------------------------------------
------------------------------------------------------------
------------------------------------------------------------
------------------------------------------------------------
------------------------------------------------------------
------------------------------------------------------------
------------------------------------------------------------
------------------------------------------------------------
------------------------------------------------------------
------------------------------------------------------------
------------------------------------------------------------
------------------------------------------------------------
------------------------------------------------------------
-------------------------AIYYSTHGCL---ADTQIVGGTNAPDGMYPYQVSL
KD--ASNGRHFCGGAIVSKKYIITAAHCLAGRRY--------------------------
--------P-SDIQIGVGSN--NL--QSQIIYTADALIIHDNYNK-TQYPNDIGLIKLSK
DITFNKTITSTAIISDNKNFEGV-RLQVSGWGRLWA-----GGPVPVRLQHVTVRGYSQK
SC--AAIYAP-------DITDGHICTLE-SRGKGVCN----------------------G
DSGGALT-YGDKLVGIVSFG-VPCAEGYPDVFTRVYYYRDWVNKYINAANN---------
------------------------------------------------------------
------------------------------------------------------------
------------------------------------------------------------
-----------------------------------------------
>tr|E9IVH9|E9IVH9_SOLIN Peptidase S1 domain-containing protein (Fragment) OS=Solenopsis invicta OX=13686 GN=SINV_14523 PE=4 SV=1
------------------------------------------------------------
------------------------------------------------------------
------------------------------------------------------------
------------------------------------------------------------
------------------------------------------------------------
------------------------------------------------------------
------------------------------------------------------------
------------------------------------------------------------
------------------------------------------------------------
------------------------------------------------------------
------------------------------------------------------------
------------------------------------------------------------
------------------------------------------------------------
------------------------------------------------------------
------------------------------------------------------------
------------------------------------------------------------
------------------------------------------------------------
------------------------------------------------------------
------------------------------------------------------------
------------------------------------------------------------
------------------------------------------------------------
------------------------------------------------------------
------------------------------------------------------------
------------------------------------------------------------
------------------------------------------------------------
------------------------------------------------------------
------------------------------------------------------------
------------------------------------------------------------
------------------------------------------------------------
------------------------------------------------------------
------------------------------------------------------------
------------------------------------------------------------
------------------------------------------------------------
------------------------------------------------------------
------------------------------------------------------------
-------------------------------------------------------FQVKN
PFIQSSTIGYVPMPPRGHEVKPNDIAVVSGWGRLWL-----GGPTTTKLQRVNVLIADQA
YC--KYMYNND----GYNVYPTQVCAFDPSIEKGSCNDRQLFKIVMSKIQNLKTRCFFQG
DSGGPLT-VDGTLVGLVSWANGCASITYPTVFTRVVSHLDWVKAHAV-------------
------------------------------------------------------------
------------------------------------------------------------
------------------------------------------------------------
-----------------------------------------------
>tr|E9IHQ2|E9IHQ2_SOLIN Peptidase S1 domain-containing protein (Fragment) OS=Solenopsis invicta OX=13686 GN=SINV_07083 PE=3 SV=1
------------------------------------------------------------
------------------------------------------------------------
------------------------------------------------------------
------------------------------------------------------------
------------------------------------------------------------
------------------------------------------------------------
------------------------------------------------------------
------------------------------------------------------------
------------------------------------------------------------
------------------------------------------------------------
------------------------------------------------------------
------------------------------------------------------------
------------------------------------------------------------
------------------------------------------------------------
------------------------------------------------------------
------------------------------------------------------------
------------------------------------------------------------
------------------------------------------------------------
------------------------------------------------------------
------------------------------------------------------------
------------------------------------------------------------
------------------------------------------------------------
------------------------------------------------------------
------------------------------------------------------------
------------------------------------------------------------
------------------------------------------------------------
------------------------------------------------------------
------------------------------------------------------------
------------------------------------------------------------
------------------------------------------------------------
------------------------------------------------------------
------------------------------------------------------------
------------------------------------------------------------
---------------------------------------------------------LSL
RI----NNVHVCCAAIINAKWAVTAAHCLKATEY--------------------------
--------PLKEITLCSGSS--VL-YKNCTVHNIANFSIHENYDS-RINDFDIAVVKVIP
AFTYNDHTKAVNLASNGYIHTK--WGIICGWGYYLKFHDFVEPVLSKNLQCAVVPRINKW
TC--QSYYTNR-----YILTPRMTCYGFHEGGIDACQ----------------------G
DSGGPIVSNDNILLGITSWGDGCAEQNSPGVYTDTIVLRHWIRHKIGI------------
------------------------------------------------------------
------------------------------------------------------------
------------------------------------------------------------
-----------------------------------------------
>tr|A0A195C4W3|A0A195C4W3_9HYME Chymotrypsin-2 OS=Cyphomyrmex costatus OX=456900 GN=ALC62_14127 PE=3 SV=1
------------------------------------------------------------
------------------------------------------------------------
------------------------------------------------------------
------------------------------------------------------------
------------------------------------------------------------
------------------------------------------------------------
------------------------------------------------------------
------------------------------------------------------------
------------------------------------------------------------
------------------------------------------------------------
------------------------------------------------------------
------------------------------------------------------------
------------------------------------------------------------
------------------------------------------------------------
------------------------------------------------------------
-----MFSITG-----------------LIIT----------------------------
------------------------------------------------------------
------------------------------------------------------------
------------------------------------------------------------
------------------------------------------------------------
---------C--------------------------------------------------
------------------------------------------------------------
------------------------------------------------------------
------------------------------------------------------------
------------------------------------------------------------
------------------------------------------------------------
------------------------------------------------------------
------------------------------------------------------------
------------------------------------------------------------
------------------------------------------------------------
------------------------------------------------------------
------------------------------------------------------------
------------------------------------------------------------
-------------------------LIYHTVYGVP----DTQIVGGTNASESRYPYQASL
KY----NGNHVCGGAIIHKKYVITAAHCLVGKE---------------------------
--------P-RNILVDVGSV--NL-DFPETRHTVYNLIVHPDYNR-MLFLNDIGLVNLTS
EIKFNDKTNLINLVSSDSNYDGL-NFTVTGWGSLSW-----DGLNSKYLQQIVVRQFPQA
SCAQVSIYK--------DITDHHICTLN-AYGQGMCN----------------------G
DSGSALT-YQGNLVGIMSYNIQPCASGWPDLFTKVYYHKQWIDSNINNNDDNNAIIHKKY
VITAAHCFENRSRSDIVIDVGSIHLFNFESRYTAYSLIMHPHYNKTKNINDIGLVNLTTE
ISFSKHTKSINLISYDENFEGFDFIATGWGMLWPDGPLSDRLQKIKVKGFSQTLCVKTYP
NITNNHICTLPASGQGMCCGDSGGALTYKGDLAGIVSFGKWPCASGYPDVFTRVYYYRQW
INDTINADSKVYCYGQQNNNTINASSNQQFNIFLGLFMMYLCIHSFL
>tr|A0A195C2X5|A0A195C2X5_9HYME Chymotrypsin-1 (Fragment) OS=Cyphomyrmex costatus OX=456900 GN=ALC62_14124 PE=3 SV=1
IAYL--------------------------------------------------------
-------------------------TGFPGVPS--------------NHIVGGNDAPIGK
FPYQVSLR--RSERHSCGGSIINQYTILTAAHCISSYRSNPDSLESLTIHAGTNLLSEDG
AVYKAKQAIVHEDFSVIR-LVNDIGLLILSTPIEYTKYIQPIPLATTDVAPSGSSCTLSG
WGTL-----KVGGSVPNKLQEIELNIYDHARCKEKQMR-----LQPSHICTFTKAGEGAC
NGDSGGPLVWNGVQIGIVSFGVPCAMGWPDVFTKVSFFTEWIQKHI--------------
------------------------------------------------------------
-------------------------------------------------VECFP------
---GVPSNHIVGGKDAPVGKFPYQISLRIFER--HSCGGSIINRHTILTAAHCIRGYGSD
PKALESLTVHAGTNLLNENGTVYKVKQAISHEDFDSFK-LVNDIGLLILSTSIEYTKYIQ
PISLA----ITDIAPSGSSCILSGWGQTMMD-----------------------------
------------------------------------------------------------
-------GSVPNKLQEIELIIFDYYKCKQTYWG-PQKIQPSHICTFTT-LGEGACKGDSG
GPLVFNGVQIGIVSFGVPCAL-GRPDVFTRVSSFKEWIQKYIMRIFACLVFIALAHATQG
APSTQVIDNQDVPIGKFKYQVSLRNNGKHICSGSILNNFNVLTSASCIVGLKCSLNETKV
HVGTNFLNESGYVYDIESISVHQNYDSYLLINDIALLHLDTPMRYNVLFGGVT-------
-------------------PNKLQEIELNVYDQDKC------------------------
-------------------------------IQAH-------------------------
------------------------------------------------------------
------------------------------WG----------------------------
YHMIEPSHICT-FTTLGEGACHGDSGGPLVFNG---------------------------
------------------------------------------------------------
------------------------------------------------------------
------------------------------------------------------------
------------------------------------------------------------
------------------------------------------------------------
------------------------------------------------------------
------------------------------------------------------------
------------------------------------------------------------
------------------------------------------------------------
------------------------------------------------------------
------------------------------------------------------------
------------------------------------------------------------
------------------------VQIGIVSFGVP---CAPHIVGGKDAPIGKFPYQVSL
KY----EGNHRCGGSIIGRFTILTAAHCVDGLED--------------------------
--------SLDKLKVHGGTN--FL-DVPGDVHDVETVIVHSDYDS-YLLINDIALVHLKK
PISYNGLEQPIPLYSAGGGFDGR-VCTLSGWGTTWL-----GGNTPNNLQEIDLIIYPLK
DCA----------RENWRVTDSHICTLT-ITGEGACH----------------------G
DSGGPLV-IDGAQIGIVSFG-NPCARGYPDVYTRVINF----------------------
--------------------------------------SAPHIIGGK-------------
----------------------------------DAPVGKFPYQISLKYFGSHRC-----
----------------------GGSII---------------------------------
----------------DNRNILTAAH---------------CVDG--
>tr|A0A151IAM9|A0A151IAM9_9HYME Trypsin-1 OS=Cyphomyrmex costatus OX=456900 GN=ALC62_12767 PE=3 SV=1
------------------------------------------------------------
------------------------------------------------------------
------------------------------------------------------------
------------------------------------------------------------
------------------------------------------------------------
------------------------------------------------------------
------------------------------------------------------------
------------------------------------------------------------
------------------------------------------------------------
------------------------------------------------------------
------------------------------------------------------------
------------------------------------------------------------
------------------------------------------------------------
------------------------------------------------------------
------------------------------------------------------------
------------------------------------------------------------
------------------------------------------------------------
------------------------------------------------------------
------------------------------------------------------------
------------------------------------------------------------
------------------------------------------------------------
------------------------------------------------------------
------------------------------------------------------------
------------------------------------------------------------
------------------------------------------------------------
------------------------------------------------------------
------------------------------------------------------------
------------------------------------------------------------
------------------------------------------------------------
------------------------------------------------------------
------------------------------------------------------------
------------------------------------------------------------
------------------------------------------------------------
------------------------------------------------------------
--------MHVCCAAIINEKWAVTAGHCINVTKN--------------------------
--------PVEEITLCSGSS--IL-YKNCTVHNVINVFVHENFDN-NINDYDVAVIQVSP
PFIYNDYTKAVDLASNENVHRK--WGTVCGWGYYQKDQGVIEPNLAETLQCVVVPRINKW
TC--QRDYANR-----FIVTPRMTCYGFQEGGRDACQ----------------------G
DSGGPIVNTDNILLGVTSWGDGCAEENSPGVYTDTILLRNWIRNKTGIKT----------
------------------------------------------------------------
------------------------------------------------------------
------------------------------------------------------------
-----------------------------------------------
>tr|A0A4S2L132|A0A4S2L132_9HYME Hypodermin-B OS=Temnothorax longispinosus OX=300112 GN=DBV15_01636 PE=3 SV=1
------------------------------------------------------------
------------------------------------------------------------
------------------------------------------------------------
------------------------------------------------------------
------------------------------------------------------------
------------------------------------------------------------
------------------------------------------------------------
------------------------------------------------------------
------------------------------------------------------------
------------------------------------------------------------
------------------------------------------------------------
------------------------------------------------------------
------------------------------------------------------------
------------------------------------------------------------
------------------------------------------------------------
------MALRV-----------------L-------------------------------
------------------------------------------------------------
------------------------------------------------------------
------------------------------------------------------------
------------------------------------------------------------
---------CL-LG----------------------------------------------
------------------------------------------------------------
------------------------------------------------------------
------------------------------------------------------------
------------------------------------------------------------
------------------------------------------------------------
------------------------------------------------------------
------------------------------------------------------------
------------------------------------------------------------
------------------------------------------------------------
------------------------------------------------------------
------------------------------------------------------------
------------------------------------------------------------
-------------------------LLAFSHAGVL-PFFDPRIVNGEDAKVGEIPYQISL
QT--KYHSFHFCGGSILNDKFVITAAHCVQGRR---------------------------
--------A-TDIKVVAATI--NLTSQEKTQHDVERIIIHENYNPANSWLNDIALLKVKT
PFVKSNKVGHVPLPPKGHTVKANDVAVVSGWGRLWQ-----GGPTTNKLQRVNILIADQG
YC--KLMYNNM----GMNVFPTQVCAYHPETEKGSCH----------------------G
DSGGPLT-VGGKLVGMVSWANGCASTSYPTKTTSEFSLPEKTQTRQ--------------
------------------------------------------------------------
------------------------------------------------------------
------------------------------------------------------------
-----------------------------------------------
>tr|A0A4S2KLS8|A0A4S2KLS8_9HYME Uncharacterized protein OS=Temnothorax longispinosus OX=300112 GN=DBV15_08109 PE=3 SV=1
MDTW-----YLR------------------------------------------------
-------------------------YGLSSNAE--------------QRIIKGLNTDIKL
VPYMLSLR--RNGRHICGAAIINEEWAVTAAHCIQWIE---DPLKAVTLCSGSSILYENC
IVHNVTNFSIHEYYDPNI-TDYDIAVIQVTPAFTYNDYTKAIDLPLNRHV-SKEWGTVCG
WGHYLKFNNTVDGALSANLKCATIPRVDHELCQK--------------------------
------------------------------------------------------------
------------------------------------------------------------
------------------------------------------------------------
----------------------YYIS-----R----------------------------
------------------------------------------------------------
------------------------------------------------------------
------------------------------------------------------------
------------------------------------------------------------
------------------------------------------------------------
------------------------------------------------------------
-----NSSVTP-------------------------------------------------
------------------------------------------------------------
-----------------------------------------RMA----------------
------------------------------------------------------------
------------------------------------------------------------
---------CYGFKEGGVDACQGDSGGPIERNN---------------------------
------------------------------------------------------------
------------------------------------------------------------
------------------------------------------------------------
------------------------------------------------------------
------------------------------------------------------------
------------------------------------------------------------
------------------------------------------------------------
------------------------------------------------------------
------------------------------------------------------------
------------------------------------------------------------
------------------------------------------------------------
------------------------------------------------------------
------------------------ILLGYLRYGLS-SNAEQRIIKGLNTDIKLVPYMLSL
RR----NGRHICGAAIINEEWAVTAAHCIQSVSYTHLDVLYPLSLIHIYIINEEWAVTAA
HCIETSEDPLKGVTLCSGSS--IL-YENCIVHNVTNFSIHENYDP-NINDYDIAVIQVTP
AFTYNDYTKAIDLPLNRHVSKE--WGIVCGWGFYRKFNNTVDGALSANLKCATIPRVDHE
LC--QKYYISR----DYAVTPRMVCYGFEKGVVDACQ----------------------G
DSGGPIE-RNNILLGITSWGDDCGEKYSPGVYTDVILFRYWIKMKTGMEIS---------
----------------------------------------PHF-----------------
------------------------------------------------------------
------------------------------------------------------------
-----------------SRNLL------------------------L
>tr|A0A4S2JBW4|A0A4S2JBW4_9HYME Uncharacterized protein OS=Temnothorax longispinosus OX=300112 GN=DBV15_05710 PE=3 SV=1
MLILLGSATFLRTLFSQKRRAASDLAHHNTETHIEKYVIEERLPRSDTVRIGNAVSNRMR
SFPLSLRSFQRACRYVNKTDILRLSKGLPA-----------------SHIIGGADAPLGK
YPHHVALK--YQGRFRCGGSIINKRYILTAAHCVN----DITNAKQVMVHAGTIYLNETG
DAYQAESVTWHPGFDDYK-LNHDVGLVRLNRDIVYTNVAKPIPLAQNDIAVADLPCAVSG
WGRT-----SVNGPTPNTLQEITLKVYSHEKCKLVSWR-----ITDNHVCTLTKVGEGVC
YGDSGSALLAKGVQIGIASFVVPCALGVPDTFVKVSAYQDWIKEHMATQTFILLVEAMLR
PASSHINYRNPGALRSLTVHAGTNLLSESGSVYRVKQAISHSNFDSIGFYKNPGALRSLT
VHAGTNLLSESGSVYRVKQAISHSNFDSIGLSNDIGVLILTTPIEYTQYIQPIPLATSDV
APEGYPNIHIVGGSDAPPGKFPYQISLRKDGR--HFCGGSIINRF-------------RT
PGALKNLTVHAGTNLLNESGSAYRVKQAIPHSNFNFME-SSNDIGVLILTTPIEYTQYIQ
PIPLA----TSNIAPEGTSCTLSGWGTTSGDSGGPLVARGVQIGVVSFGAPCARGAPDVF
TRVYDVASVSVNKDYDDYLLINDVGLIHLKTPIKYNTLVQPIKLSTNDSNVEGKPCTLSG
WGTTRVGGNTPNNLQEIELVVYPQKECARV----QQRVKNTHICTLTK-SGEGACHGDSG
GPLVANGVQIGIVSF--------------------------------------------G
APSPYIIGGKDAPIGKFPYQVSLRYYGVYKCGGSILNNYNILTAASCVAGLENRVNNLKV
HVGTNFLNITGAAYDVASVSIHVNH---LTGNDIALVHLKTPLTYSTLVQPINLMTSDEN
LDGKSCTLSGWGKKNDREISNNLQEIELRVYPQEKCRRLWAVKNTQLCTLTSEGEGACYG
DQGSPLVANGVQIGIVSFALDPHIVGGTDALVGAHPYMVSLRLKNSLFCGGSIIAKRYIL
TAAHCLTRFTDPDDLKDVTVHAGTNLLSESGDVYKPEAAIIHPDFNLLLIRNDIGLLRLK
TDIEYNKLVQPISVAKTNSVLVGDPCFLTGWGRLEYLGKIPDKLQKLNLQVYSQLKCKVA
FLNVRNSHICA-FSQYGQGACHGDSGSPLVANGLPGPQITGGNDALDDAYPYQVSLRTAH
GEYHFCGGAIISEHYIITSAQCIVGFLKDPSKVYVAVGSNYLDDMVIYRAINLIVHAGYN
KLLRINDIGLIRTLNTITFNDKVQPIALPTVDSNFDGYPVLATGWGRLWLNGPSPNRLQE
IILRGYSHELCSRYEHVKKTHLCTFTMENEGACYGDGGGPLVANNELVGLMSYSYGPCGA
GCLADTQVVGGTDAPDGMYPYQVSLKDATNGRHFCGGAIVSKKYIITAAHCLEGRRYPSD
IQIGVGNNHLQSQIIYTANALIIHDNYNKAKHLNDIGLIKLSKDITFNKTITSTALISDN
KNFEGVRLQVSGWGRLWAGGPIPARLQHVTVTGDSQKRCAAMYARPLHNITITDGHICTL
ESIGLPRPQIVGGTDAPDGLYPYQVSLNDRYTQTHLCGGAIVSKRYIITAAHCLERLNPR
NVIIGVGSNLLYSQTTYKAEDLIIHPNYTRIIKIINDIPVLINVINDIGLIKLKKDIKFN
SNTKPIALVSSDKNFDGVKGLIVTGWGNTSRRAAVIITPISANIKYALLKRVKEYAILIF
ACLIYYGAHGLPRPQIVGGIDAPDGLYPYQVSLKDSYTRTHLCGGAIVSKKYIITAAHCL
EGLYYPHNVRVDVGNNLLYSQTTYTAKELIIHPNYNRTLAINDIGLIELKDDIKFDNNTK
PIDLISSDKNFDGVGGLIVTGWGNTSGDSGGALIYNGELVGIASFGRERPCAAGFPDVFT
RVFHYRDWVNEYINAGCNQQLNILLGLFTITHGCL---ADTQIVGGTNAPDGMYPYQVSL
KD--ASNGRHFCGGAIVSKKYIITAAHCLAGRRY--------------------------
--------P-SDIQIGVGSN--NL--QSQIIYTADALIIHDNYNK-TQNLNDIALIKLSK
DITFNKTITSTALISDNKNFENV-RLQVSGWGRLWA-----GGPVPVRLQHVTVTGYSQK
IC--AKIYAPI------NITVGHICTLE-SYDKGVCN----------------------G
DSGGALT-YEDKLVGIVSFA-VPCAAGYPDVFTRVYYYRDWVNKYINAANN---------
------------------------------------------------------------
------------------------------------------------------------
------------------------------------------------------------
-----------------------------------------------
>tr|A0A151X9S2|A0A151X9S2_9HYME Plasma kallikrein (Fragment) OS=Trachymyrmex zeteki OX=64791 GN=ALC60_03919 PE=4 SV=1
------------------------------------------------------------
------------------------------------------------------------
------------------------------------------------------------
------------------------------------------------------------
------------------------------------------------------------
------------------------------------------------------------
------------------------------------------------------------
------------------------------------------------------------
------------------------------------------------------------
------------------------------------------------------------
------------------------------------------------------------
------------------------------------------------------------
------------------------------------------------------------
------------------------------------------------------------
------------------------------------------------------------
------------------------------------------------------------
------------------------------------------------------------
------------------------------------------------------------
------------------------------------------------------------
------------------------------------------------------------
------------------------------------------------------------
------------------------------------------------------------
------------------------------------------------------------
------------------------------------------------------------
------------------------------------------------------------
------------------------------------------------------------
------------------------------------------------------------
------------------------------------------------------------
------------------------------------------------------------
------------------------------------------------------------
------------------------------------------------------------
------------------------------------------------------------
------------------------------------------------------------
------------------------------------------------------------
-----------------------------YRTDD--------------------------
--------PMKEITLCSGSS--IL-YENCTVHNIINFFIHENFDN-DINDYDIAVMKVTP
AFIYNEHTKAVDLASNENVHRK--WGTVCGWGYYRKVQGVIDPVLAKTLQCVVVPRINKW
TC--QKDYANR-----YIVTSRMTCYGFQEGGLDACQ----------------------G
DSGGPIVNTDNILLGITSWGDGCAEKNSPGVYTDAILLRYWIRSKTGMES----------
------------------------------------------------------------
------------------------------------------------------------
------------------------------------------------------------
-----------------------------------------------
>tr|A0A3L8E466|A0A3L8E466_OOCBI Uncharacterized protein OS=Ooceraea biroi OX=2015173 GN=DMN91_000575 PE=3 SV=1
MTFTL-------------------------------------------------------
---LLLVS------------LLAICHGMPAELDPVELESLELEPALDPRIVGGRNAKPGE
IPYQVSLQTISSGHHFCGGVILNQNYVLTAAHCVSGKN---VSLISATV--GTTNLTRPY
KVHLIKSAYVHEKYNRSNSWINDIALLKLQTKFTYNNLH---------------------
-----------NGPRTKELNLVTIQIADMTYCKSMYKKHSRNIYNTAHLCANEPTVEKAA
------------------------------------------------------------
------------------------------------------------------------
---------------------------------------------------VLP------
---GFKP-RIVNGNDVAPGEIPYQVSLQHARSTFHFCGGSIINDYYVITAAHCVAD----
-KIPADIAVIAGTVNLNWPNAKHTVEDVICHERYQRYNSWLNDIAL--VRVFIPFTETVP
DITFVPLPEQDEFVEPGSIARVSGYGRMWQD-----------------------------
------------------------------------------------------------
-------GPESRTLKKAIIYIADQDYCRWMYNSFANSIYDTHICANDPYISRGSCSGDSG
GPLVVNGKLVGLVSWARACSLTDYPTVYTRV-----------------------------
-PAGNGINSQ------CQWWSSL-------------------------------------
---SKAMALTI-----------------L-------------------------------
------------------------------------------------------------
------------------------------------------------------------
------------------------------------------------------------
------------------------------------------------------------
---------FL-FG----------------------------------------------
------------------------------------------------------------
------------------------------------------------------------
------------------------------------------------------------
------------------------------------------------------------
------------------------------------------------------------
------------------------------------------------------------
------------------------------------------------------------
------------------------------------------------------------
------------------------------------------------------------
------------------------------------------------------------
------------------------------------------------------------
------------------------------------------------------------
-------------------------LLAFSQAGLIERAFDPRIVNGEDAKLGEIPYQVSL
QD--VGSNFHFCGGSVLNENYVITAAH---------------------------------
--------------FIAGTI--DL-KEPKSTHEVEKIVIHENYQAGNSWLNDIALLKVKN
PFIRSTNLEYVPLPPKDQKVNANDVAIVSGWGRLWQ-----GGPTTTRLQRVNIFIADQK
YC--REKYQGM----GYNVYDTQVCAYDQAVMKGSCH----------------------G
DSGGPLT-VAGKLTGLVSWANGCASTSYPTVYTRVASYIDWIQANSV-------------
------------------------------------------------------------
------------------------------------------------------------
------------------------------------------------------------
-----------------------------------------------
>tr|A0A026WJN5|A0A026WJN5_OOCBI Trypsin-1 OS=Ooceraea biroi OX=2015173 GN=X777_03500 PE=3 SV=1
------------------------------------------------------------
------------------------------------------------------------
------------------------------------------------------------
------------------------------------------------------------
------------------------------------------------------------
------------------------------------------------------------
------------------------------------------------------------
------------------------------------------------------------
------------------------------------------------------------
------------------------------------------------------------
------------------------------------------------------------
------------------------------------------------------------
------------------------------------------------------------
------------------------------------------------------------
------------------------------------------------------------
------MALTI-----------------L-------------------------------
------------------------------------------------------------
------------------------------------------------------------
------------------------------------------------------------
------------------------------------------------------------
---------FL-FG----------------------------------------------
------------------------------------------------------------
------------------------------------------------------------
------------------------------------------------------------
------------------------------------------------------------
------------------------------------------------------------
------------------------------------------------------------
------------------------------------------------------------
------------------------------------------------------------
------------------------------------------------------------
------------------------------------------------------------
------------------------------------------------------------
------------------------------------------------------------
-------------------------LLAFSQAGLIERAFDPRIVNGEDAKLGEIPYQVSL
QD--VGSNFHFCGGSVLNENYVITAAHCVQGRS---------------------------
--------P-RGTQVIAGTI--DL-KEPKSTHEVEKIVIHENYQAGNSWLNDIALLKVKN
PFIRSTNLEYVPLPPKDQKVNANDVAIVSGWGRLWQ-----GGPTTTRLQRVNIFIADQK
YC--REKYQGM----GYNVYDTQVCAYDQAVMKGSCH----------------------G
DSGGPLT-VAGKLTGLVSWANGCASTSYPTVYTRVASYIDWIQANSV-------------
------------------------------------------------------------
------------------------------------------------------------
------------------------------------------------------------
-----------------------------------------------
>tr|E2A5W9|E2A5W9_CAMFO Mite allergen Der f 3 OS=Camponotus floridanus OX=104421 GN=EAG_05387 PE=3 SV=1
------------------------------------------------------------
------------------------------------------------------------
------------------------------------------------------------
------------------------------------------------------------
------------------------------------------------------------
------------------------------------------------------------
------------------------------------------------------------
------------------------------------------------------------
------------------------------------------------------------
------------------------------------------------------------
------------------------------------------------------------
------------------------------------------------------------
------------------------------------------------------------
------------------------------------------------------------
------------------------------------------------------------
------MALTI-----------------L-------------------------------
------------------------------------------------------------
------------------------------------------------------------
------------------------------------------------------------
------------------------------------------------------------
---------CL-LG----------------------------------------------
------------------------------------------------------------
------------------------------------------------------------
------------------------------------------------------------
------------------------------------------------------------
------------------------------------------------------------
------------------------------------------------------------
------------------------------------------------------------
------------------------------------------------------------
------------------------------------------------------------
------------------------------------------------------------
------------------------------------------------------------
------------------------------------------------------------
-------------------------LLAFSQAGILKPYFDPRIVNGEDAKLGEIPYQVSL
QQ--KSSSFHFCGGSILTENYVITAAHCAEGQS---------------------------
--------A-ENIKVVAASL--DL-LDPQVTNEVSSIRIHEGYDSSDSWVNDVALLKVKN
PFVLSATLQKIPLPPQDYVVNANDVAVVSGWGRLWQ-----GGPTTNQLQRVNIVIADQQ
YC--SDKYTDL----GYNVYPTQVCAYDPRVEKGSCN----------------------G
DSGGPLT-VGGKLVGLVSWANGCASISYPTVYTRVTSYLDWINANLD-------------
------------------------------------------------------------
------------------------------------------------------------
------------------------------------------------------------
-----------------------------------------------
>tr|A0A158NW98|A0A158NW98_ATTCE Peptidase S1 domain-containing protein OS=Atta cephalotes OX=12957 GN=105625073 PE=3 SV=1
------------------------------------------------------------
------------------------------------------------------------
------------------------------------------------------------
------------------------------------------------------------
------------------------------------------------------------
------------------------------------------------------------
------------------------------------------------------------
------------------------------------------------------------
------------------------------------------------------------
------------------------------------------------------------
------------------------------------------------------------
------------------------------------------------------------
------------------------------------------------------------
------------------------------------------------------------
------------------------------------------------------------
-----MFSITD-----------------LIIT----------------------------
------------------------------------------------------------
------------------------------------------------------------
------------------------------------------------------------
------------------------------------------------------------
---------C--------------------------------------------------
------------------------------------------------------------
------------------------------------------------------------
------------------------------------------------------------
------------------------------------------------------------
------------------------------------------------------------
------------------------------------------------------------
------------------------------------------------------------
------------------------------------------------------------
------------------------------------------------------------
------------------------------------------------------------
------------------------------------------------------------
------------------------------------------------------------
-------------------------LIYHTAYGV-----DTQIVGGTNASAEQYPYQVSL
KQ----NGNHFCGGAIIHKKFVITAAHCLSEKL---------------------------
--------P-KDISIDVGSI--YL-DNPKTRYLAHNLIIHPDYNE-TLHINDIGLINLTN
KISFSNNTKLINLTSSDRNFEGL-QLNVTGWGKLKT-----DGLIPNQLQQIVVNGFSQT
EC--VELYSNS---------TNNMCTLT-AVNKGMCD----------------------G
DAGSALT-YEDELVGIMSYNRQPCADGNPDVFTKVYPYKEWINKTINKTIN---------
------------------------------------------------------------
------------------------------------------------------------
------------------------------------------------------------
-----------------------AGSNQQLNIILGSFMTYLCI-SFM
>tr|A0A158NXN0|A0A158NXN0_ATTCE Peptidase S1 domain-containing protein OS=Atta cephalotes OX=12957 GN=105625576 PE=3 SV=1
------------------------------------------------------------
------------------------------------------------------------
------------------------------------------------------------
------------------------------------------------------------
------------------------------------------------------------
------------------------------------------------------------
------------------------------------------------------------
------------------------------------------------------------
------------------------------------------------------------
------------------------------------------------------------
------------------------------------------------------------
------------------------------------------------------------
------------------------------------------------------------
------------------------------------------------------------
------------------------------------------------------------
------MALRI-----------------L-------------------------------
------------------------------------------------------------
------------------------------------------------------------
------------------------------------------------------------
------------------------------------------------------------
---------CL-LS----------------------------------------------
------------------------------------------------------------
------------------------------------------------------------
------------------------------------------------------------
------------------------------------------------------------
------------------------------------------------------------
------------------------------------------------------------
------------------------------------------------------------
------------------------------------------------------------
------------------------------------------------------------
------------------------------------------------------------
------------------------------------------------------------
------------------------------------------------------------
-------------------------LLAFSQAGLL-PLFDPKIVNGENAKIGEIPYQVSL
QY--TEVSFHFCGGSILNNNYVITAAHCAEAIG---------------------------
--------APSNVKVIAGTI--NL-TNPKSEHNVIKIIIHEEYDSLNSWINDIALLQVET
PFIISKTVGFVPLPPKGFNVKVNDVAVVSGWGRLWQ-----GGPTTVRLQRVNIFIADRT
YC--QYIYKQM----NYNIYPTQVCAYDSSIEKGSCH----------------------G
DSGGPLT-VGGKLIGLVSWANGCASTSYPTVYTSVIEYLDWITANTA-------------
------------------------------------------------------------
------------------------------------------------------------
------------------------------------------------------------
-----------------------------------------------
>TRINITY_DN5134_c0_g2_i14.p1 type:complete len:280 gc:universal TRINITY_DN5134_c0_g2_i14:132-971(+)
------------------------------------------------------------
------------------------------------------------------------
------------------------------------------------------------
------------------------------------------------------------
------------------------------------------------------------
------------------------------------------------------------
------------------------------------------------------------
------------------------------------------------------------
------------------------------------------------------------
------------------------------------------------------------
------------------------------------------------------------
------------------------------------------------------------
------------------------------------------------------------
------------------------------------------------------------
------------------------------------------------------------
-----MFPLTA-----------------LIVG----------------------------
------------------------------------------------------------
------------------------------------------------------------
------------------------------------------------------------
------------------------------------------------------------
---------C--------------------------------------------------
------------------------------------------------------------
------------------------------------------------------------
------------------------------------------------------------
------------------------------------------------------------
------------------------------------------------------------
------------------------------------------------------------
------------------------------------------------------------
------------------------------------------------------------
------------------------------------------------------------
------------------------------------------------------------
------------------------------------------------------------
------------------------------------------------------------
-------------------------LIHHSAHGLP----DPHIVGGTNAPEGRFPYQVSL
KHFTTSIGRHFCGGAIISSRYIITAARCFDHKT---------------------------
--------P-PEIIIGTGSN--RL-TAPNATYTVEAFIPHPDYNS-STHVNDIGLIRVSG
DINFNNNTKSISLVSENRDYDGV-YLIASGWGQLWT-----GGTVPDRLQQITIRGCSQS
IC--NNTYAAI------NITEKHLCTLG-SPGEGMCR----------------------G
DSGGPLTDGSNSLVGLVSFGKTPCANGEPDVYTRVFSYKTWIESQVNDVN----------
------------------------------------------------------------
------------------------------------------------------------
------------------------------------------------------------
-----------------------AGSTQQSSIILGLFMTYLCIHSFL
>TRINITY_DN5134_c0_g2_i15.p1 type:complete len:201 gc:universal TRINITY_DN5134_c0_g2_i15:132-734(+)
------------------------------------------------------------
------------------------------------------------------------
------------------------------------------------------------
------------------------------------------------------------
------------------------------------------------------------
------------------------------------------------------------
------------------------------------------------------------
------------------------------------------------------------
------------------------------------------------------------
------------------------------------------------------------
------------------------------------------------------------
------------------------------------------------------------
------------------------------------------------------------
------------------------------------------------------------
------------------------------------------------------------
-----MFPLTA-----------------LIVG----------------------------
------------------------------------------------------------
------------------------------------------------------------
------------------------------------------------------------
------------------------------------------------------------
---------C--------------------------------------------------
------------------------------------------------------------
------------------------------------------------------------
------------------------------------------------------------
------------------------------------------------------------
------------------------------------------------------------
------------------------------------------------------------
------------------------------------------------------------
------------------------------------------------------------
------------------------------------------------------------
------------------------------------------------------------
------------------------------------------------------------
------------------------------------------------------------
-------------------------LIHHSAHGLP----DPHIVGGTNAPEGRFPYQVSL
KHFTTSIGRHFCGGAIISSRYIITAARCFDHKT---------------------------
--------P-PEIIIGTGSN--RL-TAPNATYTVEAFIPHPDYNS-STHVNDIGLIRVSG
DINFNNNTKSISLVSENRDYDGV-YLIASGWGQLWV------------------------
-----------------NIKKYIMSHLK--------------------------------
--SSKIV-RERVLTSIIS------------------KFLTAFKDNIN-------------
------------------------------------------------------------
------------------------------------------------------------
------------------------------------------------------------
------------------------------------FLSFL-----F
>TRINITY_DN795_c0_g1_i2.p1 type:complete len:258 gc:universal TRINITY_DN795_c0_g1_i2:106-879(+)
------------------------------------------------------------
------------------------------------------------------------
------------------------------------------------------------
------------------------------------------------------------
------------------------------------------------------------
------------------------------------------------------------
------------------------------------------------------------
------------------------------------------------------------
------------------------------------------------------------
------------------------------------------------------------
------------------------------------------------------------
------------------------------------------------------------
------------------------------------------------------------
------------------------------------------------------------
------------------------------------------------------------
------MALTI-----------------L-------------------------------
------------------------------------------------------------
------------------------------------------------------------
------------------------------------------------------------
------------------------------------------------------------
---------CL-FG----------------------------------------------
------------------------------------------------------------
------------------------------------------------------------
------------------------------------------------------------
------------------------------------------------------------
------------------------------------------------------------
------------------------------------------------------------
------------------------------------------------------------
------------------------------------------------------------
------------------------------------------------------------
------------------------------------------------------------
------------------------------------------------------------
------------------------------------------------------------
-------------------------LLAFSQAGVLKPFFDPRIVNGEDAKEGEIPYQVSL
QT--KTDSFHFCGGSILTANYIITAAHCVEGTI---------------------------
--------A-SKIKVIAGTI--NL-SNPKSEHDVEKIIVHKEYSSSNSWINDIALLKVKN
PFIKSVNVDRVPLPPKNQVVNPNDIAVVSGWGRLWQ-----GGPTTTKLQRVNIIISEQD
YC--KYVYNQM----GYNVHPTQVCAHDPSVEKGSCN----------------------G
DSGGPLT-VNGKLTGLVSWANGCASTSYPTVFTRVASYLDWITQNAV-------------
------------------------------------------------------------
------------------------------------------------------------
------------------------------------------------------------
-----------------------------------------------
>TRINITY_DN795_c0_g1_i5.p1 type:complete len:261 gc:universal TRINITY_DN795_c0_g1_i5:106-888(+)
------------------------------------------------------------
------------------------------------------------------------
------------------------------------------------------------
------------------------------------------------------------
------------------------------------------------------------
------------------------------------------------------------
------------------------------------------------------------
------------------------------------------------------------
------------------------------------------------------------
------------------------------------------------------------
------------------------------------------------------------
------------------------------------------------------------
------------------------------------------------------------
------------------------------------------------------------
------------------------------------------------------------
------MALTI-----------------L-------------------------------
------------------------------------------------------------
------------------------------------------------------------
------------------------------------------------------------
------------------------------------------------------------
---------CL-FG----------------------------------------------
------------------------------------------------------------
------------------------------------------------------------
------------------------------------------------------------
------------------------------------------------------------
------------------------------------------------------------
------------------------------------------------------------
------------------------------------------------------------
------------------------------------------------------------
------------------------------------------------------------
------------------------------------------------------------
------------------------------------------------------------
------------------------------------------------------------
-------------------------LLAFSQAGVLKPFFDPRIVNGEDAKEGEIPYMVSL
QN--K-SSFHFCGGSILNANYIITAAHCVEDKI---------------------------
--------A-TEIKVIAGTI--NL-SNPKSEHDVAKVTPHEEYDPDNSWINDIALLKVKN
PFITSVNVDYVPLPPKDQVVNSEDIAVVSGWGRLRE-----NGPTSTKLQRVNLTIADQG
YC--KFMYKHIYPDKGYDVYPTQVCAFDPLVGKGSCK----------------------L
DSGGPLT-VNGELTGLVSWAYGCANTTYPTVYTRVASYLDWIVKNLV-------------
------------------------------------------------------------
------------------------------------------------------------
------------------------------------------------------------
-----------------------------------------------
>NODE_1237_length_11083_cov_134.693689_g2_i580.p4 type:complete len:264 gc:universal NODE_1237_length_11083_cov_134.693689_g2_i580:10960-10169(-)
------------------------------------------------------------
-------------------------MNVRS----------------LIFIL---------
------------------------------------------------LC------FE--
------------------------------------------------------------
------------------------------------------------------------
------------------------------------------------------------
------------------------------------------------------------
------------------------------------------------------------
------------------------------------------------------------
------------------------------------------------------------
------------------------------------------------------------
------------------------------------------------------------
------------------------------------------------------------
------------------------------------------------------------
------------------------------------------------------------
------------------------------------------------------------
------------------------------------------------------------
------------------------------------------------------------
------------------------------------------------------------
------------------------------------------------------------
------------------------------------------------------------
------------------------------------------------------------
------------------------------------------------------------
------------------------------------------------------------
------------------------------------------------------------
------------------------------------------------------------
------------------------------------------------------------
------------------------------------------------------------
------------------------------------------------------------
------------------------------------------------------------
------------------------------------------------------------
------------------------------------------------------------
------------------------------------------------------------
---------------------------GHLCYGLP-NNPVDRIIGGTDTDIKEVPYMLSL
KLS-FGDNKYQCGAAIINERWAVTAAHCFHGSED--------------------------
-------LKYLEGTLCSGSSKNIF-YKNCNSHKIVKVVIHKKYDD-PTHDYDIAVIQVTP
AFSYNDYTKAVGLPSTSNMQNKE-WGKVCGWGYYQKYYGQVQPVVSENLKCALVPRME--
-C--PKT---------FKTTPRMICYGYQRGGVDSCQ----------------------G
DSGGPMTNDDNILIGITSWGKGCAVRGYPGVYTNVILFLDWIKKNTVINA----------
------------------------------------------------------------
------------------------------------------------------------
------------------------------------------------------------
-----------------------------------------------
>NODE_22644_length_2918_cov_721.302829_g4908_i0.p1 type:5prime_partial len:149 gc:universal NODE_22644_length_2918_cov_721.302829_g4908_i0:2-448(+)
------------------------------------------------------------
------------------------------------------------------------
------------------------------------------------------------
------------------------------------------------------------
------------------------------------------------------------
------------------------------------------------------------
------------------------------------------------------------
------------------------------------------------------------
------------------------------------------------------------
------------------------------------------------------------
------------------------------------------------------------
------------------------------------------------------------
------------------------------------------------------------
------------------------------------------------------------
------------------------------------------------------------
------------------------------------------------------------
------------------------------------------------------------
------------------------------------------------------------
------------------------------------------------------------
------------------------------------------------------------
------------------------------------------------------------
------------------------------------------------------------
------------------------------------------------------------
------------------------------------------------------------
------------------------------------------------------------
------------------------------------------------------------
------------------------------------------------------------
------------------------------------------------------------
------------------------------------------------------------
------------------------------------------------------------
------------------------------------------------------------
------------------------------------------------------------
------------------------------------------------------------
-------------------------------AGVLKPFFDPRIVNGEDAKEGEIPYMVSL
QN--K-SSFHFCGGSILNANYIITAAHCVEDKI---------------------------
--------A-TEIKVIAGTI--NL-SNPKSEHDVAKVTPHEEYDPDNSWINDIALLKVKN
PFITSVNVDYVPLPPKDQVVNSEDIAVVSGWGRLR-------------------------
------------------------------------------------------------
-----------------------------------VSLLPF-------------------
------------------------------------------------------------
------------------------------------------------------------
------------------------------------------------------------
-----------------------------------------------
>NODE_21286_length_3068_cov_821.129107_g4753_i0.p1 type:complete len:165 gc:universal NODE_21286_length_3068_cov_821.129107_g4753_i0:104-598(+)
------------------------------------------------------------
------------------------------------------------------------
------------------------------------------------------------
------------------------------------------------------------
------------------------------------------------------------
------------------------------------------------------------
------------------------------------------------------------
------------------------------------------------------------
------------------------------------------------------------
------------------------------------------------------------
------------------------------------------------------------
------------------------------------------------------------
------------------------------------------------------------
------------------------------------------------------------
------------------------------------------------------------
------MALTI-----------------L-------------------------------
------------------------------------------------------------
------------------------------------------------------------
------------------------------------------------------------
------------------------------------------------------------
---------CL-FG----------------------------------------------
------------------------------------------------------------
------------------------------------------------------------
------------------------------------------------------------
------------------------------------------------------------
------------------------------------------------------------
------------------------------------------------------------
------------------------------------------------------------
------------------------------------------------------------
------------------------------------------------------------
------------------------------------------------------------
------------------------------------------------------------
------------------------------------------------------------
-------------------------LLAFSQAGVLKPFFDPRIVNGEDAKEGEIPYMVSL
QN--K-SSFHFCGGSILNANYIITAAHCVEDKI---------------------------
--------A-TEIKVIAGTI--NL-SNPKSEHDVAKVTPHEEYDPDNSWINDIALLKVKN
PFITSVNVDYVPLPPKDQVVNSEDIAVVSGWGRLR-------------------------
------------------------------------------------------------
-----------------------------------VSLLPF-------------------
------------------------------------------------------------
------------------------------------------------------------
------------------------------------------------------------
-----------------------------------------------
