# Supplementary material for: Venomics of the Central European Myrmicine Ants Myrmica rubra and Myrmica ruginodis
Source: Toxins (Basel). 2022 May 21;14(5):358. doi: 10.3390/toxins14050358 (PMC9147725; doi:10.3390/toxins14050358)
Supplement: Supplementary file 1 [file toxins-14-00358-s001.zip › DataS09-S11_Alignments_Myrmica_rubra/S11b_Venom_serine_protease_or_S1_protease_SP4_POLDO.msa.fasta]

>tr|A0A6P3XF92|A0A6P3XF92_DINQU venom serine protease-like OS=Dinoponera quadriceps OX=609295 GN=LOC106745758 PE=3 SV=1
MK------------------------------------------------CTFKVVTFGV
------------------------------------------------------------
----------LLPLLT-----------------LSVAQ-SPCKYLQYLEAGKSYYVYNQ-
------------------------------------------------------------
-----------------------EYPNQYM------------------------------
---------------------------------------------------HENHCKWQT
IS--------------VSITKIKCKIE--------------IPASQNCA-QDSLSIRS--
-SGEDIN-KYCGYNNFTY--EGVNVTIYFDSSYYTQGGRFLCQMQTEKPFDENNCQCGWE
NPAKIKTRIVGGEETGVNEYPMIAGLVDSGK---RELFCGATIISENYVVTAAHCVEE-K
NLS-KIGVIIGDHDITTGNDTSAAKLYRIQDCTIHPNYSN--------IMNDIAVCKIEG
TIEYSIKVGPVCLPFQHRCDSFGGSIVTVLGWGLLEFGG-TKATTLQEVDLNVINLQKCK
NYYNTN---NKLYVTN-YHICTFTP--GKDACQMDSGGPLLWRNPTTHDVILIGIISAGT
GCASDA-PSINTRVGAYLDWIESVTGA-QFCK----------------------------
------------------------------------------------------------
------------------------------------------------------------
-----------------------------VE-----------------------------
------------------------------------------------------------
--------------------------------------------------
>tr|A0A6P3XFR7|A0A6P3XFR7_DINQU venom serine protease 34-like OS=Dinoponera quadriceps OX=609295 GN=LOC106745728 PE=3 SV=1
------------------------------------------------------------
------------------------------------------------------------
------------------------------------------------------------
------------------------------------------------------------
------------------------------------------------------------
------------------------------------------------------------
------------------------------------------------------------
-------------------------------------------MRTEQQSD-NNCKCGWK
NAPKYKPAIVGGEETGVNEYPMMAGLVDSEK---KELYCGATIINKQFVVTAAHCIKG-R
NLS-KFGVLIGDHDLKTGRDTSAAKLYLIQGCVMHPNYTY--------VINDIAVCKIKG
TIQYSTKVGPVCLPFQHKYDSFNGAILTALGWGLLEDGG-FKASVLHGVDLNAISLQECK
RTYP--------YITN-NHLCTYTP--NKDACQMDSGGPLLWRNPRTGNLVLTGIISAGT
GCASNI-PSVNIRVGAYVDWIEKVTGKNQREKE---------------------------
------------------------------------------------------------
------------------------------------------------------------
-----------------------------VN--KSQRKISLA------------------
------------------------------------------------------------
--------------------------------------------------
>tr|A0A6P3Y9S6|A0A6P3Y9S6_DINQU chymotrypsin-2-like OS=Dinoponera quadriceps OX=609295 GN=LOC106750719 PE=3 SV=1
------------------------------------------------------------
------------------------------------------------------------
------------------------------------------------------------
------------------------------------------------------------
------------------------------------------------------------
------------------------------------------------------------
------------------------------------------------------------
--------------------MALTALSLLSLLALSQAKVI------QPFLD---------
------PRIVNGEDAKPGEIPYQVSLQNKGS---NFHFCGGSVLNDNYVITAAHCVDG-K
QPG-SLQVIAGTINL-----NNPKSKHEVEQIIVHKEYNP----SNS-WRNDIALLKVKT
PFVTSADISHIPLPPKGHVVN-AEDVAVVSGWGRLWESG-PTTEKLQRVNIQIADQDSCK
RKYNAM----GYNVHA-TQVCAYDPTTSKGSCNGDSGGPL------TVGGKLVGLVSWAY
GCASTNYPTVYTRVVSFLDWINANAV----------------------------------
------------------------------------------------------------
------------------------------------------------------------
------------------------------------------------------------
------------------------------------------------------------
--------------------------------------------------
>tr|F4X4I5|F4X4I5_ACREC Serine proteinase stubble (Fragment) OS=Acromyrmex echinatior OX=103372 GN=G5I_13247 PE=3 SV=1
------------------------------------------------------------
------------------------------------------------------------
------------------------------------------------------------
------------------------------------------------------------
------------------------------------------------------------
------------------------------------------------------------
------------------------------------------------------------
------------------------------------------------------------
------TRIVGGQETGVNEYPWMCGIVDRTG-----IFCGASIIHAQYVLTAAHCLYK-V
NIN-EILLIVGEHDVTTGNDTKASRIYKIQECKIHPEYNF----IEN-GYNDIAVCKIVG
KIEYSAAVGPVCLPFKYKDYSFIGNIVTALGWGSTEFGG-EPSDVLQEVDLEVVN-----
NKYP--------NSNDNNILYTFSP--GKDTCQMDSGGPLLWDNH-TNHMKLVGIVSSGV
GCASNE-SSLNMRVGAFLNWIVSVTPGKSWRKKRR-------------------------
------------------------------------------------------------
------------------------------------------------------------
-----------------------------IR---SMKTLSL-------------------
------------------------------------------------------------
--------------------------------------------------
>tr|A0A6J1RAU0|A0A6J1RAU0_9HYME venom serine protease 34-like OS=Temnothorax curvispinosus OX=300111 GN=LOC112467666 PE=3 SV=1
MEFCCKFY----------------------------------------RSIEFQVVLFGL
------------------------------------------------------------
----------LLSLSI-----------------LNGVE-SDCNYFQNLEAGQTYYVYNP-
------------------------------------------------------------
-----------------------EYPKEYH------------------------------
---------------------------------------------------GENHCIWKM
AS--------------PYNTKISCSIE--------------MS-NINCF-QGRLSILF--
-ADGEVF-NYCGKNTFVL--NGTNPTIKFDSQYNSN-GRFLCQIQTS-----NNCNCGW-
---KKVTRIVGGKETGVNEYPMMCGLVNSVD---KIIYCGCTIISKEYVITAAHCIDG-R
NIT-ILGAVVGEHDTTTGRDTNATRLFRLDNCTIHPGFSN-LQDAQY-AHNDVAVCKIAR
KIEYNAQVGPVCLPFQHKQDSFAGDIVTVLGWGLLEFTG-QKSTTLQEVKLNVITLKNCK
EYYS--------GINY-SNMCTFTP--GKDTCQMDSGGPLLWQDPTTHKLVLVGITSSGV
GCASDT-PAVAMRTGAFIDWIVSVTPDAQYCQ----------------------------
------------------------------------------------------------
------------------------------------------------------------
-----------------------------IE-----------------------------
------------------------------------------------------------
--------------------------------------------------
>tr|A0A4S2L132|A0A4S2L132_9HYME Hypodermin-B OS=Temnothorax longispinosus OX=300112 GN=DBV15_01636 PE=3 SV=1
------------------------------------------------------------
------------------------------------------------------------
------------------------------------------------------------
------------------------------------------------------------
------------------------------------------------------------
------------------------------------------------------------
------------------------------------------------------------
--------------------MALRVLCLLGLLAFSHAGVL-------PFFD---------
------PRIVNGEDAKVGEIPYQISLQTKYH---SFHFCGGSILNDKFVITAAHCVQG-R
RAT-DIKVVAATINLT----SQEKTQHDVERIIIHENYNP----ANS-WLNDIALLKVKT
PFVKSNKVGHVPLPPKGHTVK-ANDVAVVSGWGRLWQGG-PTTNKLQRVNILIADQGYCK
LMYNNM----GMNVFP-TQVCAYHPETEKGSCHGDSGGPL------TVGGKLVGMVSWAN
GCASTSYPTKTTSEFSLPEKTQTRQ-----------------------------------
------------------------------------------------------------
------------------------------------------------------------
------------------------------------------------------------
------------------------------------------------------------
--------------------------------------------------
>tr|A0A4S2JQR4|A0A4S2JQR4_9HYME Suppressor of tumorigenicity protein 14 (Fragment) OS=Temnothorax longispinosus OX=300112 GN=DBV15_10420 PE=3 SV=1
L-------------------------------------------------LPY-VVLFGL
------------------------------------------------------------
----------LLSLSI-----------------LNGVE-SDCNYFQNLEAGQTYYVYNP-
------------------------------------------------------------
-----------------------EYPKEYH------------------------------
---------------------------------------------------GENHCIWKM
AS--------------PYNTKINCSIE--------------MS-NINCS-QGRLSILF--
-ADGKVF-NYCGKNTFVL--NGINPTIKFDSQYNSN-GRFLCQIQTSN--NNNNCNCGW-
---KKVTRIVGGKETGVNEYPMMCGLVNSVD---KIIYCGCTIISKEYVITAAHCIDG-R
NFN-VLGAVVGEHDTTTD------------------------------ANNDVAVCKIAG
KIEYNAQVGPVCLPFQHKQDSFAGDIVTVLGWGLLEFTG-QKSTTLQEVNLNVITLENCK
EYYS--------GINY-SNMCTFTP--GKDTCQMDSGGPLLWQDPTTHKLVLVGITSSGV
GCASDT-PAVAMRTGAFIDWIVSITPDAQYCR----------------------------
------------------------------------------------------------
------------------------------------------------------------
-----------------------------IE-----------------------------
------------------------------------------------------------
--------------------------------------------------
>tr|A0A3L8E466|A0A3L8E466_OOCBI Uncharacterized protein OS=Ooceraea biroi OX=2015173 GN=DMN91_000575 PE=3 SV=1
MTFTLLLLVSLLAICHGMPAELDPVELESLELEPALDPRIVGGRNAKPGEIPYQVSLQTI
SSGHHFCGGVILNQNYVLTAAHCVSGKNVSLISATVGTTNLTRPYKVHLIKSAYVHEKYN
RSNSWINDIALLKLQTKFTYNNLHNGPRTKELNLVTIQIADMTYCKSMYKKHSRNIYNTA
HLCANEPTVEKAAVLPGFKPRIVNGNDVAPGEIPYQVSLQHARSTFHFCGGSIINDYYVI
TAAHCVADKIPADIAVIAGTVNLNWPNAKHTVEDVICHERYQRYNSWLNDIALVRVFIPF
TETVPDITFVPLPEQDEFVEPGSIARVSGYGRMWQDGPESRTLKKAIIYIADQDYCRWMY
NSFANSIYDTHICANDPYISRGSCSGDSGGPLVVNGKLVGLVSWARACSLTDYPTVYTRV
PAGNGIN-SQCQWWSSLSKAMALTILFLFGLLAFSQAGLI------ERAFD---------
------PRIVNGEDAKLGEIPYQVSLQDVGS---NFHFCGGSVLNENYVITAAH------
-------FIAGTIDL-----KEPKSTHEVEKIVIHENYQA----GNS-WLNDIALLKVKN
PFIRSTNLEYVPLPPKDQKVN-ANDVAIVSGWGRLWQGG-PTTTRLQRVNIFIADQKYCR
EKYQGM----GYNVYD-TQVCAYDQAVMKGSCHGDSGGPL------TVAGKLTGLVSWAN
GCASTSYPTVYTRVASYIDWIQANSV----------------------------------
------------------------------------------------------------
------------------------------------------------------------
------------------------------------------------------------
------------------------------------------------------------
--------------------------------------------------
>tr|A0A026WJN5|A0A026WJN5_OOCBI Trypsin-1 OS=Ooceraea biroi OX=2015173 GN=X777_03500 PE=3 SV=1
------------------------------------------------------------
------------------------------------------------------------
------------------------------------------------------------
------------------------------------------------------------
------------------------------------------------------------
------------------------------------------------------------
------------------------------------------------------------
--------------------MALTILFLFGLLAFSQAGLI------ERAFD---------
------PRIVNGEDAKLGEIPYQVSLQDVGS---NFHFCGGSVLNENYVITAAHCVQG-R
SPR-GTQVIAGTIDL-----KEPKSTHEVEKIVIHENYQA----GNS-WLNDIALLKVKN
PFIRSTNLEYVPLPPKDQKVN-ANDVAIVSGWGRLWQGG-PTTTRLQRVNIFIADQKYCR
EKYQGM----GYNVYD-TQVCAYDQAVMKGSCHGDSGGPL------TVAGKLTGLVSWAN
GCASTSYPTVYTRVASYIDWIQANSV----------------------------------
------------------------------------------------------------
------------------------------------------------------------
------------------------------------------------------------
------------------------------------------------------------
--------------------------------------------------
>tr|A0A3L8E2R0|A0A3L8E2R0_OOCBI Uncharacterized protein OS=Ooceraea biroi OX=2015173 GN=DMN91_000072 PE=3 SV=1
MEFHWKFY----------------------------------------WCMEFRAILFGL
------------------------------------------------------------
----------LLSFMM-----------------LSGVRAAGCNYYETLTPGEIKRVANP-
------------------------------------------------------------
-----------------------GFPNSYQ------------------------------
---------------------------------------------------GGNQCKWQL
MS--------------ASPLKINCSVN--------------ILPSSDCS-EDYLSIQF--
-AGQNAH-KYCGNGTFTV--EGTNVTITLDTPYWTEGGKFLCQVEAEKSFNKYDCKCGW-
---KNPTRIVGGSETGVNEYPMMAGLYDNSM---KVLYCGATIISNQHVITAAHCLER-R
NIS-NIFVVVGEHDVNTVTETNATKPFRISKCDTHPYYQN--------NDNDIAVCKING
TIEFNAMVGPACLPFQHYHDSFGGDIVQALGWGLLDFGG-AKSSTLQEVDLNVLSQVDCE
NYYP--------GINMDTHICTYTP--GKDTCQMDSGGPVLRQDYTTQNLILVGITSFGV
GCAGDE-PAVDTRVGAYIDWIMNVTRGVQYCKDRDCSAGSLTIKFPGQIIPPKYCGKGNV
TLEGKNPTITLDTPSWAPGGVFLCQVQSEKPFDEYDCECGWKNPTKAPTIVGGSETGVNE
YPMMAGLYDNSMKVLYCGATIISNQHVITAAHCLENRNINNIFVVVGEHDVNTVTETNAT
KPFRISKCDTHPYYRGSENDIAVCKIIGTIEFSTAVGPVCLPFQHHRDTFGGAIVQALGW
GLLDFGGAKSSTLQKVHLNVINPAKCKSYYPGINMDNHVCTYTPGKDTCQMDSGGPVLWQ
NPTTHNLVLVGITSFGVGCAGDEPAVDTRVGAYIDWIMSVTRGVRYCKME
>tr|E2AS86|E2AS86_CAMFO Transmembrane protease, serine 9 OS=Camponotus floridanus OX=104421 GN=EAG_09643 PE=3 SV=1
M-----------------------------------------------------------
------------------------------------------------------------
------------------------------------------------------------
------------------------------------------------------------
------------------------------------------------------------
---------------------------------------------------------WQT
KS--------------PYVTKINCSVE--------------IPASNGCE-QESFSIEF--
-TGGNIQ-N-CGFSTLGF--EGIDPIIKLNSSSSSQGGRFLCKIQAENPFDENNCKCGW-
---KKVTRIVGGTETGVNEYPMMCGLVDINE---KIIYCGCTIISEQYVLTAAHCIEN-K
DIT-RIGILVGEHDVTTGEETNATKLFLVNKCIMHPSYKE------N-KQDDIAVCKIIG
TINYSAEVGPVCLPFHHKQDTFEDNDVVALGWGLKQFGG-AKSTTLQKVNLTVINLTNCK
DYYH--------ELTN-SDICTYSP--GKDSCQMDSGGPLLWQDPTTRKLVLAGIISKGI
GCASDE-PAVEKRTGAYIDWIQSITSGKNWQ-----------------------------
------------------------------------------------------------
------------------------------------------------------------
------------------------------------------------------------
------------------------------------------------------------
--------------------------------------------------
>tr|A0A158NXN0|A0A158NXN0_ATTCE Peptidase S1 domain-containing protein OS=Atta cephalotes OX=12957 GN=105625576 PE=3 SV=1
------------------------------------------------------------
------------------------------------------------------------
------------------------------------------------------------
------------------------------------------------------------
------------------------------------------------------------
------------------------------------------------------------
------------------------------------------------------------
--------------------MALRILCLLSLLAFSQAGLL-------PLFD---------
------PKIVNGENAKIGEIPYQVSLQYTEV---SFHFCGGSILNNNYVITAAHCAEAIG
APS-NVKVIAGTINL-----TNPKSEHNVIKIIIHEEYDS----LNS-WINDIALLQVET
PFIISKTVGFVPLPPKGFNVK-VNDVAVVSGWGRLWQGG-PTTVRLQRVNIFIADRTYCQ
YIYKQM----NYNIYP-TQVCAYDSSIEKGSCHGDSGGPL------TVGGKLIGLVSWAN
GCASTSYPTVYTSVIEYLDWITANTA----------------------------------
------------------------------------------------------------
------------------------------------------------------------
------------------------------------------------------------
------------------------------------------------------------
--------------------------------------------------
>TRINITY_DN130_c0_g1_i16.p1 type:complete len:409 gc:universal TRINITY_DN130_c0_g1_i16:366-1592(+)
MKLCWKFY----------------------------------------GNINFKVVLFGL
------------------------------------------------------------
----------WLSFSA-----------------LNGAE-ADCNYFQNLEAGQTYYAYNP-
------------------------------------------------------------
-----------------------NYPEAYM------------------------------
---------------------------------------------------GENHCAWQM
ES--------------PYVTRINCTIE--------------MPYSNNCI-DDKLTIKS--
-EEKNDV-NLCGYGNYVF--EGTNPTIRFDSSYRTEGGKFLCEIRTEKKWDKYNCNCGW-
---KKVTRIIGGKETGVNEYPMMCGLVDSTKEEREMIYCGCTIISQQYVITAAHCIEG-E
DLR-EINAVIGEHDVTTGYDTNATKLFRLAECVIHPGYNQKFGYSEN-PHNDLAVCKISG
SIKYSAEVGPACLPFQHNRDSFGGDIVTAMGWGLTEFAGDYKPTALQGVDLNVMALENCK
NYFP--------NIINSSNLCTFTQ--GKDACQMDSGGPLLWEDPTTHNLVLVGIMSGGA
GCGSVF-PSVAMRVGAYIDWIISLTPDVQYCQ----------------------------
------------------------------------------------------------
------------------------------------------------------------
-----------------------------VE-----------------------------
------------------------------------------------------------
--------------------------------------------------
>TRINITY_DN130_c0_g1_i25.p1 type:complete len:404 gc:universal TRINITY_DN130_c0_g1_i25:366-1577(+)
MKLCWKFY----------------------------------------GNINFKVVLFGL
------------------------------------------------------------
----------WLSFSA-----------------LNGAE-ADCNYFQNLEAGQTYYAYNP-
------------------------------------------------------------
-----------------------NYPEAYM------------------------------
---------------------------------------------------GENHCAWQM
ES--------------PYVTRINCTIE--------------MPYSNNCI-DDKLTIKS--
-EEKNDV-NLCGYGNYVF--EGTNPTIRFDSSYGTEGGRFLCEIQTEKEWDKYNCDCGW-
---KKVTRIIGGKETGVNEYPMMCGLVDSTKEEREMIYCGCTIISQQYIITAAHCAVG-K
DLRNKIGVVVGEHDVTTNSDTSATKVFRLEGCKIHPGYNN----KKD-ADNDIAVCKISG
SIKYSAEVGPACLPFQHNRDPFGGDRVTALGWGLKHFAE-DKATALQGVDLNVIALKNCA
KYYP--------KITN-SNLCTFTK--GKDTCQMDSGGPLLWEDPTTHNLVLVGITSYGA
GCASAN-PAVAMRVGAYIDWIISLTPDVQYCQ----------------------------
------------------------------------------------------------
------------------------------------------------------------
-----------------------------VE-----------------------------
------------------------------------------------------------
--------------------------------------------------
>TRINITY_DN130_c0_g1_i26.p1 type:complete len:404 gc:universal TRINITY_DN130_c0_g1_i26:366-1577(+)
MKLCWKFY----------------------------------------GNINFKVVLFGL
------------------------------------------------------------
----------WLSFSA-----------------LNGAE-ADCNYFQNLEAGQTYYAYNP-
------------------------------------------------------------
-----------------------NYPEAYM------------------------------
---------------------------------------------------GENHCAWQM
ES--------------PYVTRINCTIE--------------MPYSNNCI-DDKLTIKS--
-EEKNDV-NLCGYGNYVF--EGTNPTIRFDSSYGTEGGRFLCEIQTEKEWDKYNCDCGW-
---KKVTRIIGGKETGVNEYPMMCGLVDSTKEEREMIYCGCTIISQQYIITAAHCAVG-K
DLRNKIGVVVGEHDVTTNSDTSATKVFRLEGCKIHPGYNN----KKD-ADNDIAVCKISG
SIKYSAEVGPACLPFQHNRDPFGGDRVTALGWGLKHFAE-DKATALQGVDLNVIALKNCA
KYYP--------KITN-SNLCTFTK--GKDTCQMDSGGPLLWEDPTTKNQVLIGITSAGT
GCASNK-PAVAMRVGAYIDWIISLTPDVQYCQ----------------------------
------------------------------------------------------------
------------------------------------------------------------
-----------------------------VE-----------------------------
------------------------------------------------------------
--------------------------------------------------
>NODE_17014_length_3655_cov_110.695278_g2_i6728.p1 type:complete len:409 gc:universal NODE_17014_length_3655_cov_110.695278_g2_i6728:366-1592(+)
MKLCWKFY----------------------------------------GNINFKVVLFGL
------------------------------------------------------------
----------WLSFSA-----------------LNGAE-ADCNYFQELDAGQTYYVYNP-
------------------------------------------------------------
-----------------------NYPDVYK------------------------------
---------------------------------------------------GKNDCAWQM
RS--------------PYVTKINCSID--------------MP-SNNCA-VDKLTFQS--
-EGKNDARDICDYRNYVF--EGTNPIISFNSSRNTKGGTFLCEIRTEKEWDKYNCDCGW-
---KKVTRIVGGKETGVNEYPMMCGLVDSTKEEREMIYCGCTIISQQYVITAAHCIEG-E
DLR-EINAVIGEHDVTTGYDTNATKLFRLAECVIHPGYNQKFGYSEN-PHNDLAVCKISG
SIKYSAEVGPVCLPFQHNRDSFGGDIVTAMGWGLTEFAGDYKPTALQGVDLNVMALENCK
NYFP--------NIINSSNLCTFTQ--GKDACQMDSGGPLLWEDPTTHNLVLVGITSYGA
GCASAN-PAVAMRVGAYIDWIISLTPDVQYCQ----------------------------
------------------------------------------------------------
------------------------------------------------------------
-----------------------------VE-----------------------------
------------------------------------------------------------
--------------------------------------------------
>NODE_26265_length_2555_cov_928.124400_g4908_i1.p1 type:5prime_partial len:245 gc:universal NODE_26265_length_2555_cov_928.124400_g4908_i1:2-736(+)
------------------------------------------------------------
------------------------------------------------------------
------------------------------------------------------------
------------------------------------------------------------
------------------------------------------------------------
------------------------------------------------------------
------------------------------------------------------------
------------------------------------AGVL------KPFFD---------
------PRIVNGEDAKEGEIPYMVSLQNK-S---SFHFCGGSILNANYIITAAHCVED-K
IAT-EIKVIAGTINL-----SNPKSEHDVAKVTPHEEYDP----DNS-WINDIALLKVKN
PFITSVNVDYVPLPPKDQVVN-SEDIAVVSGWGRLRENG-PTSTKLQRVNLTIADQGYCK
FMYKHIYPDKGYDVYP-TQVCAFDPLVGKGSCKLDSGGPL------TVNGELTGLVSWAY
GCANTTYPTVYTRVASYLDWIVKNLV----------------------------------
------------------------------------------------------------
------------------------------------------------------------
------------------------------------------------------------
------------------------------------------------------------
--------------------------------------------------
>NODE_451_length_13660_cov_415.157222_g2_i171.p2 type:complete len:409 gc:universal NODE_451_length_13660_cov_415.157222_g2_i171:13295-12069(-)
MKLCWKFY----------------------------------------GNINFKVVLLGL
------------------------------------------------------------
----------WLSFSA-----------------LNGAE-ADCNYFQNLEAGQTYYAYNP-
------------------------------------------------------------
-----------------------NYPEAYM------------------------------
---------------------------------------------------GENHCAWQM
ES--------------PYVTRINCTIE--------------MPYSNNCI-DDKLTIKS--
-EEKNDV-NLCGYGNYVF--EGTNPTIRFDSSYGTEGGRFLCEIQTEKEWDKYNCDCGW-
---KKVTRIIGGKETGVNEYPMMCGLVDSTKEEREMIYCGCTIISQQYIITAAHCAVG-K
DLRNKIGVVVGEHDVTTNSDTSATKVFRLEECRIHPWYNDNGTNARDLDRNDIAVCKIDG
NITYSAEIGPACLPFQHNRDSFGGDIVTALGWGLTEFAG-YKPTALRGVNLNVMALEKCR
ESYP--------DITD-SDLCTFTE--GKDTCQMDSGGPLLWEDPTTKNQVLIGITSAGT
GCASNK-PAVAMRVGAYIDWIIYVTPDVQYCQ----------------------------
------------------------------------------------------------
------------------------------------------------------------
-----------------------------VE-----------------------------
------------------------------------------------------------
--------------------------------------------------
>NODE_13361_length_4248_cov_278.943000_g2_i4832.p1 type:complete len:352 gc:universal NODE_13361_length_4248_cov_278.943000_g2_i4832:768-1823(+)
------------------------------------------------------------
------------------------------------------------------------
------------------------------------------------------------
------------------------------------------------------------
-----------------------------M------------------------------
---------------------------------------------------GENHCAWQM
ES--------------PYVTRINCTIE--------------MPYSNNCI-DDKLTIKS--
-EEKNDV-NLCGYGNYVF--EGTNPTIRFDSSYGTEGGRFLCEIQTEKEWDKYNCDCGW-
---KKVTRIIGGKETGVNEYPMMCGLVDSTKEEREMIYCGCTIISQQYIITAAHCAVG-K
DLRNKIGVVVGEHDVTTNSDTSATKVFRLEECRIHPWYNDNGTNARDLDRNDIAVCKIDG
NITYSAEIGPACLPFQHNRDSFGGDIVTALGWGLTEFAG-YKPTALRGVNLNVMALEKCR
ESYP--------DITD-SDLCTFTE--GKDTCQMDSGGPLLWEDPTTKNQVLIGITSAGT
GCASNK-PAVAMRVGAYIDWIIYVTPDVQYCQ----------------------------
------------------------------------------------------------
------------------------------------------------------------
-----------------------------VE-----------------------------
------------------------------------------------------------
--------------------------------------------------
>NODE_14523_length_4032_cov_194.181544_g2_i5208.p1 type:complete len:409 gc:universal NODE_14523_length_4032_cov_194.181544_g2_i5208:366-1592(+)
MKLCWKFY----------------------------------------GNINFKVVLLGL
------------------------------------------------------------
----------WLSFSA-----------------LNGAE-ADCNYFQNLEAGQTYYAYNP-
------------------------------------------------------------
-----------------------NYPEAYM------------------------------
---------------------------------------------------GENHCAWQM
ES--------------PYVTRINCTIE--------------MPYSNNCI-DDKLTIKS--
-EEKNDV-NLCGYGNYVF--EGTNPTIRFDSSYGTEGGRFLCEIQTEKEWDKYNCDCGW-
---KKVTRIIGGKETGVNEYPMMCGLVDSTKEEREMIYCGCTIISQQYIITAAHCAVG-K
DLRNKIGVVVGEHDVTTNSDTSATKVFRLEECRIHPWYNDNGTNARDLDRNDIAVCKIDG
NITYSAEIGPACLPFQHNRDSFGGDIVTALGWGLTEFAG-YKPTALRGVNLNVMALENCR
NYFP--------NIIN-SNLCTFTQ--GKDACQMDSGGPLLWEDPTTHNLVLVGITSYGA
GCASAN-PAVAMRVGAYIDWIISLTPDVQYCQ----------------------------
------------------------------------------------------------
------------------------------------------------------------
-----------------------------VE-----------------------------
------------------------------------------------------------
--------------------------------------------------
>NODE_14609_length_4017_cov_262.706461_g2_i5233.p1 type:complete len:409 gc:universal NODE_14609_length_4017_cov_262.706461_g2_i5233:366-1592(+)
MKLCWKFY----------------------------------------GNINFKVVLFGL
------------------------------------------------------------
----------WLSFSA-----------------LNGAE-ADCNYFQELDAGQTYYVYNP-
------------------------------------------------------------
-----------------------NYPDVYK------------------------------
---------------------------------------------------GKNDCAWQM
RS--------------PYVTKINCSID--------------MP-SNNCA-VDKLTFQS--
-EGKNDARDICDYRNYVF--EGTNPIISFNSSRNTKGGTFLCEIRTEKEWDKYNCDCGW-
---KKVTRIVGGKETGVNEYPMMCGLVDSTKEEREMIYCGCTIISQQYIITAAHCAVG-K
DLRNKIGVVVGEHDVTTNSDTSATKVFRLEECRIHPWYNDNGTNARDLDRNDIAVCKIDG
NITYSAEIGPACLPFQHNRDSFGGDIVTALGWGLTEFAG-YKPTALRGVNLNVMALEKCR
ESYP--------DITD-SDLCTFTE--GKDTCQMDSGGPLLWEDPTTKNQVLIGITSAGT
GCASNK-PAVAMRVGAYIDWIIYVTPDVQYCQ----------------------------
------------------------------------------------------------
------------------------------------------------------------
-----------------------------VE-----------------------------
------------------------------------------------------------
--------------------------------------------------
>NODE_36250_length_1803_cov_335.099542_g2_i11352.p1 type:complete len:404 gc:universal NODE_36250_length_1803_cov_335.099542_g2_i11352:366-1577(+)
MKLCWKFY----------------------------------------GNINFKVVLLGL
------------------------------------------------------------
----------WLSFSA-----------------LNGAE-ADCNYFQNLEAGQTYYAYNP-
------------------------------------------------------------
-----------------------NYPEAYM------------------------------
---------------------------------------------------GENHCAWQM
ES--------------PYVTRINCTIE--------------MPYSNNCI-DDKLTIKS--
-EEKNDV-NLCGYGNYVF--EGTNPTIRFDSSYGTEGGRFLCEIQTEKEWDKYNCDCGW-
---KKVTRIIGGKETGVNEYPMMCGLVDSTKEEREMIYCGCTIISQQYIITAAHCAVG-K
DLRNKIGVVVGEHDVTTNSDTSATKVFRLEECRIHPWYNDNGTNARDLDRNDIAVCKIDG
NITYSAEIGPACLPFQHNRDSFGGDIVTALGWGLTEFAG-YKPTALRGVNLNVMALENCR
NYFP--------NIIN-SNLCTFTQ--GKDACQMDSGGPLLWEDPTTHNLVLVGITSYGA
GCASAN-PAVAMRVGAYIDWIISLTPGKN-------------------------------
------------------------------------------------------------
------------------------------------------------------------
------------------------------------------------------------
------------------------------------------------------------
--------------------------------------------------
