# Supplementary material for: Venomics of the Central European Myrmicine Ants Myrmica rubra and Myrmica ruginodis
Source: Toxins (Basel). 2022 May 21;14(5):358. doi: 10.3390/toxins14050358 (PMC9147725; doi:10.3390/toxins14050358)
Supplement: Supplementary file 1 [file toxins-14-00358-s001.zip › DataS09-S11_Alignments_Myrmica_rubra/S11c_Venom_serine_protease_or_S1_protease_SP34_APIME.msa.fasta]

>tr|A0A6I9VV54|A0A6I9VV54_9HYME LOW QUALITY PROTEIN: transmembrane protease serine 9-like OS=Pogonomyrmex barbatus OX=144034 GN=LOC105422852 PE=3 SV=1
------------------------------------------------------------
------------------------------------------------------------
------------------------------------------------------------
------------------------------------------------------------
-----------MLIRSLVATVLVFQACLA-----------------------VPFGLKPR
----------------------------------ITDGEDATPGEFPYQVSIQWGVPPFI
PYNHACGGSILNENYVLTAGHCIMKIGK---LKVFAGKHYLLKDETTQQEVEVQ-----R
AYVHENYPGGIAPYDIAI-------------LKLKTPLILNKRVSAVHLPKQDEVRTGNA
VLS---GWGSVSKELLPVLPEVLQKVTVPLLDNKSCQNK---------FPKDIVGTPKV-
YDTMICT-DAVRE-TSACSGDSGGPLVQIENNVSVQIGVVSWGVYP---CGFIKLPSVY-
-TRVASYTNWINNIINYKMKLFVELSSNSNMFPKAIVFFALLALAVTEKLHLGFRMPPIY
P------------PY----------FRPITPQIVGGEEAPEGGYPYI----VSLQISGQ-
-------------------------HFCAGSIINKDWVMTAAHCVEAVSS---PSSLRVV
AGKHNIMRTEDSEQT--VRVSEMFKHERYG-------GG-VGPYDIGLLRLQSSLEITDR
VQPIELAEPESDPT---GEAWLSGWGSTSRGIFPDMPDKLQQVQMEYVDRDTCYEAVLK-
----LTGSSPVHETNVCT-GPLHEGISACSGDSGGPLISRI--GGKPIQTGIVSWGIIPC
GSDGAPSVYCR-------------------------------------------------
------------------------------------------------------------
------------------------------------------------------------
------------------------------------------------------------
------------------------------------------------------------
------------------------------------------------------------
---------VSVFIDWINNIITNN------------------------------------
------------------------------------------------------------
------------------------------------------------------------
------------------------------------------------------------
------------------------------------------------------------
------------------------------------------------------------
------------------------------------------------------------
------------------------------------------------------------
------------------------------------------------------------
------------------------------------------------------------
------------------------------------------------------------
------------------------------------------------------------
------------------------------------------------------------
------------------------------------------------------------
------------------------------------------------------------
------------------------------------------------------------
------------------------------------------------------------
------------------------------------------------------------
------------------------------------------------------------
------------------------------------------------------------
------------------------------------------------------------
------------------------------------------------------------
------------------------------------------------------------
------------------------------------------------------------
------------------------------------------------------------
------------------------------------------------------------
------------------------------------------------------------
------------------------------------------------------------
------------------------------------------------------------
------------------------------------------------------------
------------------------------------------------------------
------------------------------------------------------------
------------------------------------------------------------
------------------------------------------------------------
------------------------------------------------------------
------------------------------------------------------------
------------------------------------------------------------
------------------------------------------------------------
------------------------------------------------------------
------------------------------------------------------------
------------------------------------------------------------
------------------------------------------------------------
------------------------------------------------------------
-----------------------------------
>tr|A0A195F852|A0A195F852_9HYME Transmembrane protease serine 9 OS=Trachymyrmex septentrionalis OX=34720 GN=ALC56_09327 PE=3 SV=1
----------------------------------MAYQ----------------------
-------------------------HIITDIECTRQ------------------------
------------------------------------------------------------
------------------------------------------------------------
TGIKCDLFIGSSNI-KMHFKAIVFFVFLV-----------------------MAI-----
------------------------------------------------------------
------------------------------------------------------------
------------------------------------------------------------
------------------------------------------------------------
------------------------------------------------------------
----------------------------------------------AERPKIGLRMPPIF
P------------LF----------THSISSQVVGGEEAEVGSYPFI----VSLQIFSQ-
-------------------------HFCAGSILNEKWIITAGHCINSIPI---LSILRIK
AGKYNLQLIENTEQT--VKVVKAYVHKNYK-------GG-VGPYDIGLLKLASPLKLNNN
VQAIELAPPESEPT---GKAWLCGWGSISTTNYPIMPNKLQHVQIEYINRTICHESVKR-
----LTGSSPIHETNVCT-GPLHNKISACSGDSGGPLISHN--GKKSVLTGIVSWGILPC
DAPDKKSIKCD---------------------------------------LFYLELSLNS
KMYSKAIVFFAFLAMAVAIQPRIDFQMPPITSDSTDTPFETRVVGGQPATTGQFPFIVSL
QLVNRRQSQHFCAASILNDLWILSAAHCADGISKSRIIVKAGKKDLKTKEATEQIVKVSK
VYIHEKYKGGVGPNDIALFKLATPLKMNKNVQAITLAQPNSIPTGNVWLCGWGSISTTTT
PIMPAKLQYAMLNIMNLKSCNQTVIKMTGSSPIDEKSNICTGSPDGKSSCSGDSGGPLFK
IIDGKPVLVGIVSWGMIPCGTQGAPSVYT-------------------------------
--------KTSNFNNWIAQKMRN-------------------------------------
------------------------------------------------------------
------------------------------------------------------------
------------------------------------------------------------
------------------------------------------------------------
------------------------------------------------------------
------------------------------------------------------------
------------------------------------------------------------
------------------------------------------------------------
------------------------------------------------------------
------------------------------------------------------------
------------------------------------------------------------
------------------------------------------------------------
------------------------------------------------------------
------------------------------------------------------------
------------------------------------------------------------
------------------------------------------------------------
------------------------------------------------------------
------------------------------------------------------------
------------------------------------------------------------
------------------------------------------------------------
------------------------------------------------------------
------------------------------------------------------------
------------------------------------------------------------
------------------------------------------------------------
------------------------------------------------------------
------------------------------------------------------------
------------------------------------------------------------
------------------------------------------------------------
------------------------------------------------------------
------------------------------------------------------------
------------------------------------------------------------
------------------------------------------------------------
------------------------------------------------------------
------------------------------------------------------------
------------------------------------------------------------
------------------------------------------------------------
------------------------------------------------------------
------------------------------------------------------------
------------------------------------------------------------
------------------------------------------------------------
------------------------------------------------------------
------------------------------------------------------------
-----------------------------------
>tr|A0A6P3XF92|A0A6P3XF92_DINQU venom serine protease-like OS=Dinoponera quadriceps OX=609295 GN=LOC106745758 PE=3 SV=1
MK--------CTFKVVTFGVLLPLLTLSVAQ-SPCKYLQYLE------------------
---------------------AGKSYYVYNQEYPNQ------YMHENH------------
------------------------------CKWQTIS-----------------------
---------------------------------------------------------VSI
TKIKCKI--------EIPASQNCAQDSLSIRSSGEDINKYCGYNNFTYEGVNVTIYFDSS
YYTQGGRFLCQMQTEKPFDENNCQCGWENP------------------------------
------------------------------------------------------------
------------------------------------------------------------
------------------------------------------------------------
------------------------------------------------------------
------------------------------------------------------------
--------------------------AKIKTRIVGGEETGVNEYPMI----AGLVDSGK-
-----------------------RELFCGATIISENYVVTAAHCVEEKNL----SKIGVI
IGDHDITTGNDTSAAKLYRIQDCTIHPNYS-------N---IMNDIAVCKIEGTIEYSIK
VGPVCLPFQHRCDSFGGSIVTVLGWGLLEFGGTK--ATTLQEVDLNVINLQKCKNYYNTN
NKLYVTN------YHICT---FTPGKDACQMDSGGPLLWRNPTTHDVILIGIISAGT-GC
AS-DAPSINTR-------------------------------------------------
------------------------------------------------------------
------------------------------------------------------------
------------------------------------------------------------
------------------------------------------------------------
------------------------------------------------------------
---------VGAYLDWIESVTGAQF-CKVE------------------------------
------------------------------------------------------------
------------------------------------------------------------
------------------------------------------------------------
------------------------------------------------------------
------------------------------------------------------------
------------------------------------------------------------
------------------------------------------------------------
------------------------------------------------------------
------------------------------------------------------------
------------------------------------------------------------
------------------------------------------------------------
------------------------------------------------------------
------------------------------------------------------------
------------------------------------------------------------
------------------------------------------------------------
------------------------------------------------------------
------------------------------------------------------------
------------------------------------------------------------
------------------------------------------------------------
------------------------------------------------------------
------------------------------------------------------------
------------------------------------------------------------
------------------------------------------------------------
------------------------------------------------------------
------------------------------------------------------------
------------------------------------------------------------
------------------------------------------------------------
------------------------------------------------------------
------------------------------------------------------------
------------------------------------------------------------
------------------------------------------------------------
------------------------------------------------------------
------------------------------------------------------------
------------------------------------------------------------
------------------------------------------------------------
------------------------------------------------------------
------------------------------------------------------------
------------------------------------------------------------
------------------------------------------------------------
------------------------------------------------------------
------------------------------------------------------------
------------------------------------------------------------
-----------------------------------
>tr|A0A6P3XFR7|A0A6P3XFR7_DINQU venom serine protease 34-like OS=Dinoponera quadriceps OX=609295 GN=LOC106745728 PE=3 SV=1
------------------------------------------------------------
------------------------------------------------------------
------------------------------------------------------------
------------------------------------------------------------
------------------------------------------------------------
-----------MRTEQQSD-NNCKCGWKNA------------------------------
------------------------------------------------------------
------------------------------------------------------------
------------------------------------------------------------
------------------------------------------------------------
------------------------------------------------------------
--------------------------PKYKPAIVGGEETGVNEYPMM----AGLVDSEK-
-----------------------KELYCGATIINKQFVVTAAHCIKGRNL----SKFGVL
IGDHDLKTGRDTSAAKLYLIQGCVMHPNYT-------Y---VINDIAVCKIKGTIQYSTK
VGPVCLPFQHKYDSFNGAILTALGWGLLEDGGFK--ASVLHGVDLNAISLQECKRTYPY-
----ITN------NHLCT---YTPNKDACQMDSGGPLLWRNPRTGNLVLTGIISAGT-GC
AS-NIPSVNIR-------------------------------------------------
------------------------------------------------------------
------------------------------------------------------------
------------------------------------------------------------
------------------------------------------------------------
------------------------------------------------------------
---------VGAYVDWIEKVTGKNQ-REKEVNK---------------------------
------------------------------------------------------------
------------------------------------------------------------
------------------------------------------------------------
------------------------------------------------------------
------------------------------------------------------------
------------------------------------------------------------
------------------------------------------------------------
------------------------------------------------------------
------------------------------------------------------------
------------------------------------------------------------
------------------------------------------------------------
------------------------------------------------------------
------------------------------------------------------------
------------------------------------------------------------
------------------------------------------------------------
------------------------------------------------------------
------------------------------------------------------------
------------------------------------------------------------
------------------------------------------------------------
------------------------------------------------------------
------------------------------------------------------------
------------------------------------------------------------
------------------------------------------------------------
------------------------------------------------------------
------------------------------------------------------------
----------------------------------------------------SQRKISLA
------------------------------------------------------------
------------------------------------------------------------
------------------------------------------------------------
------------------------------------------------------------
------------------------------------------------------------
------------------------------------------------------------
------------------------------------------------------------
------------------------------------------------------------
------------------------------------------------------------
------------------------------------------------------------
------------------------------------------------------------
------------------------------------------------------------
------------------------------------------------------------
------------------------------------------------------------
------------------------------------------------------------
------------------------------------------------------------
-----------------------------------
>tr|F4X4I5|F4X4I5_ACREC Serine proteinase stubble (Fragment) OS=Acromyrmex echinatior OX=103372 GN=G5I_13247 PE=3 SV=1
------------------------------------------------------------
------------------------------------------------------------
------------------------------------------------------------
------------------------------------------------------------
------------------------------------------------------------
------------------------------------------------------------
------------------------------------------------------------
------------------------------------------------------------
------------------------------------------------------------
------------------------------------------------------------
------------------------------------------------------------
------------------------------TRIVGGQETGVNEYPWM----CGIVDRTG-
-------------------------IFCGASIIHAQYVLTAAHCLYKVNI----NEILLI
VGEHDVTTGNDTKASRIYKIQECKIHPEYN----FIEN---GYNDIAVCKIVGKIEYSAA
VGPVCLPFKYKDYSFIGNIVTALGWGSTEFGGEP--SDVLQEVDLEVVN-----NKYPN-
----SNDN-----NILYT---FSPGKDTCQMDSGGPLLWDNHTNH-MKLVGIVSSGV-GC
AS-NESSLNMR-------------------------------------------------
------------------------------------------------------------
------------------------------------------------------------
------------------------------------------------------------
------------------------------------------------------------
------------------------------------------------------------
---------VGAFLNWIVSVTPGKSWRKKRRIR---------------------------
------------------------------------------------------------
------------------------------------------------------------
------------------------------------------------------------
------------------------------------------------------------
------------------------------------------------------------
------------------------------------------------------------
------------------------------------------------------------
------------------------------------------------------------
------------------------------------------------------------
------------------------------------------------------------
------------------------------------------------------------
------------------------------------------------------------
------------------------------------------------------------
------------------------------------------------------------
------------------------------------------------------------
------------------------------------------------------------
------------------------------------------------------------
------------------------------------------------------------
------------------------------------------------------------
------------------------------------------------------------
------------------------------------------------------------
------------------------------------------------------------
------------------------------------------------------------
------------------------------------------------------------
------------------------------------------------------------
----------------------------------------------------SMKTLSL-
------------------------------------------------------------
------------------------------------------------------------
------------------------------------------------------------
------------------------------------------------------------
------------------------------------------------------------
------------------------------------------------------------
------------------------------------------------------------
------------------------------------------------------------
------------------------------------------------------------
------------------------------------------------------------
------------------------------------------------------------
------------------------------------------------------------
------------------------------------------------------------
------------------------------------------------------------
------------------------------------------------------------
------------------------------------------------------------
-----------------------------------
>tr|F4X0M1|F4X0M1_ACREC Trypsin-1 OS=Acromyrmex echinatior OX=103372 GN=G5I_11801 PE=3 SV=1
------------------------------------------------------------
------------------------------------------------------------
------------------------------------------------------------
------------------------------------------------------------
------------------------------------------------------------
------------------------------------------------------------
------------------------------------------------------------
------------------------------------------------------------
------------------------------------------------------------
------------------------------------------------------------
-------------------------------------------------------MPPIF
P------------PF----------NRSISSQVVGGEEAGVGSYPFI----VSLQIFSQ-
-------------------------HFCAGSILNEKWIITAGHCINSVPSILPLSILRVK
AGKYNLQLIENTEQT--VKVVKAYVHENYK-------RG-IGPYDIGLLKLASPLKLNNN
VQAIELAPPESEPT---GKAWLCGWGSISTTNYPIMPNKLQHVKIEYINRTTCHESVKR-
----LTGSSPVHETNICT-GPLYNKISACSGDSGGPLISYN--GKKSVLTGIVSWGIVPC
GTLGAPSVYTK-------------------------------------------------
------------------------------------------------------------
------------------------------------------------------------
------------------------------------------------------------
------------------------------------------------------------
------------------------------------------------------------
---------VSKFNDWIAKKINSNFSYV--------------------------------
------------------------------------------------------------
------------------------------------------------------------
------------------------------------------------------------
------------------------------------------------------------
------------------------------------------------------------
------------------------------------------------------------
------------------------------------------------------------
------------------------------------------------------------
------------------------------------------------------------
------------------------------------------------------------
------------------------------------------------------------
------------------------------------------------------------
------------------------------------------------------------
------------------------------------------------------------
------------------------------------------------------------
------------------------------------------------------------
------------------------------------------------------------
------------------------------------------------------------
------------------------------------------------------------
------------------------------------------------------------
------------------------------------------------------------
------------------------------------------------------------
------------------------------------------------------------
------------------------------------------------------------
------------------------------------------------------------
------------------------------------------------------------
------------------------------------------------------------
------------------------------------------------------------
------------------------------------------------------------
------------------------------------------------------------
------------------------------------------------------------
------------------------------------------------------------
------------------------------------------------------------
------------------------------------------------------------
------------------------------------------------------------
------------------------------------------------------------
------------------------------------------------------------
------------------------------------------------------------
------------------------------------------------------------
------------------------------------------------------------
------------------------------------------------------------
------------------------------------------------------------
-----------------------------------
>tr|A0A6J1RAU0|A0A6J1RAU0_9HYME venom serine protease 34-like OS=Temnothorax curvispinosus OX=300111 GN=LOC112467666 PE=3 SV=1
MEFCCKFYRSIEFQVVLFGLLLSLSILNGVE-SDCNYFQNLE------------------
---------------------AGQTYYVYNPEYPKE------YHGENH------------
------------------------------CIWKMAS-----------------------
---------------------------------------------------------PYN
TKISCSI--------EM-SNINCFQGRLSILFADGEVFNYCGKNTFVLNGTNPTIKFDSQ
YNSN-GRFLCQIQTS-----NNCNCGW---------------------------------
------------------------------------------------------------
------------------------------------------------------------
------------------------------------------------------------
------------------------------------------------------------
------------------------------------------------------------
---------------------------KKVTRIVGGKETGVNEYPMM----CGLVNSVD-
-----------------------KIIYCGCTIISKEYVITAAHCIDGRNI----TILGAV
VGEHDTTTGRDTNATRLFRLDNCTIHPGFS----NLQDAQYAHNDVAVCKIARKIEYNAQ
VGPVCLPFQHKQDSFAGDIVTVLGWGLLEFTGQK--STTLQEVKLNVITLKNCKEYYSG-
----INY------SNMCT---FTPGKDTCQMDSGGPLLWQDPTTHKLVLVGITSSGV-GC
AS-DTPAVAMR-------------------------------------------------
------------------------------------------------------------
------------------------------------------------------------
------------------------------------------------------------
------------------------------------------------------------
------------------------------------------------------------
---------TGAFIDWIVSVTPDAQYCQIE------------------------------
------------------------------------------------------------
------------------------------------------------------------
------------------------------------------------------------
------------------------------------------------------------
------------------------------------------------------------
------------------------------------------------------------
------------------------------------------------------------
------------------------------------------------------------
------------------------------------------------------------
------------------------------------------------------------
------------------------------------------------------------
------------------------------------------------------------
------------------------------------------------------------
------------------------------------------------------------
------------------------------------------------------------
------------------------------------------------------------
------------------------------------------------------------
------------------------------------------------------------
------------------------------------------------------------
------------------------------------------------------------
------------------------------------------------------------
------------------------------------------------------------
------------------------------------------------------------
------------------------------------------------------------
------------------------------------------------------------
------------------------------------------------------------
------------------------------------------------------------
------------------------------------------------------------
------------------------------------------------------------
------------------------------------------------------------
------------------------------------------------------------
------------------------------------------------------------
------------------------------------------------------------
------------------------------------------------------------
------------------------------------------------------------
------------------------------------------------------------
------------------------------------------------------------
------------------------------------------------------------
------------------------------------------------------------
------------------------------------------------------------
------------------------------------------------------------
------------------------------------------------------------
-----------------------------------
>tr|A0A6J1PZI6|A0A6J1PZI6_9HYME trypsin-1-like OS=Temnothorax curvispinosus OX=300111 GN=LOC112456088 PE=3 SV=1
----------------------------------MYYCIMIT------------------
------------------------------------------------------------
------------------------------------------------------------
---------------------------------------------------------FLV
SSIKCSQFVGLTSISEMFLKAIVFFALLA-----------------------VAVAS---
------------------------------------------------------------
------------------------------------------------------------
------------------------------------------------------------
------------------------------------------------------------
------------------------------------------------------------
----------------------------------------------AVRPRVGLQM-PIL
P------------HF--------------SPQIVGGEEAPEGAYPYI----VSLDFFSQ-
-------------------------HFCAGSILNERWIITAAHCIQAVPS---VNYISVK
AGKHHILRNEPDEQT--VEVSEGYVHEKYG-------GG-VGPYDIGLLKLASPLKLTKR
VQAIELAAPESDPS---GEAWLAGWGSTSSSHFPEMPDILQHVQKEYVDRAICHESVER-
----LTGSSPVHETNVCTDGPFDEKISACSGDSGGPLISYN--GQKPVLTGIVSWGIMPC
GYPGAPSVYTR-------------------------------------------------
------------------------------------------------------------
------------------------------------------------------------
------------------------------------------------------------
------------------------------------------------------------
------------------------------------------------------------
---------VSKFNDWIAQKISG---------------------------------Y---
------------------------------------------------------------
------------------------------------------------------------
------------------------------------------------------------
------------------------------------------------------------
------------------------------------------------------------
------------------------------------------------------------
------------------------------------------------------------
------------------------------------------------------------
------------------------------------------------------------
------------------------------------------------------------
------------------------------------------------------------
------------------------------------------------------------
------------------------------------------------------------
------------------------------------------------------------
------------------------------------------------------------
------------------------------------------------------------
------------------------------------------------------------
------------------------------------------------------------
------------------------------------------------------------
------------------------------------------------------------
------------------------------------------------------------
------------------------------------------------------------
------------------------------------------------------------
------------------------------------------------------------
------------------------------------------------------------
------------------------------------------------------------
------------------------------------------------------------
------------------------------------------------------------
------------------------------------------------------------
------------------------------------------------------------
------------------------------------------------------------
------------------------------------------------------------
------------------------------------------------------------
------------------------------------------------------------
------------------------------------------------------------
------------------------------------------------------------
------------------------------------------------------------
------------------------------------------------------------
------------------------------------------------------------
------------------------------------------------------------
------------------------------------------------------------
------------------------------------------------------------
-----------------------------------
>tr|E9IJV0|E9IJV0_SOLIN Uncharacterized protein (Fragment) OS=Solenopsis invicta OX=13686 GN=SINV_12235 PE=3 SV=1
------------------------------------------------------------
------------------------------------------------------------
------------------------------------------------------------
------------------------------------------------------------
----------------MSPKAIVLFAFLV-----------------------AVVAGKPH
VGIQMPSFLS----------------FTRPHLPLIVGGEPAPEGAYPFIVSLQ------A
YGSHFCAGSIYNEEMIMTAAHCCQAIPSLDVINVKAGKHNLQDSEASEQSAGIS-----Q
YIVHENYQGGVGPYDICM-------------IKLSSPLKYTDRVQPIELAPAESEPTGEA
WLC---GWGSISTGPFPVLPDTLQQVKMEYVDRQTCHDA---------VER-LTGSSPV-
HETNVCT-GPMDEGISACNGDSGGPLISRNGQKAIQTGIVSWGIVP---CGSEGAPSVF-
----------------------------------------------TKRPRVGLRMPPVF
P------------PFPG-------KFRPHLPQVVGGEEAPVGSYPHI----ASLQLFGS-
-------------------------HFCAGSILNERWIVTAGHCVQAVPS---ADLITVK
VGKHDTSIRESSEQA--VDVKQGIVHEQYQ-------GG-VGPYDIALLELASPIKLNDR
VQPIALPEAESDPA-NGSEGWLCGWGSTSTTNWPIYPNKLQHVRVEYVNREICHDAVED-
----ITGDSPVHETNVCT-GPLTGGISACSGDSGGPLITRD--GQKAVLTGIVSWGIVPC
GSKGAPSVYTR-------------------------------------------------
------------------------------------------------------------
------------------------------------------------------------
------------------------------------------------------------
------------------------------------------------------------
------------------------------------------------------------
---------VSKFNDWIAQKTSN-------------------------------------
------------------------------------------------------------
------------------------------------------------------------
------------------------------------------------------------
------------------------------------------------------------
------------------------------------------------------------
------------------------------------------------------------
------------------------------------------------------------
------------------------------------------------------------
------------------------------------------------------------
------------------------------------------------------------
------------------------------------------------------------
------------------------------------------------------------
------------------------------------------------------------
------------------------------------------------------------
------------------------------------------------------------
------------------------------------------------------------
------------------------------------------------------------
------------------------------------------------------------
------------------------------------------------------------
------------------------------------------------------------
------------------------------------------------------------
------------------------------------------------------------
------------------------------------------------------------
------------------------------------------------------------
------------------------------------------------------------
------------------------------------------------------------
------------------------------------------------------------
------------------------------------------------------------
------------------------------------------------------------
------------------------------------------------------------
------------------------------------------------------------
------------------------------------------------------------
------------------------------------------------------------
------------------------------------------------------------
------------------------------------------------------------
------------------------------------------------------------
------------------------------------------------------------
------------------------------------------------------------
------------------------------------------------------------
------------------------------------------------------------
------------------------------------------------------------
------------------------------------------------------------
-----------------------------------
>tr|A0A195D9Z4|A0A195D9Z4_9HYME Trypsin-1 OS=Trachymyrmex cornetzi OX=471704 GN=ALC57_18654 PE=3 SV=1
------------------------------------------------------------
------------------------------------------------------------
------------------------------------------------------------
------------------------------------------------------------
MSIKCSQFCELTSYREMFPKAIVFFALLT-----------------------VAVAERPR
VGLQMPPILPR---------------FTGPISPQVVGGEEAPAGYYPFIVSLQ------M
FGSHFCAGSIINEKWVVTAAHCADAVSSLNFLRVVAGKHNIQENESTEQIVQVA-----Q
AYIHENYEGGVGPYDIAL-------------LKLASPLKLTKEIQAIELPPPESEPTGEA
WLC---GWGSTSTSRYPIMPDKLHHVKMEYLDRIACHEA---------VER-LIGSSPV-
HETNVCT-GPLYDQISACSGDSGGPLISRNGQKPVLIGIVSW------------------
-----------------------------------------------ERPKIGLRMPPIF
P------------PF----------TRLISSQVVGGEEAGVGSYPFI----VSLQILSQ-
-------------------------HFCAGSILNEKWVITAGHCIKAVPT---VSILRVK
AGKYNLQLIENTEQT--VKVVQAYVHENYK-------GS-VGPYDISLLKLASPLKLNNN
VQAIELPPPESEPT---GEAWLCGWGSTSTSRYPIMPDKLHHVKMEYINRATCYESVKR-
----FARSSPVHETNVCT-GPLYNKISACSGDSGGPLISYN--GKKSVLTGIVSWGIIPC
GTLGAPSVYTR-------------------------------------------------
------------------------------------------------------------
------------------------------------------------------------
------------------------------------------------------------
------------------------------------------------------------
------------------------------------------------------------
---------VSKFNDWIAQKINSNSSYV--------------------------------
------------------------------------------------------------
------------------------------------------------------------
------------------------------------------------------------
------------------------------------------------------------
------------------------------------------------------------
------------------------------------------------------------
------------------------------------------------------------
------------------------------------------------------------
------------------------------------------------------------
------------------------------------------------------------
------------------------------------------------------------
------------------------------------------------------------
------------------------------------------------------------
------------------------------------------------------------
------------------------------------------------------------
------------------------------------------------------------
------------------------------------------------------------
------------------------------------------------------------
------------------------------------------------------------
------------------------------------------------------------
------------------------------------------------------------
------------------------------------------------------------
------------------------------------------------------------
------------------------------------------------------------
------------------------------------------------------------
------------------------------------------------------------
------------------------------------------------------------
------------------------------------------------------------
------------------------------------------------------------
------------------------------------------------------------
------------------------------------------------------------
------------------------------------------------------------
------------------------------------------------------------
------------------------------------------------------------
------------------------------------------------------------
------------------------------------------------------------
------------------------------------------------------------
------------------------------------------------------------
------------------------------------------------------------
------------------------------------------------------------
------------------------------------------------------------
------------------------------------------------------------
-----------------------------------
>tr|A0A4S2KT01|A0A4S2KT01_9HYME Piezo-type mechanosensitive ion channel component OS=Temnothorax longispinosus OX=300112 GN=DBV15_09633 PE=3 SV=1
----------------------------------MTY-----------------------
--------------------------------IP--------------------------
------------------------------------------------------------
------------------------------------------------------------
AYLFLSRWVDATRFELTRPDKLCW--MLSY----------------------VAIKQQTA
LWKQQKNRLS-------------------------------------------------M
KETHGSPVSLMH----------VNGISH---VVYASDQHLLYKEIPSRQKLSHEIDNSGR
KYAHSPHITDLTAIDNTIYSSCGFGWNVNSWMFTNTGLVHQRTYDLPRSHRQPSCRCMSS
TSL---GPGR------NLIATGLACGTIYVFDSRSRNNPIRHYRHHTLFTREIRLTMNTD
YILSACA-DT----VSVWDQRAGRIMKSITFPDETHRSIPCIPSIA---CINMRRDLVFV
ATRPRSWDSSQLHVLNPKDDFKLVKSYSSEHTKRITRVHLTHECLITSSKDGTVRISSLT
D------------P----------------PKPIATLCSELGGIYDMDYLNGTLAISGDG
IEVWCPKLTCSTKRVQRNNNKWKKKHFCAGSILNERWIITAAHCVQAVSS---ANYISVK
AGKHHILRNEPNEQT--VKVSQGFVHEKYG-------GS-VGPYDIGLLKLASPLKLTNR
VQAIELASPESDPS---GEAWLAGWGSTSKGYFPKMPEILQHVQKEYVDRDVCHESVVR-
----LTGSSPVHETNVCT-GPLYDEISACSGDSGGPLVSYN--EQKPVLTGIVSWGIIPC
GTPGAPSVYTR-------------------------------------------------
------------------------------------------------------------
------------------------------------------------------------
------------------------------------------------------------
------------------------------------------------------------
------------------------------------------------------------
---------VSKFNDWIAQKISTVSASVSQFDRECVLDLEQSLGPVVRTASGRIQRYSAI
PDSAETFRVTDQIYFDIMIDNHPVGRIVIGLFGDIAPKTVKNFITFATTGVAGKKYAGTK
FHRVIKKFMIQGGDVENGDGTGSISIYGKYFDDETFEVKHSGPLFVSMANAGKNTNGCQF
FITTIATPWLDDHHTAFGKVVSGEAVVFKIEQIKTDSDDIPLVPVIIYDSGILPTEPFTI
SDNPYEVKGHPDSSRHDEILVERSPSQGCSTSEFMEKLFRHIGLVRLDSASVWEVFYWLA
PEFIVLPTVLAIYFISRFLTQRRISDEEEEAALHQENNPQQQKTDDNTTKIINFLGSIGT
YVVLASLCCVAALKPSIEAAFYFLVFLGAATCWACNRELRKGFAVICRIIMVIVIVHIVM
LLAYQNEWPQEIIPVSGTWSRYLALTAVYHTNCTDPRDVEYTDDADWLIYGYALRLFWLY
YILALQAQFLSSKPLMRFGSGRAGLLQDSTTGSIIVNQDGQQDDNIQMQSLSEGTPDETP
GVVEQIIMAVYSIFQLIVNSSYLATNIIMMTWSIMYHSWTTFVLLLWALILWMVPNKRAS
MMKCSPFIVFYATLLLLGQYVYSMDLTDEELPRVVSGVKISEIGFSKADELGRWHLIVKC
LFISMFWITMRQYMAERKQQRRSSALRDMVAPLHVSVSTATTAMSHEAPEIKSKFMKDVG
KLLQDLLTRFWIAVVAIMLFICGITGERMTMFRIVYMSLFLIFNDVHILGNCHWIFDGHA
DPRLHLSISELPKILGVSRYRSRFANGHWVGNLRDQSPVCEIVDANIFRYHHISSPTDVT
LAEDEKHTMYTLKQLKQMSKLERIALLRNVTKHLINFYNYTWLFLEIHMQKIVFISFVLL
CINDVCAINFVFIVAVVIMINFKRNIQINSINVMAAIVSLLIVTKMLYQIKYINHDNWNV
NCTIDEGHQQYTSNNTVYNIAEWFGMRKAIPGGLPDLLKGYIGIVTVTTFRKIIRIRQWF
YRHNKGEALDTPQVMFPSITRMDADKGIPECLKFLFNYGFYKFGLEMCLIGIVTLIGTRL
DFYSVLYSMWLLLFFSLKRKTVARIWPCFRTFAIILLPIQYAIVVAPPSWLCIDYPWNNS
EVMRRLQEWMYLPDPDFPPNSRKLICDFILLMMIVRQSLRPGKEFVAGHNYSVFQDMEKP
NFVNPVKDYVSHIHSWLDVIKRGGMMSLMWVTLSIMFLAGTKRTNLFSLGYLIGAFIFLW
QGSNFYLRPMKTILKWWNMLIGYNVIVIFSKALLQGVGCVLIKDLERSACWLVQLLGIAC
LKKFKSSTELMLDPAKCSVTSEDIGMVWDGLCFAFLLMQKRLFKSYYFFHIVDETKAMSI
LASRGAELLEELHQKRIEIQENIEKTVLEKLKFKMDKIKANQQRIQGPSYKEPQTHKVDE
LYPGTRPLYKIRSPKTNREAIRSGDYYMFDDLDDDDVTDLIPVSEIEKKEKERRREHEQR
GRRMTVSELMNTLIKTDIEVATHVAMYGGTEKDALRLRRRSVPLTRKKSSMSYLSARSET
DTAMATDGPDRTSLTSVEMETEEKDATDLAKTPEPSDTEDEKIEDKDDKKEEEQKKVSFS
TYFKFLLVMINSTLTSMTKYLNRFSHDYRYIRKVLAKEKKDLKAKPDFKMGTRLGINQMW
QPIPLMQERSATNGNTEEQYDPGEGPSQPEQQGESTLFSQALAVKQDEETGELSEVDQPP
IIQLAASIWFGILAHSSLLCYFMVFLHQIKNASVLSTPLPLMVFLWGSLTIPRPSKTFWV
TMIAYIEAIVIIKCIFQLELIPWNQKAQINHPLYEPRIIGVLKRANYALWDLLLLLMLFF
HRFMLKSLGQWTSASLKPRKIILTQLTAVPSKPPPSDKEQEESDKQEETDSHAEVKAEIK
ESERRSLSIHALGDADGSPPITDENKKLVAVQGQEHPRSKFSKTDAMNMAVTKHAEPMKS
FFKRIIDPAGKEKTNVYAYMFLCDFFNFLLLIFGFSAFGTQQGDGGVTAYLQENRVPMPF
LLMLLLQFALIVIDRALFLRKSIVGKLIFQYCLVFGIHLWMFFILPSVTDRQFNDNIFPQ
IWYMVKCFYLLLAAYQLRQGYPTRILGNFLCKKYSIVNYVLFKGFMLIPFLFELRAVMDW
IWTDTSMSVMDWFKMEDIFASIYQIKCMRGVESDFPQPRGEKKKQMSKYLVGGSCLLLII
GLIWFPLLLFALGSTVGTSNLPYDVSMKIRIGPYDPIYSMSAQGSSIVEYTEKQYKNLTT
DLYGTEKSAVTFFENYIYSDVAAVRFGTFSGKLWDISPPDKERLKTELASNTTKVTVHVE
WTVSRRTDAKDASGITTTVRDIELEPFVNGQFNPIRQTLVDMLSEDSGATNATIVLKSAF
PKFLKVTARDTKVVPQLMQPLKLPRNPSDKEDSYLYRNMSVQLSTNKSCCAHQQWWMVRE
VCTDSAYTDFLSRIPLNNCTNIMMFLFNDKAFPEGLSFISGFGILGLYTTAVIVISQMMR
KIVSDMAPKIMFDDLPYVDRILRLCLDVYLVRESGDLCLEEDLFAKLIFLYRSPETLIRW
TRPPEEGERTDNEDEEGEEIADEERRQAEPSSHRD
>tr|A0A4S2JQR4|A0A4S2JQR4_9HYME Suppressor of tumorigenicity protein 14 (Fragment) OS=Temnothorax longispinosus OX=300112 GN=DBV15_10420 PE=3 SV=1
L---------LPY-VVLFGLLLSLSILNGVE-SDCNYFQNLE------------------
---------------------AGQTYYVYNPEYPKE------YHGENH------------
------------------------------CIWKMAS-----------------------
---------------------------------------------------------PYN
TKINCSI--------EM-SNINCSQGRLSILFADGKVFNYCGKNTFVLNGINPTIKFDSQ
YNSN-GRFLCQIQTSN--NNNNCNCGW---------------------------------
------------------------------------------------------------
------------------------------------------------------------
------------------------------------------------------------
------------------------------------------------------------
------------------------------------------------------------
---------------------------KKVTRIVGGKETGVNEYPMM----CGLVNSVD-
-----------------------KIIYCGCTIISKEYVITAAHCIDGRNF----NVLGAV
VGEHDTTTD--------------------------------ANNDVAVCKIAGKIEYNAQ
VGPVCLPFQHKQDSFAGDIVTVLGWGLLEFTGQK--STTLQEVNLNVITLENCKEYYSG-
----INY------SNMCT---FTPGKDTCQMDSGGPLLWQDPTTHKLVLVGITSSGV-GC
AS-DTPAVAMR-------------------------------------------------
------------------------------------------------------------
------------------------------------------------------------
------------------------------------------------------------
------------------------------------------------------------
------------------------------------------------------------
---------TGAFIDWIVSITPDAQYCRIE------------------------------
------------------------------------------------------------
------------------------------------------------------------
------------------------------------------------------------
------------------------------------------------------------
------------------------------------------------------------
------------------------------------------------------------
------------------------------------------------------------
------------------------------------------------------------
------------------------------------------------------------
------------------------------------------------------------
------------------------------------------------------------
------------------------------------------------------------
------------------------------------------------------------
------------------------------------------------------------
------------------------------------------------------------
------------------------------------------------------------
------------------------------------------------------------
------------------------------------------------------------
------------------------------------------------------------
------------------------------------------------------------
------------------------------------------------------------
------------------------------------------------------------
------------------------------------------------------------
------------------------------------------------------------
------------------------------------------------------------
------------------------------------------------------------
------------------------------------------------------------
------------------------------------------------------------
------------------------------------------------------------
------------------------------------------------------------
------------------------------------------------------------
------------------------------------------------------------
------------------------------------------------------------
------------------------------------------------------------
------------------------------------------------------------
------------------------------------------------------------
------------------------------------------------------------
------------------------------------------------------------
------------------------------------------------------------
------------------------------------------------------------
------------------------------------------------------------
------------------------------------------------------------
-----------------------------------
>tr|A0A4S2KPX7|A0A4S2KPX7_9HYME Lectizyme OS=Temnothorax longispinosus OX=300112 GN=DBV15_10003 PE=3 SV=1
----------------------------------MHS-----------------------
------------------------------------------------------------
------------------------------------------------------------
-----------------------------------------------------------I
TSIKCSQFVGLTSISEMFPKAIVFFALLA-----------------------VAVAS---
------------------------------------------------------------
------------------------------------------------------------
------------------------------------------------------------
------------------------------------------------------------
------------------------------------------------------------
----------------------------------------------AVRPRVGLQM-PIL
P------------HF--------------SPQIVGGEEAPEGAYPYI----VSLDFFSQ-
-------------------------HFCAGSILNERWIITAAHCVQAVPS---VNYISVK
AGKHHILRNEPDEQT--VEVSEGYVHEKYG-------GG-VGPYDIGLLKLASPLKLTKR
VQAIELAAPESEPS---GEAWLAGWGSTSSSHFPEMPEILQHVQKEYVDRAICHESVER-
----LTGSSPVHETNVCTDGPFDEKISACSGDSGGPLISYN--GQKPVLTGIVSWGIMPC
GYPGAPSVYTR-------------------------------------------------
------------------------------------------------------------
------------------------------------------------------------
------------------------------------------------------------
------------------------------------------------------------
------------------------------------------------------------
---------VSKFNDWIAQKISG---------------------------------Y---
------------------------------------------------------------
------------------------------------------------------------
------------------------------------------------------------
------------------------------------------------------------
------------------------------------------------------------
------------------------------------------------------------
------------------------------------------------------------
------------------------------------------------------------
------------------------------------------------------------
------------------------------------------------------------
------------------------------------------------------------
------------------------------------------------------------
------------------------------------------------------------
------------------------------------------------------------
------------------------------------------------------------
------------------------------------------------------------
------------------------------------------------------------
------------------------------------------------------------
------------------------------------------------------------
------------------------------------------------------------
------------------------------------------------------------
------------------------------------------------------------
------------------------------------------------------------
------------------------------------------------------------
------------------------------------------------------------
------------------------------------------------------------
------------------------------------------------------------
------------------------------------------------------------
------------------------------------------------------------
------------------------------------------------------------
------------------------------------------------------------
------------------------------------------------------------
------------------------------------------------------------
------------------------------------------------------------
------------------------------------------------------------
------------------------------------------------------------
------------------------------------------------------------
------------------------------------------------------------
------------------------------------------------------------
------------------------------------------------------------
------------------------------------------------------------
------------------------------------------------------------
-----------------------------------
>tr|A0A836JD67|A0A836JD67_9HYME TMPS9 protease (Fragment) OS=Acromyrmex insinuator OX=230686 GN=Tmprss9_2 PE=4 SV=1
IF--------IARLAIPFGLKFRITDGENAIPGEFSYQVSLQWGLPPILRFSHICGGSIV
HESFVLTAGHCIMTQGEFKVIVGKYYLLEDEETQQEIEVAKIYVHENYPGGIAPYDIALL
KLKTPLTFNKWVSAIKLPEQDEVQVGNAILSGWGSVSKTSVLKLSNVLQKVTVPLLDSKS
CQDEFSKSYNAPQLYDSQICTAAIDEISACSGDSGGPLVQFENNVPTLVGITSWGTYPCG
INHKPSVYTRVASY-TIWIKKIIWIIMINYH--------------------LIFIDNRLR
VGLQMPPILPR---------------FTGPISVQVVGGEEAPVGYYPFIASLQ------M
FNSHFCAGSIINKEWILTAAHCANA-GSLNFLRVKVGKHNIQKNESTEQTVQVA-----Q
AYIHENYEDGVGPYDIAL-------------LKLATPLKLTKEIQAIELPPPESEPTGEA
WLC---GWGSISTDRYPIMPDKLQHVKMEYLDLITCHES---------IER-LIGYSPV-
HETNVCT-GPLYDQISACSGDSGGPLISRIEQKPVLIGIVSWGIIP---CGSTGAPSIY-
-------TKNVLDETDIKCDPFIGLS-NSKMYFKAIVSFVFLAMAIAERPKIGLRMPPIF
P------------PF----------NRSISSQVVGGEEAGVGSYPFI----VSLQIFSQ-
-------------------------HFCAGSILNEKWIITAGHCINSVLP---LSILRVK
AGKYNLQLIENTEQT--VKVVKAYVHENYK-------RG-IGPYDIGLLKLASPLKLNNN
VQAIELAPPESEPT---GKAWLCGWGSISTTNYPIMPNKLQHVKIEYINRTTCHESVKR-
----LTGSSPVHETNICT-GPLYNKISACSGDSGGPLISYN--GKKSVLTGIVSWGIVPC
GTLGAPSVYTKQFYTRVLLLRCTIYMTNSIIIIIVCQHTVAPAKKSIKCGLFYLGLSLNS
KMYSKAIVFFAFLAMAVAND----------TSDSTS--FETRVVGGKPAATGQYPFIVSL
QLARGRQPKHFCAASILNKLWVLSAAHCGKGISASRITVKAGKNNLKVKEAAEQTVKVLK
VYIHEKYKGGVGPYDIALFKLATPLKMNKNVQAIKLAQPNSIPTGNVWLCGWGSTSTSIS
PIMPDKLQHVMLKIMDLKSCNQTIIKLTRSSSLDKTTNICTGSPNRKSSCSGDSGGPLFK
IINGKPVLVGIVSWGMIPCGSRGAPSVYTKGDSGGPLASFKEQKWELSGVVSWGMMPCGS
PGMPSVFAKVSNYIDWITEKMQNS------------------------------------
------------------------------------------------------------
------------------------------------------------------------
------------------------------------------------------------
------------------------------------------------------------
------------------------------------------------------------
------------------------------------------------------------
------------------------------------------------------------
------------------------------------------------------------
------------------------------------------------------------
------------------------------------------------------------
------------------------------------------------------------
------------------------------------------------------------
------------------------------------------------------------
------------------------------------------------------------
------------------------------------------------------------
------------------------------------------------------------
------------------------------------------------------------
------------------------------------------------------------
------------------------------------------------------------
------------------------------------------------------------
------------------------------------------------------------
------------------------------------------------------------
------------------------------------------------------------
------------------------------------------------------------
------------------------------------------------------------
------------------------------------------------------------
------------------------------------------------------------
------------------------------------------------------------
------------------------------------------------------------
------------------------------------------------------------
------------------------------------------------------------
------------------------------------------------------------
------------------------------------------------------------
------------------------------------------------------------
------------------------------------------------------------
------------------------------------------------------------
------------------------------------------------------------
------------------------------------------------------------
------------------------------------------------------------
------------------------------------------------------------
------------------------------------------------------------
------------------------------------------------------------
-----------------------------------
>tr|A0A026W482|A0A026W482_OOCBI Venom serine protease OS=Ooceraea biroi OX=2015173 GN=X777_10864 PE=3 SV=1
M------------------------MLSGVRAAGCNYYETLT------------------
---------------------PGEIKRVANPGFPNS------YQGGNQ------------
------------------------------CKWQLMS-----------------------
---------------------------------------------------------ASP
LKINCSV--------NILPSSDCSEDYLSIQFAGQNAHKYCGNGTFTVEGTNVTITLDTP
YWTEGGKFLCQVEAEKSFNKYDCKCGWKNP--TRIVGGSETGVNEYPMMAGLYDN----S
MKVLYCGATIISNQHVITAAHCLER-RNISNIFVVVGEHDVNTVTETNATKPFRIS---K
CDTHPYYQNN--DNDIAV-------------CKINGTIEFNAMVGPACLPFQHYHDSFGG
DIVQALGWGLLDFG--GAKSSTLQEVDLNVLSQVDCENY---------YPG-------IN
MDTHICTYTPGKDTCQDRDCSAGSLTIKFPGQ-----------IIPPKYCG---------
-----------------KGNVTLE----------------------GKNPTITLDTPSWA
PGGVFLCQVQSEKPFDEYDCECGWKNPTKAPTIVGGSETGVNEYPMM----AGLYDNSM-
-----------------------KVLYCGATIISNQHVITAAHCLENRNI----NNIFVV
VGEHDVNTVTETNATKPFRISKCDTHPYYR-------G---SENDIAVCKIIGTIEFSTA
VGPVCLPFQHHRDTFGGAIVQALGWGLLDFGGAK--SSTLQKVHLNVINPAKCKSYYPG-
----INMD-----NHVCT---YTPGKDTCQMDSGGPVLWQNPTTHNLVLVGITSFGV-GC
AG-DEPAVDTR-------------------------------------------------
------------------------------------------------------------
------------------------------------------------------------
------------------------------------------------------------
------------------------------------------------------------
------------------------------------------------------------
---------VGAYIDWIMNVTRGKN---------------Q-------------------
------------------------------------------------------------
------------------------------------------------------------
------------------------------------------------------------
------------------------------------------------------------
------------------------------------------------------------
------------------------------------------------------------
------------------------------------------------------------
------------------------------------------------------------
------------------------------------------------------------
------------------------------------------------------------
------------------------------------------------------------
------------------------------------------------------------
------------------------------------------------------------
------------------------------------------------------------
------------------------------------------------------------
------------------------------------------------------------
------------------------------------------------------------
------------------------------------------------------------
------------------------------------------------------------
------------------------------------------------------------
------------------------------------------------------------
------------------------------------------------------------
------------------------------------------------------------
------------------------------------------------------------
------------------------------------------------------------
------------------------------------------------------------
------------------------------------------------------------
------------------------------------------------------------
------------------------------------------------------------
------------------------------------------------------------
------------------------------------------------------------
------------------------------------------------------------
------------------------------------------------------------
------------------------------------------------------------
------------------------------------------------------------
------------------------------------------------------------
------------------------------------------------------------
------------------------------------------------------------
------------------------------------------------------------
------------------------------------------------------------
------------------------------------------------------------
------------------------------------------------------------
-----------------------------------
>tr|E2AS86|E2AS86_CAMFO Transmembrane protease, serine 9 OS=Camponotus floridanus OX=104421 GN=EAG_09643 PE=3 SV=1
------------------------------------------------------------
------------------------------------------------------------
-------------------------------MWQTKS-----------------------
---------------------------------------------------------PYV
TKINCSV--------EIPASNGCEQESFSIEFTGGNIQN-CGFSTLGFEGIDPIIKLNSS
SSSQGGRFLCKIQAENPFDENNCKCGW---------------------------------
------------------------------------------------------------
------------------------------------------------------------
------------------------------------------------------------
------------------------------------------------------------
------------------------------------------------------------
---------------------------KKVTRIVGGTETGVNEYPMM----CGLVDINE-
-----------------------KIIYCGCTIISEQYVLTAAHCIENKDI----TRIGIL
VGEHDVTTGEETNATKLFLVNKCIMHPSYK------EN---KQDDIAVCKIIGTINYSAE
VGPVCLPFHHKQDTFEDNDVVALGWGLKQFGGAK--STTLQKVNLTVINLTNCKDYYHE-
----LTN------SDICT---YSPGKDSCQMDSGGPLLWQDPTTRKLVLAGIISKGI-GC
AS-DEPAVEKR-------------------------------------------------
------------------------------------------------------------
------------------------------------------------------------
------------------------------------------------------------
------------------------------------------------------------
------------------------------------------------------------
---------TGAYIDWIQSITSGKNWQ---------------------------------
------------------------------------------------------------
------------------------------------------------------------
------------------------------------------------------------
------------------------------------------------------------
------------------------------------------------------------
------------------------------------------------------------
------------------------------------------------------------
------------------------------------------------------------
------------------------------------------------------------
------------------------------------------------------------
------------------------------------------------------------
------------------------------------------------------------
------------------------------------------------------------
------------------------------------------------------------
------------------------------------------------------------
------------------------------------------------------------
------------------------------------------------------------
------------------------------------------------------------
------------------------------------------------------------
------------------------------------------------------------
------------------------------------------------------------
------------------------------------------------------------
------------------------------------------------------------
------------------------------------------------------------
------------------------------------------------------------
------------------------------------------------------------
------------------------------------------------------------
------------------------------------------------------------
------------------------------------------------------------
------------------------------------------------------------
------------------------------------------------------------
------------------------------------------------------------
------------------------------------------------------------
------------------------------------------------------------
------------------------------------------------------------
------------------------------------------------------------
------------------------------------------------------------
------------------------------------------------------------
------------------------------------------------------------
------------------------------------------------------------
------------------------------------------------------------
------------------------------------------------------------
-----------------------------------
>TRINITY_DN130_c0_g1_i15.p1 type:complete len:405 gc:universal TRINITY_DN130_c0_g1_i15:366-1580(+)
MKLCWKFYGNINFKVVLFGLWLSFSALNGAE-ADCNYFQNLE------------------
---------------------AGQTYYAYNPNYPEA------YMGENH------------
------------------------------CAWQMES-----------------------
---------------------------------------------------------PYV
TRINCTI--------EMPYSNNCIDDKLTIKSEEKNDVNLCGYGNYVFEGTNPTIRFDSS
YGTEGGRFLCEIQTEKEWDKYNCDCGW---------------------------------
------------------------------------------------------------
------------------------------------------------------------
------------------------------------------------------------
------------------------------------------------------------
------------------------------------------------------------
---------------------------KKVTRIIGGKETGVNEYPMM----CGLVDSTK-
--------------------EEREMIYCGCTIISQQYIITAAHCAVGKDL---RNKIGVV
VGEHDVTTNSDTSATKVFRLEGCKIHPGYN----NKKD---ADNDIAVCKIDGNITYSAE
IGPACLPFQHNRDSFGGDIVTAMGWGLTEFAGYK--PTALRGVNLNVMALENCKNYFPN-
----IINS-----SNLCT---FTQGKDACQMDSGGPLLWEDPTTHNLVLVGITSYGA-GC
AS-ANPAVAMR-------------------------------------------------
------------------------------------------------------------
------------------------------------------------------------
------------------------------------------------------------
------------------------------------------------------------
------------------------------------------------------------
---------VGAYIDWIISLTPDVQYCQVE------------------------------
------------------------------------------------------------
------------------------------------------------------------
------------------------------------------------------------
------------------------------------------------------------
------------------------------------------------------------
------------------------------------------------------------
------------------------------------------------------------
------------------------------------------------------------
------------------------------------------------------------
------------------------------------------------------------
------------------------------------------------------------
------------------------------------------------------------
------------------------------------------------------------
------------------------------------------------------------
------------------------------------------------------------
------------------------------------------------------------
------------------------------------------------------------
------------------------------------------------------------
------------------------------------------------------------
------------------------------------------------------------
------------------------------------------------------------
------------------------------------------------------------
------------------------------------------------------------
------------------------------------------------------------
------------------------------------------------------------
------------------------------------------------------------
------------------------------------------------------------
------------------------------------------------------------
------------------------------------------------------------
------------------------------------------------------------
------------------------------------------------------------
------------------------------------------------------------
------------------------------------------------------------
------------------------------------------------------------
------------------------------------------------------------
------------------------------------------------------------
------------------------------------------------------------
------------------------------------------------------------
------------------------------------------------------------
------------------------------------------------------------
------------------------------------------------------------
------------------------------------------------------------
-----------------------------------
>TRINITY_DN24564_c0_g1_i1.p1 type:complete len:255 gc:universal TRINITY_DN24564_c0_g1_i1:466-1230(+)
------------------------------------------------------------
------------------------------------------------------------
------------------------------------------------------------
------------------------------------------------------------
------------------------------------------------------------
------------------------------------------------------------
------------------------------------------------------------
------------------------------------------------------------
------------------------------------------------------------
------------------------------------------------------------
-------------------------------------------------------MPPLL
P------------PH-----------FPFSPQVVGGEEAPEGRYPFI----ASLQLAGS-
-------------------------HFCAGSILNEQWIITAAHCVDAVSSM--LNLVRVK
AGKHNIQNTEGSEQT--AQVSQAIQHEQYQ-------GG-VGPYDIGLLKLKTPLKLTDR
VQAIELASPESDPT---GEAWLCGWGSTSRSAFPDMPSKLQQVKMEYLDRATCHDAVER-
----LTGSSPVHETNVCT-GPLDEGISACSGDSGGPLITRN--GQKAIQTGIVSWGIIPC
GTTGAPSVYAR-------------------------------------------------
------------------------------------------------------------
------------------------------------------------------------
------------------------------------------------------------
------------------------------------------------------------
------------------------------------------------------------
---------ISKFNDWIAQKTAS-------------------------------------
------------------------------------------------------------
------------------------------------------------------------
------------------------------------------------------------
------------------------------------------------------------
------------------------------------------------------------
------------------------------------------------------------
------------------------------------------------------------
------------------------------------------------------------
------------------------------------------------------------
------------------------------------------------------------
------------------------------------------------------------
------------------------------------------------------------
------------------------------------------------------------
------------------------------------------------------------
------------------------------------------------------------
------------------------------------------------------------
------------------------------------------------------------
------------------------------------------------------------
------------------------------------------------------------
------------------------------------------------------------
------------------------------------------------------------
------------------------------------------------------------
------------------------------------------------------------
------------------------------------------------------------
------------------------------------------------------------
------------------------------------------------------------
------------------------------------------------------------
------------------------------------------------------------
------------------------------------------------------------
------------------------------------------------------------
------------------------------------------------------------
------------------------------------------------------------
------------------------------------------------------------
------------------------------------------------------------
------------------------------------------------------------
------------------------------------------------------------
------------------------------------------------------------
------------------------------------------------------------
------------------------------------------------------------
------------------------------------------------------------
------------------------------------------------------------
------------------------------------------------------------
-----------------------------------
>TRINITY_DN24564_c0_g1_i8.p2 type:complete len:103 gc:universal TRINITY_DN24564_c0_g1_i8:1121-1429(+)
------------------------------------------------------------
------------------------------------------------------------
------------------------------------------------------------
------------------------------------------------------------
------------------------------------------------------------
------------------------------------------------------------
------------------------------------------------------------
------------------------------------------------------------
------------------------------------------------------------
------------------------------------------------------------
------------------------------------------------------------
------------------------------------------------------------
------------------------------------------------------------
------------------------------------------------------------
-----------------------------------MPSKLQQVKMEYLDRATCHDAVER-
----LTGSSPVHETNVCT-GPLDEGISACSGDSGGPLITRN--GQKAIQTGIVSWGIIPC
GTTGAPSVYAR-------------------------------------------------
------------------------------------------------------------
------------------------------------------------------------
------------------------------------------------------------
------------------------------------------------------------
------------------------------------------------------------
---------ISKFNDWIAQKTAS-------------------------------------
------------------------------------------------------------
------------------------------------------------------------
------------------------------------------------------------
------------------------------------------------------------
------------------------------------------------------------
------------------------------------------------------------
------------------------------------------------------------
------------------------------------------------------------
------------------------------------------------------------
------------------------------------------------------------
------------------------------------------------------------
------------------------------------------------------------
------------------------------------------------------------
------------------------------------------------------------
------------------------------------------------------------
------------------------------------------------------------
------------------------------------------------------------
------------------------------------------------------------
------------------------------------------------------------
------------------------------------------------------------
------------------------------------------------------------
------------------------------------------------------------
------------------------------------------------------------
------------------------------------------------------------
------------------------------------------------------------
------------------------------------------------------------
------------------------------------------------------------
------------------------------------------------------------
------------------------------------------------------------
------------------------------------------------------------
------------------------------------------------------------
------------------------------------------------------------
------------------------------------------------------------
------------------------------------------------------------
------------------------------------------------------------
------------------------------------------------------------
------------------------------------------------------------
------------------------------------------------------------
------------------------------------------------------------
------------------------------------------------------------
------------------------------------------------------------
------------------------------------------------------------
-----------------------------------
>TRINITY_DN24564_c0_g1_i5.p1 type:complete len:280 gc:universal TRINITY_DN24564_c0_g1_i5:100-939(+)
------------------------------------------------------------
------------------------------------------------------------
------------------------------------------------------------
------------------------------------------------------------
----------------MFPKAIVFFALLA-----------------------VAV-----
------------------------------------------------------------
------------------------------------------------------------
------------------------------------------------------------
------------------------------------------------------------
------------------------------------------------------------
----------------------------------------------AERPRVGLRMPPLL
P------------PH-----------FPFSPQVVGGEEAPEGRYPFI----ASLQLAGS-
-------------------------HFCAGSILNEQWIITAAHCVDAVSSM--LNLVRVK
AGKHNIQNTEGSEQT--AQVSQAIQHEQYQ-------GG-VGPYDIGLLKLKTPLKLTDR
VQAIELASPESDPT---GEAWLCGWGSTSRSAFPDMPSKLQQVKMEYLDRATCHDAVER-
----LTGSSPVHETNVCT-GPLDEGISACSGDSGGPLITRN--GQKAIQTGIVSWGIIPC
GTTGAPSVYAR-------------------------------------------------
------------------------------------------------------------
------------------------------------------------------------
------------------------------------------------------------
------------------------------------------------------------
------------------------------------------------------------
---------ISKFNDWIAQKTAS-------------------------------------
------------------------------------------------------------
------------------------------------------------------------
------------------------------------------------------------
------------------------------------------------------------
------------------------------------------------------------
------------------------------------------------------------
------------------------------------------------------------
------------------------------------------------------------
------------------------------------------------------------
------------------------------------------------------------
------------------------------------------------------------
------------------------------------------------------------
------------------------------------------------------------
------------------------------------------------------------
------------------------------------------------------------
------------------------------------------------------------
------------------------------------------------------------
------------------------------------------------------------
------------------------------------------------------------
------------------------------------------------------------
------------------------------------------------------------
------------------------------------------------------------
------------------------------------------------------------
------------------------------------------------------------
------------------------------------------------------------
------------------------------------------------------------
------------------------------------------------------------
------------------------------------------------------------
------------------------------------------------------------
------------------------------------------------------------
------------------------------------------------------------
------------------------------------------------------------
------------------------------------------------------------
------------------------------------------------------------
------------------------------------------------------------
------------------------------------------------------------
------------------------------------------------------------
------------------------------------------------------------
------------------------------------------------------------
------------------------------------------------------------
------------------------------------------------------------
------------------------------------------------------------
-----------------------------------
>NODE_15734_length_3864_cov_290.788396_g2_i6282.p1 type:complete len:352 gc:universal NODE_15734_length_3864_cov_290.788396_g2_i6282:763-1818(+)
------------------------------------------------------------
-------------------------------------------MGENH------------
------------------------------CAWQMES-----------------------
---------------------------------------------------------PYV
TRINCTI--------EMPYSNNCIDDKLTIKSEEKNDVNLCGYGNYVFEGTNPTIRFDSS
YGTEGGRFLCEIQTEKEWDKYNCDCGW---------------------------------
------------------------------------------------------------
------------------------------------------------------------
------------------------------------------------------------
------------------------------------------------------------
------------------------------------------------------------
---------------------------KKVTRIIGGKETGVNEYPMM----CGLVDSTK-
--------------------EEREMIYCGCTIISQQYIITAAHCAVGKDL---RNKIGVV
VGEHNVTTDSDTSATKLFRLKGCIIHPLYNDNGTNARD--LDRNDIAVCKIDGNITYSAE
IGPACLPFQHNRDSFGGDIVTALGWGLTEFAGYK--PTALRGVNLNVMALEKCRESYPD-
----ITD------SDLCT---FTEGKDTCQMDSGGPLLWEDPTTKNQVLIGITSAGT-GC
AS-NKPAVAMR-------------------------------------------------
------------------------------------------------------------
------------------------------------------------------------
------------------------------------------------------------
------------------------------------------------------------
------------------------------------------------------------
---------VGAYIDWIIYVTPDVQYCQVE------------------------------
------------------------------------------------------------
------------------------------------------------------------
------------------------------------------------------------
------------------------------------------------------------
------------------------------------------------------------
------------------------------------------------------------
------------------------------------------------------------
------------------------------------------------------------
------------------------------------------------------------
------------------------------------------------------------
------------------------------------------------------------
------------------------------------------------------------
------------------------------------------------------------
------------------------------------------------------------
------------------------------------------------------------
------------------------------------------------------------
------------------------------------------------------------
------------------------------------------------------------
------------------------------------------------------------
------------------------------------------------------------
------------------------------------------------------------
------------------------------------------------------------
------------------------------------------------------------
------------------------------------------------------------
------------------------------------------------------------
------------------------------------------------------------
------------------------------------------------------------
------------------------------------------------------------
------------------------------------------------------------
------------------------------------------------------------
------------------------------------------------------------
------------------------------------------------------------
------------------------------------------------------------
------------------------------------------------------------
------------------------------------------------------------
------------------------------------------------------------
------------------------------------------------------------
------------------------------------------------------------
------------------------------------------------------------
------------------------------------------------------------
------------------------------------------------------------
------------------------------------------------------------
-----------------------------------
>NODE_17117_length_3638_cov_313.910968_g2_i6758.p1 type:complete len:409 gc:universal NODE_17117_length_3638_cov_313.910968_g2_i6758:366-1592(+)
MKLCWKFYGNINFKVVLLGLWLSFSALNGAE-ADCNYFQNLE------------------
---------------------AGQTYYAYNPNYPEA------YMGENH------------
------------------------------CAWQMES-----------------------
---------------------------------------------------------PYV
TRINCTI--------EMPYSNNCIDDKLTIKSEEKNDVNLCGYGNYVFEGTNPTIRFDSS
YGTEGGRFLCEIQTEKEWDKYNCDCGW---------------------------------
------------------------------------------------------------
------------------------------------------------------------
------------------------------------------------------------
------------------------------------------------------------
------------------------------------------------------------
---------------------------KKVTRIIGGKETGVNEYPMM----CGLVDSTK-
--------------------EEREMIYCGCTIISQQYIITAAHCAVGKDL---RNKIGVV
VGEHNVTTDSDTSATKLFRLKGCIIHPLYNDNGTNARD--LDRNDIAVCKIDGNITYSAE
IGPACLPFQHNRDSFGGDIVTALGWGLTEFAGYK--PTALRGVNLNVMALEKCRESYPD-
----ITD------SDLCT---FTEGKDTCQMDSGGPLLWEDPTTKNQVLIGITSAGT-GC
AS-NKPAVAMR-------------------------------------------------
------------------------------------------------------------
------------------------------------------------------------
------------------------------------------------------------
------------------------------------------------------------
------------------------------------------------------------
---------VGAYIDWIIYVTPDVQYCQVE------------------------------
------------------------------------------------------------
------------------------------------------------------------
------------------------------------------------------------
------------------------------------------------------------
------------------------------------------------------------
------------------------------------------------------------
------------------------------------------------------------
------------------------------------------------------------
------------------------------------------------------------
------------------------------------------------------------
------------------------------------------------------------
------------------------------------------------------------
------------------------------------------------------------
------------------------------------------------------------
------------------------------------------------------------
------------------------------------------------------------
------------------------------------------------------------
------------------------------------------------------------
------------------------------------------------------------
------------------------------------------------------------
------------------------------------------------------------
------------------------------------------------------------
------------------------------------------------------------
------------------------------------------------------------
------------------------------------------------------------
------------------------------------------------------------
------------------------------------------------------------
------------------------------------------------------------
------------------------------------------------------------
------------------------------------------------------------
------------------------------------------------------------
------------------------------------------------------------
------------------------------------------------------------
------------------------------------------------------------
------------------------------------------------------------
------------------------------------------------------------
------------------------------------------------------------
------------------------------------------------------------
------------------------------------------------------------
------------------------------------------------------------
------------------------------------------------------------
------------------------------------------------------------
-----------------------------------
