# Supplementary material for: Venomics of the Central European Myrmicine Ants Myrmica rubra and Myrmica ruginodis
Source: Toxins (Basel). 2022 May 21;14(5):358. doi: 10.3390/toxins14050358 (PMC9147725; doi:10.3390/toxins14050358)
Supplement: Supplementary file 1 [file toxins-14-00358-s001.zip › DataS09-S11_Alignments_Myrmica_rubra/S11d_Venom_serine_protease_or_S1_protease_VSP_BOMIG.msa.fasta]

>tr|A0A1B0CGA7|A0A1B0CGA7_LUTLO Putative trypsin-like serine protease OS=Lutzomyia longipalpis OX=7200 PE=3 SV=1
------------------------------------------------------------
---------------------------LPTPHDF--------------------------
---------------------------ISAV-----------------------------
---------WH--------LQNEVGVT---------------------------------
------------------------------------------------------------
------------------------------------------------------------
------------------------------------------------------------
----------------------------------------------------------EY
AENFIVGGNTASPGQFPYQASLRTSANA-HFCGGSIANNRWIVSAAH-------------
------------------------------------------------------------
------------------------------------------------------------
------------------------------------------------------------
------------------------------------------------------------
--------------------------------------------------------CTNE
V----------------------------GVT----------------------------
------------------------------------------------------------
------------------------------------------------------------
------------------------------------------------------------
------------------------------------------------------------
----------------------------------------------------------EY
A-----------------------------------------------------------
------------------------------------------------------------
------------------------------------------------------------
------------------------------------------------------------
------------------------------------------------------------
------------------------------------------------------------
------------------------------------------------------------
------------------------------------------------------------
------------------------------------------------------------
------------------------------------------------------------
------------------------------------------------------------
------------------------------------------------------------
------------------------------------------------------------
------------------------------------------------------------
---------ENFIVGGNTASPGQFPYQASLRT---SANAHFCGGSIANNRWIVSAAHCTV
G----------------------------------RT--TGN-TVVVLGAH--SRTAGGT
THQLSRIVNHPQYNA-NTIANDVSVVQTTNAIVFTNLIQPIPLGSNHIGG--GVTAVASG
WGLTS-------------------------------------------------------
------------------------------------------------------------
------------------------------------------------------------
---------SPGSLAANLQFVH---VQTLTNANCRNNIGGNGALVFDHKICAGGVV-GQG
VCT----------------------ADSGGPLA-AGNTCIGIVSWG-IPCAR-GFPDVYD
RVSSHRN--------------------------------WIVGHF---------------
------------------------------------------------------------
------------------------------------------------------------
------------------------------------------------------------
----------------------------------------------
>tr|A0A6J1PQC1|A0A6J1PQC1_9HYME trypsin 5G1-like OS=Temnothorax curvispinosus OX=300111 GN=LOC112454388 PE=4 SV=1
------------------------------------------------------------
------------------------------------------------------------
---------------------------M--------------------------------
------------------------------------------------------------
-----------------------------------R------------------------
------------------------------------------------------------
------------------------------------------------------------
------------------------------------------------------------
------------------------------------------------------------
------------------------------------------------------------
---------------C--------------------------------------------
------------------------------------------------------------
------------------------------------------------------------
--------------------------------------------------------CY--
------------------------------------------------------------
------------------------------------------------------------
------------------------------------------------------------
------------------------------------------------------------
------------------------------------------------------------
------------------------------------------------------------
------------------------------------------------------------
------------------------------------------------------------
------------------------------------------------------------
------------------------------------------------------------
------------------------------------------------------------
------------------------------------------------------------
------------------------------------------------------------
------------------------------------------------------------
------------------------------------------------------------
------------------------------------------------------------
------------------------------------------------------------
------------------------------------------------------------
------------------------------------------------------------
------------------------------------------------------------
---------NKRGVG--------------------------CDSSSL-----YTYNFCYR
I-----------------------------------ED-PLKAVTLCSGSS--ILYENCI
VHNVINFSIHEYYDP-NIDDYDIAVIQVTPAFTYNDYTKAIDLPLNRHVS--KEWGTICG
WGHYL-------------------------------------------------------
------------------------------------------------------------
------------------------------------------------------------
---KF-NNTVDGALSANLKCAT---VPRVDHELCQKYYISF-HAVTPRMACYGFKEGGVD
ACQ----------------------GDSGGPIE-RNNILLGITSWG-DNCAKEYSPGIYT
DVISFRY--------------------------------WIKIKTGMEIS----------
---------------------------------------AHFSR----------------
------------------------------------------------------------
------------------------------------------------------------
-----------------------------NLLL-------------
>tr|A0A836JXR4|A0A836JXR4_9HYME DERP3 protein (Fragment) OS=Acromyrmex charruanus OX=2715315 GN=Derp3_1 PE=4 SV=1
------------------------------------------------------------
------------------------------------------------------------
------------------------------------------------------------
------------------------------------------------------------
------------------------------------------------------------
------------------------------------------------------------
------------------------------------------------------------
------------------------------------------------------------
------------------------------------------------------------
------------------------------------------------------------
------------------------------------------------------------
------------------------------------------------------------
------------------------------------------------------------
-------------------------------------------------MALRIL-CLLS
L----------------------LAFSQAGLL----------------------------
------------------------------------------------------------
------------------------------------------------------------
------------------------------------------------------------
------------------------------------------------------------
----------------------------------------------------------PL
F-----------------------------------------------------------
------------------------------------------------------------
------------------------------------------------------------
------------------------------------------------------------
------------------------------------------------------------
------------------------------------------------------------
------------------------------------------------------------
------------------------------------------------------------
------------------------------------------------------------
------------------------------------------------------------
------------------------------------------------------------
------------------------------------------------------------
------------------------------------------------------------
------------------------------------------------------------
---------DPRIVNGENARLGEIPYQVSLQY--TDSSFHFCGGSILNDNYVITAAHCAE
A----------------------------------IG--SFN-VKVIAGTI--DLSKPKS
EHNVIKIIIHEKYDSHNSWINDIALLQI---------VGHVPLPPKGYNVKANDVAIVSG
WGRLW-------------------------------------------------------
------------------------------------------------------------
------------------------------------------------------------
---------QGGPTTVRLQRVN---IFIADHTYCQYIYNRINYNVYPTQICAYDSSIEKG
SCH----------------------GDSGGPLT-VGGKLVGLVSWA-NGCASSSYPTVYT
NVIEYLD--------------------------------WITANTS--------------
------------------------------------------------------------
------------------------------------------------------------
------------------------------------------------------------
----------------------------------------------
>tr|A0A836GGT9|A0A836GGT9_9HYME TRY5 protein (Fragment) OS=Acromyrmex heyeri OX=230685 GN=G6Z77_0003902 PE=4 SV=1
------------------------------------------------------------
------------------------------------------------------------
---------------------------MEIL-----------------------------
--------I---------------------------------------------------
------------------------------------------------------------
------------------------------------------------------------
------------------------------------------------------------
------------------------------------------------------------
------------------------------------------------------------
------------------------------------------------------------
------------------------------------------------------------
------------------------------------------------------------
------------------------------------------------------------
------------------------------------------------------------
------------------------------------------------------------
------------------------------------------------------------
------------------------------------------------------------
------------------------------------------------------------
------------------------------------------------------------
------------------------------------------------------------
------------------------------------------------------------
------------------------------------------------------------
------------------------------------------------------------
------------------------------------------------------------
------------------------------------------------------------
------------------------------------------------------------
------------------------------------------------------------
------------------------------------------------------------
------------------------------------------------------------
------------------------------------------------------------
------------------------------------------------------------
------------------------------------------------------------
------------------------------------------------------------
------------------------------------------------------------
--------------------ITMKTIQLSLRL----NDEHVCCAAIINEEWAVTAGHCMK
I----------------------------------TND-PIKEITLCSGSS--ILYENCT
VHNVNNFFIHENFNN-DINDYDIAVIQVTPAFIYNDHTKAVDLASNKNVL--RKWGTVCG
WGFYLEAAEKFQIQTKAIMSDFNLDFVINTDQTGCNYQIPYNRSLAAQDTKIVLVQKKNL
HNIKTNSYTAQYSLTASGKLQPIVFLCMQKSSGKFGSIVKKIDKLMNELKNVYITCLKSG
KLSKIMYKEYLNNCFSLYKYIKVIPLKCTSLCQPCDVYFYHQVKDFIKRLQNASILLKEQ
REIKV-QGIIDPVLAKTLQCAA---VPRINKWTCQKYYVNR-YIVTSRMTCYGFQEGGID
ACQ----------------------GDSGGPIVNINNILLGITSWG-DGCADKNSPGVYT
DAILLRD--------------------------------WIRNKTGMET-----------
------------------------------------------------------------
------------------------------------------------------------
------------------------------------------------------------
----------------------------------------------
>tr|F4WBD8|F4WBD8_ACREC Transmembrane protease, serine 9 OS=Acromyrmex echinatior OX=103372 GN=G5I_02846 PE=4 SV=1
------------------------------------------------------------
------------------------------------------------------------
---------------------------MQT------------------------------
------------------------------------------------------------
-----------------------------------R------------------------
------------------------------------------------------------
------------------------------------------------------------
------------------------------------------------------------
------------------QRSLTHNRTK--------------------------------
------GSYLFSD-----------------------------------------------
------------------------------------------------------------
------------------------------------------------------------
------------------------------------------------------------
-----------------------------------------------------ML-----
-KE------------------QQIGYLHYGSL----------------------------
------NNE---------------------------------------------------
------------------------------------------------------------
------------------------------------------------------------
------------------------------------------------------------
------------------------------------------------------------
------------------------------------------------------------
------------------------------------------------------------
------------------------------------------------------------
------------------------------------------------------------
------------------------------------------------------------
------------------------------------------------------------
------------------------------------------------------------
------------------------------------------------------------
------------------------------------------------------------
------------------------------------------------------------
------------------------------------------------------------
------------------------------------------------------------
------------------------------------------------------------
------------------------------------------------------------
---------VQRIINGLDTNINLVPYMLSLRL----NDEHVCCAAIINEEWAVTAGHCMK
I----------------------------------TDD-PIKEITLCSGSS--ILYENCT
VHNVINFFIHESFNN-DINDYDIAVIQVTPAFIYNDHTKAVDLASNKNVL--RKWGIVCG
WGFYL-------------------------------------------------------
------------------------------------------------------------
------------------------------------------------------------
---NHKTRE-----SNGGQCAQEEGIYRMRHQNPNKFQFKF-FAI---------------
------------------------------------------LASA-RGC----------
------------------------------------------------------------
------------------------------------------------------------
------------------------------------------------------------
------------------------------------------------------------
----------------------------------------------
>tr|A0A6J1QP79|A0A6J1QP79_9HYME chymotrypsin-2-like OS=Temnothorax curvispinosus OX=300111 GN=LOC112462615 PE=3 SV=1
------------------------------------------------------------
------------------------------------------------------------
------------------------------------------------------------
------------------------------------------------------------
------------------------------------------------------------
------------------------------------------------------------
------------------------------------------------------------
------------------------------------------------------------
------------------------------------------------------------
------------------------------------------------------------
------------------------------------------------------------
------------------------------------------------------------
------------------------------------------------------------
------------------------------------------------------------
------------------------------------------------------------
-----------------------------------MLSITG-------------------
------------------------------------------------------------
------------------------------------------------------------
---------------------------------LTIA-----------------------
------------------------------------------------------------
------------------------------------------------------------
------------------------------------------------------------
------------------------------------------------------------
------------------------------------------------------------
------------------------------------------------------------
------------------------------------------------------------
------------------------------------------------------------
------------------------------------------------------------
------------------------------------------------------------
------------------------------------------------------------
------------------------------------------------------------
------------------------------------------------------------
------------------------------------------------------------
-----------------------CA---------------------------------AI
YYSTHGCLADTQIVGGTNAPDGMYPYQVSLKD--ASNGRHFCGGAIVSKKYIITAAHCLA
G----------------------------------RRY-PSD-IQIGVGSN--NL-QSQI
IYTADALIIHDNYNK-TQYPNDIGLIKLSKDITFNKTITSTAIISDNKNFE-GVRLQVSG
WGRLW-------------------------------------------------------
------------------------------------------------------------
------------------------------------------------------------
---------AGGPVPVRLQHVT---VRGYSQKSCAAIYAP---DITDGHICTLESR-GKG
VCN----------------------GDSGGALT-YGDKLVGIVSFG-VPCAE-GYPDVFT
RVYYYRD--------------------------------WVNKYINAANN----------
------------------------------------------------------------
------------------------------------------------------------
------------------------------------------------------------
----------------------------------------------
>tr|A0A6J1QVF9|A0A6J1QVF9_9HYME chymotrypsin-1-like OS=Temnothorax curvispinosus OX=300111 GN=LOC112462825 PE=3 SV=1
------------------------------------------------------------
------------------------------------------------------------
------------------------------------------------------------
------------------------------------------------------------
------------------------------------------------------------
-------------------------MYTAITFFLI-----A-------------------
------------------------------------------------------------
--------------------------------------------LATVH---------GL
PASHIIGGADAPLGKYPHHVALKYQGR--FRCGGSIINKRYILTAAHCV----NDITNAK
QVMVHAGTIYLNETGDAYQAESVTWHPGFDDYKL-NHDVGLVRLNRDIVYTNVAKPI---
PLA-QNDIAVA-DLPCAVSGWGRTSV----------------------------------
------------------------------------------------------------
----SSESVTTRDLYLYFNYF--RNVY---------------------------------
-------------KCIY-SLPSIQPQA-------------TNL-----QLNMRALACLVF
I---------------------ALAFATQGAP----------------------------
------------------------------------------------------------
------------------------------------------------------------
------------------------------------------------------------
------------------------------------------------------------
------------------------------------------------------------
------------------------------------------------------------
------------------------------------------------------------
------------------------------------------------------------
------------------------------------------------------------
------------------------------------------------------------
------------------------------------------------------------
------------------------------------------------------------
------------------------------------------------------------
------------------------------------------------------------
------------------------------------------------------------
------------------------------------------------------------
------------------------------------------------------------
------------------------------------------------------------
------------------------------------------------------------
---------SPRIVGGKDAPIGKFPYQISLKY----GGSHRCGGSILDNYNILTAAHCVA
G----------------------------------LEN-QVNLLKVHAGTN--FLNVSGA
VYDVASVSVNKDYDD-YLLINDVGLIHLKTPIKYNTLVQPIKLSTNDSNVE-GKPCTLSG
WGTTR-------------------------------------------------------
------------------------------------------------------------
------------------------------------------------------------
---------VGGNTPNNLQEIE---LVVYPQKECARVQ----QRVKNTHICTLTKS-GEG
ACH----------------------GDSGGPLV-ANGVQIGIVSFG-NPCAL-GYPDVYT
RVSSFVS--------------------------------WINANLKN-------------
------------------------------------------------------------
------------------------------------------------------------
------------------------------------------------------------
----------------------------------------------
>tr|E9ITE0|E9ITE0_SOLIN Peptidase S1 domain-containing protein (Fragment) OS=Solenopsis invicta OX=13686 GN=SINV_06567 PE=3 SV=1
------------------------------------------------------------
------------------------------------------------------------
------------------------------------------------------------
------------------------------------------------------------
------------------------------------------------------------
------------------------------------------------------------
------------------------------------------------------------
------------------------------------------------------------
------------------------------------------------------------
------------------------------------------------------------
------------------------------------------------------------
------------------------------------------------------------
------------------------------------------------------------
------------------------------------------------------------
-----------------------------GAP----------------------------
------------------------------------------------------------
------------------------------------------------------------
------------------------------------------------------------
------------------------------------------------------------
------------------------------------------------------------
------------------------------------------------------------
------------------------------------------------------------
------------------------------------------------------------
------------------------------------------------------------
------------------------------------------------------------
------------------------------------------------------------
------------------------------------------------------------
------------------------------------------------------------
------------------------------------------------------------
------------------------------------------------------------
------------------------------------------------------------
------------------------------------------------------------
------------------------------------------------------------
------------------------------------------------------------
---------SPHIVGGKDAPVGKYPYQVSLRL----SGSHRCGASILDNYNVLTAAHCVD
G----------------------------------LGN--LNELKVHVGTN--YLNESGD
VYDVEDARVNKDYDD-ALLRNDVALVHLKNPIELNDLVQPIKLSTNDKDLE-NKPCTLTG
WGTTR-------------------------------------------------------
------------------------------------------------------------
------------------------------------------------------------
---------LGGSPPNALQEIE---LVVYPQEDCKREQ----WRVIDSHICTLTIR-GEG
ACH----------------------GDSGGPLV-ANGAQIGIVSFG-NPCAL-GYPDVYT
RVSSFVP--------------------------------WINANLKK-------------
------------------------------------------------------------
------------------------------------------------------------
------------------------------------------------------------
----------------------------------------------
>tr|E9IVH9|E9IVH9_SOLIN Peptidase S1 domain-containing protein (Fragment) OS=Solenopsis invicta OX=13686 GN=SINV_14523 PE=4 SV=1
------------------------------------------------------------
------------------------------------------------------------
------------------------------------------------------------
------------------------------------------------------------
------------------------------------------------------------
------------------------------------------------------------
------------------------------------------------------------
------------------------------------------------------------
------------------------------------------------------------
------------------------------------------------------------
------------------------------------------------------------
------------------------------------------------------------
------------------------------------------------------------
------------------------------------------------------------
------------------------------------------------------------
------------------------------------------------------------
------------------------------------------------------------
------------------------------------------------------------
------------------------------------------------------------
------------------------------------------------------------
------------------------------------------------------------
------------------------------------------------------------
------------------------------------------------------------
------------------------------------------------------------
------------------------------------------------------------
------------------------------------------------------------
------------------------------------------------------------
------------------------------------------------------------
------------------------------------------------------------
------------------------------------------------------------
------------------------------------------------------------
------------------------------------------------------------
------------------------------------------------------------
------------------------------------------------------------
------------------------------------------------------------
------------------------------------------------------------
-------------------------FQVKNPFIQSSTIGYVPMPPRGHEVKPNDIAVVSG
WGRLW-------------------------------------------------------
------------------------------------------------------------
------------------------------------------------------------
---------LGGPTTTKLQRVN---VLIADQAYCKYMYNNDGYNVYPTQVCAFDPSIEKG
SCNDRQLFKIVMSKIQNLKTRCFFQGDSGGPLT-VDGTLVGLVSWA-NGCASITYPTVFT
RVVSHLD--------------------------------WVKAHAV--------------
------------------------------------------------------------
------------------------------------------------------------
------------------------------------------------------------
----------------------------------------------
>tr|E9IHQ2|E9IHQ2_SOLIN Peptidase S1 domain-containing protein (Fragment) OS=Solenopsis invicta OX=13686 GN=SINV_07083 PE=3 SV=1
------------------------------------------------------------
------------------------------------------------------------
------------------------------------------------------------
------------------------------------------------------------
------------------------------------------------------------
------------------------------------------------------------
------------------------------------------------------------
------------------------------------------------------------
------------------------------------------------------------
------------------------------------------------------------
------------------------------------------------------------
------------------------------------------------------------
------------------------------------------------------------
------------------------------------------------------------
------------------------------------------------------------
------------------------------------------------------------
------------------------------------------------------------
------------------------------------------------------------
------------------------------------------------------------
------------------------------------------------------------
------------------------------------------------------------
------------------------------------------------------------
------------------------------------------------------------
------------------------------------------------------------
------------------------------------------------------------
------------------------------------------------------------
------------------------------------------------------------
------------------------------------------------------------
------------------------------------------------------------
------------------------------------------------------------
------------------------------------------------------------
------------------------------------------------------------
------------------------------------------------------------
------------------------------------------------------------
---------------------------LSLRI----NNVHVCCAAIINAKWAVTAAHCLK
A----------------------------------TEY-PLKEITLCSGSS--VLYKNCT
VHNIANFSIHENYDS-RINDFDIAVVKVIPAFTYNDHTKAVNLASNGYIH--TKWGIICG
WGYYL-------------------------------------------------------
------------------------------------------------------------
------------------------------------------------------------
---KF-HDFVEPVLSKNLQCAV---VPRINKWTCQSYYTNR-YILTPRMTCYGFHEGGID
ACQ----------------------GDSGGPIVSNDNILLGITSWG-DGCAEQNSPGVYT
DTIVLRH--------------------------------WIRHKIGI-------------
------------------------------------------------------------
------------------------------------------------------------
------------------------------------------------------------
----------------------------------------------
>tr|A0A195C4W3|A0A195C4W3_9HYME Chymotrypsin-2 OS=Cyphomyrmex costatus OX=456900 GN=ALC62_14127 PE=3 SV=1
------------------------------------------------------------
MFS---------------------------------------------------------
---------------------------ITGL-----------------------------
------------------------------------------------------------
------------------------------------------------------------
------------------------------------------------------------
------------------------------------------------------------
------------------------------------------------------------
----IIT-----------------------------------------------------
------------------------------------------------------------
------------------------------------------------------------
------------------------------------------------------------
------------------------------------------------------------
--------------------------------------------------------CLIY
-------------------------HTVYGVP----------------------------
------------------------------------------------------------
------------------------------------------------------------
------------------------------------------------------------
------------------------------------------------------------
------------------------------------------------------------
------------------------------------------------------------
------------------------------------------------------------
------------------------------------------------------------
------------------------------------------------------------
------------------------------------------------------------
------------------------------------------------------------
------------------------------------------------------------
------------------------------------------------------------
------------------------------------------------------------
------------------------------------------------------------
------------------------------------------------------------
------------------------------------------------------------
------------------------------------------------------------
------------------------------------------------------------
---------DTQIVGGTNASESRYPYQASLKY----NGNHVCGGAIIHKKYVITAAHCLV
G----------------------------------KE--PRN-ILVDVGSV--NLDFPET
RHTVYNLIVHPDYNR-MLFLNDIGLVNLTSEIKFNDKTNLINLVSSDSNYD-GLNFTVTG
WGSLS-------------------------------------------------------
------------------------------------------------------------
------------------------------------------------------------
---------WDGLNSKYLQQIV---VRQFPQASCAQVSIY--KDITDHHICTLNAY-GQG
MCN----------------------GDSGSALT-YQGNLVGIMSYNIQPCAS-GWPDLFT
KVYYHKQ--------------------------------WIDSNINNNDDNNAIIHKKYV
ITAAHCFENRSRSDIVIDVGSIHLFNFESRYTAYSLIMHPHYNKTKNINDIGLVNLTTEI
SFSKHTKSINLISYDENFEGFDFIATGWGMLWPDGPLSDRLQKIKVKGFSQTLCVKTYPN
ITNNHICTLPASGQGMCCGDSGGALTYKGDLAGIVSFGKWPCASGYPDVFTRVYYYRQWI
NDTINADSKVYCYGQQNNNTINASSNQQFNIFLGLFMMYLCIHSFL
>tr|A0A195C2X5|A0A195C2X5_9HYME Chymotrypsin-1 (Fragment) OS=Cyphomyrmex costatus OX=456900 GN=ALC62_14124 PE=3 SV=1
IAYLT-------------------------------------------------------
GFP-----------------------GVPSNH-----------------IVGGNDAPIGK
FPYQVSLR--RSERHSCGGSIINQYTILTAAHCISSYRSNPDSLESLTIHAGTNLLSEDG
AVYKAKQAIVHEDFSVI-RLVNDIGLLILSTPIEYTKYIQPIPLATTDVAPSGSSCTLSG
WGTLKVGGSVPNKLQEIELNIYDHARCKE---KQMRL--QPSHICTFTKAGEGACNGDSG
GPLVWNGVQIGIVSFGVPCAMGWPDVFTKVSFFTEWIQKHI-------------------
------------------------------------------------------------
--------------------------------------------VECFP---------GV
PSNHIVGGKDAPVGKFPYQISLRIFER--HSCGGSIINRHTILTAAHCIRGYGSDPKALE
SLTVHAGTNLLNENGTVYKVKQAISHEDFDSFKL-VNDIGLLILSTSIEYTKYIQPI---
SLA-ITDIAPS-GSSCILSGWGQTMMD---------------------------------
------------------------------------------------------------
---GSVPNKLQEIELIIFDYYKCKQTYWG-PQKIQPSHICTFTT-LGEGACKGDSGGPLV
FNGVQIGIVSFGVPCAL-GRPDVFTRV-------------SSFKEWIQKYIMRIFACLVF
I---------------------ALAHATQGAPSTQVIDNQDVPIGKFKYQVSLRNNGKHI
CSGSILNNFNVLTSASCIVGLKCSLNETKVHVGTNFLNESGYVYDIESISVHQNYDSYLL
INDIALLHLDTPMRYNVLFGGVT--------------------------PNKLQEIELNV
YDQDKCIQAHWGYHMIEPSHICTFTTLGEGACHGDSGGPLVFNGVQIGIVSFGV------
------------------------------------------------------------
------------------------------------------------------------
------------------------------------------------------------
------------------------------------------------------------
------------------------------------------------------------
------------------------------------------------------------
------------------------------------------------------------
------------------------------------------------------------
------------------------------------------------------------
------------------------------------------------------------
------------------------------------------------------------
------------------------------------------------------------
------------------------------------------------------------
------------------------------------------------------------
------------------------------------------------------------
----------------------PC------------------------------------
---------APHIVGGKDAPIGKFPYQVSLKY----EGNHRCGGSIIGRFTILTAAHCVD
G----------------------------------LED-SLDKLKVHGGTN--FLDVPGD
VHDVETVIVHSDYDS-YLLINDIALVHLKKPISYNGLEQPIPLYSAGGGFD-GRVCTLSG
WGTTW-------------------------------------------------------
------------------------------------------------------------
------------------------------------------------------------
---------LGGNTPNNLQEID---LIIYPLKDCAREN----WRVTDSHICTLTIT-GEG
ACH----------------------GDSGGPLV-IDGAQIGIVSFG-NPCAR-GYPDVYT
RVINFSAPHIIGGKDAPVGKFPYQISLKYFGSHRCGGSIIDNRNILTAAH----------
------------------------------------------------------------
------------------------------------------------------------
------------------------------------------------------------
----------------------------------------CVDG--
>tr|A0A151IAM9|A0A151IAM9_9HYME Trypsin-1 OS=Cyphomyrmex costatus OX=456900 GN=ALC62_12767 PE=3 SV=1
------------------------------------------------------------
------------------------------------------------------------
------------------------------------------------------------
------------------------------------------------------------
------------------------------------------------------------
------------------------------------------------------------
------------------------------------------------------------
------------------------------------------------------------
------------------------------------------------------------
------------------------------------------------------------
------------------------------------------------------------
------------------------------------------------------------
------------------------------------------------------------
------------------------------------------------------------
------------------------------------------------------------
------------------------------------------------------------
------------------------------------------------------------
------------------------------------------------------------
------------------------------------------------------------
------------------------------------------------------------
------------------------------------------------------------
------------------------------------------------------------
------------------------------------------------------------
------------------------------------------------------------
------------------------------------------------------------
------------------------------------------------------------
------------------------------------------------------------
------------------------------------------------------------
------------------------------------------------------------
------------------------------------------------------------
------------------------------------------------------------
------------------------------------------------------------
------------------------------------------------------------
------------------------------------------------------------
--------------------------------------MHVCCAAIINEKWAVTAGHCIN
V----------------------------------TKN-PVEEITLCSGSS--ILYKNCT
VHNVINVFVHENFDN-NINDYDVAVIQVSPPFIYNDYTKAVDLASNENVH--RKWGTVCG
WGYYQ-------------------------------------------------------
------------------------------------------------------------
------------------------------------------------------------
---KD-QGVIEPNLAETLQCVV---VPRINKWTCQRDYANR-FIVTPRMTCYGFQEGGRD
ACQ----------------------GDSGGPIVNTDNILLGVTSWG-DGCAEENSPGVYT
DTILLRN--------------------------------WIRNKTGIKT-----------
------------------------------------------------------------
------------------------------------------------------------
------------------------------------------------------------
----------------------------------------------
>tr|A0A4S2KLS8|A0A4S2KLS8_9HYME Uncharacterized protein OS=Temnothorax longispinosus OX=300112 GN=DBV15_08109 PE=3 SV=1
------------------------------------------------------------
------------------------------------------------------------
---------------------------MDT------------------------------
---------WYLRY----------GLS---------------------------------
------------------------------SNAEQR------------------------
------------------------------------------------------------
------------------------------------------------------------
------------------------------------------------------------
----IIKGLNTDIKLVPYMLSLRRNGR--HICGAAIINEEWAVTAAHCIQWI-EDP--LK
AVTLCSGSSILYENCIVHNVTNFSIHEYYDPNIT-DYDIAVIQVTPAFTYNDYTKAI---
DLPLNRHVSKEWGTVC---GWGH-------------------------------------
-------------YLKFNNT----------------------------------------
-VDGALSANLKCATIPRVDHELCQKYYIS-------------------------------
----------------------------------------------RNSSVTPRMACYGF
-KEGGVDACQGDSGGPIERNNILLGYLRYGLS----------------------------
------SNA---------------------------------------------------
------------------------------------------------------------
------------------------------------------------------------
------------------------------------------------------------
------------------------------------------------------------
------------------------------------------------------------
------------------------------------------------------------
------------------------------------------------------------
------------------------------------------------------------
------------------------------------------------------------
------------------------------------------------------------
------------------------------------------------------------
------------------------------------------------------------
------------------------------------------------------------
------------------------------------------------------------
------------------------------------------------------------
------------------------------------------------------------
------------------------------------------------------------
------------------------------------------------------------
---------EQRIIKGLNTDIKLVPYMLSLRR----NGRHICGAAIINEEWAVTAAHCIQ
SVSYTHLDVLYPLSLIHIYIINEEWAVTAAHCIETSED-PLKGVTLCSGSS--ILYENCI
VHNVTNFSIHENYDP-NINDYDIAVIQVTPAFTYNDYTKAIDLPLNRHVS--KEWGIVCG
WGFYR-------------------------------------------------------
------------------------------------------------------------
------------------------------------------------------------
---KF-NNTVDGALSANLKCAT---IPRVDHELCQKYYISRDYAVTPRMVCYGFEKGVVD
ACQ----------------------GDSGGPIE-RNNILLGITSWG-DDCGEKYSPGVYT
DVILFRY--------------------------------WIKMKTGMEIS----------
---------------------------------------PHFSR----------------
------------------------------------------------------------
------------------------------------------------------------
-----------------------------NLLL-------------
>tr|A0A4S2JBW4|A0A4S2JBW4_9HYME Uncharacterized protein OS=Temnothorax longispinosus OX=300112 GN=DBV15_05710 PE=3 SV=1
MLILLGSATFLRTLFSQKRRAASDLAHHNTETHIEKYVIEERLPRSDTVRIGNAVSNRMR
SFPLSLRSFQRACRYVNKTDILRLSKGLPASH-----------------IIGGADAPLGK
YPHHVALK--YQGRFRCGGSIINKRYILTAAHCV----NDITNAKQVMVHAGTIYLNETG
DAYQAESVTWHPGFDDY-KLNHDVGLVRLNRDIVYTNVAKPIPLAQNDIAVADLPCAVSG
WGRTSVNGPTPNTLQEITLKVYSHEKCKL---VSWRI--TDNHVCTLTKVGEGVCYGDSG
SALLAKGVQIGIASFVVPCALGVPDTFVKVSAYQDWIKEHMATQTFILLVEAMLRPASSH
INYRNPGALRSLTVHAGTNLLSESGSVYRVKQAISHSNFDSIGFYKNPGALRSLTVHAGT
NLLSESGSVYRVKQAISHSNFDSIGLSNDIGVLILTTPIEYTQYIQPIPLATSDVAPEGY
PNIHIVGGSDAPPGKFPYQISLRKDGR--HFCGGSIINRF-------------RTPGALK
NLTVHAGTNLLNESGSAYRVKQAIPHSNFNFMES-SNDIGVLILTTPIEYTQYIQPI---
PLA-TSNIAPE-GTSCTLSGWGTTSGDSGGPLVARGVQIGVVSFGAPCARGAPDVFTRVY
DVASVSVNKDYDDYLLINDVGLIHLKTPIKYNTLVQPIKLSTNDSNVEGKPCTLSGWGTT
RVGGNTPNNLQEIELVVYPQKECARVQ----QRVKNTHICTLTK-SGEGACHGDSGGPLV
ANGVQIGIVSF-------------------------------------------------
-----------------------------GAPSPYIIGGKDAPIGKFPYQVSLRYYGVYK
CGGSILNNYNILTAASCVAGLENRVNNLKVHVGTNFLNITGAAYDVASVSIHVN---HLT
GNDIALVHLKTPLTYSTLVQPINLMTSDENLDGKSCTLSGWGKKNDREISNNLQEIELRV
YPQEKC-RRLWA---VKNTQLCTLTSEGEGACYGDQGSPLVANGVQIGIVSFALDPHIVG
GTDALVGAHPYMVSLRLKNSLFCGGSIIAKRYILTAAHCLTRFTDPDDLKDVTVHAGTNL
LSESGDVYKPEAAIIHPDFNLLLIRNDIGLLRLKTDIEYNKLVQPISVAKTNSVLVGDPC
FLTGWGRLEYLGKIPDKLQKLNLQVYSQLKCKVAFLNVRNSHICAFSQYGQGACHGDSGS
PLVANGLPGPQITGGNDALDDAYPYQVSLRTAHGEYHFCGGAIISEHYIITSAQCIVGFL
KDPSKVYVAVGSNYLDDMVIYRAINLIVHAGYNKLLRINDIGLIRTLNTITFNDKVQPIA
LPTVDSNFDGYPVLATGWGRLWLNGPSPNRLQEIILRGYSHELCSRYEHVKKTHLCTFTM
ENEGACYGDGGGPLVANNELVGLMSYSYGPCGAGCLADTQVVGGTDAPDGMYPYQVSLKD
ATNGRHFCGGAIVSKKYIITAAHCLEGRRYPSDIQIGVGNNHLQSQIIYTANALIIHDNY
NKAKHLNDIGLIKLSKDITFNKTITSTALISDNKNFEGVRLQVSGWGRLWAGGPIPARLQ
HVTVTGDSQKRCAAMYARPLHNITITDGHICTLESIGLPRPQIVGGTDAPDGLYPYQVSL
NDRYTQTHLCGGAIVSKRYIITAAHCLERLNPRNVIIGVGSNLLYSQTTYKAEDLIIHPN
YTRIIKIINDIPVLINVINDIGLIKLKKDIKFNSNTKPIALVSSDKNFDGVKGLIVTGWG
NTSRRAAVIITPISANIKYALLKRVKEYAILIFACLIYYGAHGLPRPQIVGGIDAPDGLY
PYQVSLKDSYTRTHLCGGAIVSKKYIITAAHCLEGLYYPHNVRVDVGNNLLYSQTTYTAK
ELIIHPNYNRTLAINDIGLIELKDDIKFDNNTKPIDLISSDKNFDGVGGLIVTGWGNTSG
DSGGALIYNGELVGIASFGRERPCAAGFPDVFTRVFHYRDWVNEYINAGCNQQLNILLGL
FTITHGCLADTQIVGGTNAPDGMYPYQVSLKD--ASNGRHFCGGAIVSKKYIITAAHCLA
G----------------------------------RRY-PSD-IQIGVGSN--NL-QSQI
IYTADALIIHDNYNK-TQNLNDIALIKLSKDITFNKTITSTALISDNKNFE-NVRLQVSG
WGRLW-------------------------------------------------------
------------------------------------------------------------
------------------------------------------------------------
---------AGGPVPVRLQHVT---VTGYSQKICAKIYAP--INITVGHICTLESY-DKG
VCN----------------------GDSGGALT-YEDKLVGIVSFA-VPCAA-GYPDVFT
RVYYYRD--------------------------------WVNKYINAANN----------
------------------------------------------------------------
------------------------------------------------------------
------------------------------------------------------------
----------------------------------------------
>tr|A0A151X9S2|A0A151X9S2_9HYME Plasma kallikrein (Fragment) OS=Trachymyrmex zeteki OX=64791 GN=ALC60_03919 PE=4 SV=1
------------------------------------------------------------
------------------------------------------------------------
------------------------------------------------------------
------------------------------------------------------------
------------------------------------------------------------
------------------------------------------------------------
------------------------------------------------------------
------------------------------------------------------------
------------------------------------------------------------
------------------------------------------------------------
------------------------------------------------------------
------------------------------------------------------------
------------------------------------------------------------
------------------------------------------------------------
------------------------------------------------------------
------------------------------------------------------------
------------------------------------------------------------
------------------------------------------------------------
------------------------------------------------------------
------------------------------------------------------------
------------------------------------------------------------
------------------------------------------------------------
------------------------------------------------------------
------------------------------------------------------------
------------------------------------------------------------
------------------------------------------------------------
------------------------------------------------------------
------------------------------------------------------------
------------------------------------------------------------
------------------------------------------------------------
------------------------------------------------------------
------------------------------------------------------------
------------------------------------------------------------
------------------------------------------------------------
-------------------------YR---------------------------------
-----------------------------------TDD-PMKEITLCSGSS--ILYENCT
VHNIINFFIHENFDN-DINDYDIAVMKVTPAFIYNEHTKAVDLASNENVH--RKWGTVCG
WGYYR-------------------------------------------------------
------------------------------------------------------------
------------------------------------------------------------
---KV-QGVIDPVLAKTLQCVV---VPRINKWTCQKDYANR-YIVTSRMTCYGFQEGGLD
ACQ----------------------GDSGGPIVNTDNILLGITSWG-DGCAEKNSPGVYT
DAILLRY--------------------------------WIRSKTGMES-----------
------------------------------------------------------------
------------------------------------------------------------
------------------------------------------------------------
----------------------------------------------
>tr|A0A3L8E466|A0A3L8E466_OOCBI Uncharacterized protein OS=Ooceraea biroi OX=2015173 GN=DMN91_000575 PE=3 SV=1
M-----------------------------------------------------------
TFTLLLL-----------VSLLAICHGMPAELDPVELESLELEPALDPRIVGGRNAKPGE
IPYQVSLQTISSGHHFCGGVILNQNYVLTAAHCVS---GKNVSLISATV--GTTNLTRPY
KVHLIKSAYVHEKYNRSNSWINDIALLKLQTKFTYNNLH---------------------
------NGPRTKELNLVTIQIADMTYCKSMYKKHSRNIYNTAHLCANEPTVEK-------
------------------------------------------------------------
------------------------------------------------------------
--------------------------------------------AAVLP---------GF
KPR-IVNGNDVAPGEIPYQVSLQHARSTFHFCGGSIINDYYVITAAHCVAD-----KIPA
DIAVIAGTVNLNWPNAKHTVEDVICHERYQRYNSWLNDIALVRVF--IPFTETVPDITFV
PLPEQDEFVEP-GSIARVSGYGRMWQD---------------------------------
------------------------------------------------------------
---GPESRTLKKAIIYIADQDYCRWMYNSFANSIYDTHICANDPYISRGSCSGDSGGPLV
VNGKLVGLVSWARACSLTDYPTVYTRVPAGNGINSQCQWWSSLS---KAMALTIL-FLFG
L----------------------LAFSQAGLI----------------------------
------------------------------------------------------------
------------------------------------------------------------
------------------------------------------------------------
------------------------------------------------------------
---------------------------------------------------------ERA
F-----------------------------------------------------------
------------------------------------------------------------
------------------------------------------------------------
------------------------------------------------------------
------------------------------------------------------------
------------------------------------------------------------
------------------------------------------------------------
------------------------------------------------------------
------------------------------------------------------------
------------------------------------------------------------
------------------------------------------------------------
------------------------------------------------------------
------------------------------------------------------------
------------------------------------------------------------
---------DPRIVNGEDAKLGEIPYQVSLQD--VGSNFHFCGGSVLNENYVITAAH---
---------------------------------------------FIAGTI--DLKEPKS
THEVEKIVIHENYQAGNSWLNDIALLKVKNPFIRSTNLEYVPLPPKDQKVNANDVAIVSG
WGRLW-------------------------------------------------------
------------------------------------------------------------
------------------------------------------------------------
---------QGGPTTTRLQRVN---IFIADQKYCREKYQGMGYNVYDTQVCAYDQAVMKG
SCH----------------------GDSGGPLT-VAGKLTGLVSWA-NGCASTSYPTVYT
RVASYID--------------------------------WIQANSV--------------
------------------------------------------------------------
------------------------------------------------------------
------------------------------------------------------------
----------------------------------------------
>tr|A0A026WJN5|A0A026WJN5_OOCBI Trypsin-1 OS=Ooceraea biroi OX=2015173 GN=X777_03500 PE=3 SV=1
------------------------------------------------------------
------------------------------------------------------------
------------------------------------------------------------
------------------------------------------------------------
------------------------------------------------------------
------------------------------------------------------------
------------------------------------------------------------
------------------------------------------------------------
------------------------------------------------------------
------------------------------------------------------------
------------------------------------------------------------
------------------------------------------------------------
------------------------------------------------------------
-------------------------------------------------MALTIL-FLFG
L----------------------LAFSQAGLI----------------------------
------------------------------------------------------------
------------------------------------------------------------
------------------------------------------------------------
------------------------------------------------------------
---------------------------------------------------------ERA
F-----------------------------------------------------------
------------------------------------------------------------
------------------------------------------------------------
------------------------------------------------------------
------------------------------------------------------------
------------------------------------------------------------
------------------------------------------------------------
------------------------------------------------------------
------------------------------------------------------------
------------------------------------------------------------
------------------------------------------------------------
------------------------------------------------------------
------------------------------------------------------------
------------------------------------------------------------
---------DPRIVNGEDAKLGEIPYQVSLQD--VGSNFHFCGGSVLNENYVITAAHCVQ
G----------------------------------RS--PRG-TQVIAGTI--DLKEPKS
THEVEKIVIHENYQAGNSWLNDIALLKVKNPFIRSTNLEYVPLPPKDQKVNANDVAIVSG
WGRLW-------------------------------------------------------
------------------------------------------------------------
------------------------------------------------------------
---------QGGPTTTRLQRVN---IFIADQKYCREKYQGMGYNVYDTQVCAYDQAVMKG
SCH----------------------GDSGGPLT-VAGKLTGLVSWA-NGCASTSYPTVYT
RVASYID--------------------------------WIQANSV--------------
------------------------------------------------------------
------------------------------------------------------------
------------------------------------------------------------
----------------------------------------------
>tr|E2A5W9|E2A5W9_CAMFO Mite allergen Der f 3 OS=Camponotus floridanus OX=104421 GN=EAG_05387 PE=3 SV=1
------------------------------------------------------------
------------------------------------------------------------
------------------------------------------------------------
------------------------------------------------------------
------------------------------------------------------------
------------------------------------------------------------
------------------------------------------------------------
------------------------------------------------------------
------------------------------------------------------------
------------------------------------------------------------
------------------------------------------------------------
------------------------------------------------------------
------------------------------------------------------------
-------------------------------------------------MALTIL-CLLG
L----------------------LAFSQAGIL----------------------------
------------------------------------------------------------
------------------------------------------------------------
------------------------------------------------------------
------------------------------------------------------------
---------------------------------------------------------KPY
F-----------------------------------------------------------
------------------------------------------------------------
------------------------------------------------------------
------------------------------------------------------------
------------------------------------------------------------
------------------------------------------------------------
------------------------------------------------------------
------------------------------------------------------------
------------------------------------------------------------
------------------------------------------------------------
------------------------------------------------------------
------------------------------------------------------------
------------------------------------------------------------
------------------------------------------------------------
---------DPRIVNGEDAKLGEIPYQVSLQQ--KSSSFHFCGGSILTENYVITAAHCAE
G----------------------------------QS--AEN-IKVVAASL--DLLDPQV
TNEVSSIRIHEGYDSSDSWVNDVALLKVKNPFVLSATLQKIPLPPQDYVVNANDVAVVSG
WGRLW-------------------------------------------------------
------------------------------------------------------------
------------------------------------------------------------
---------QGGPTTNQLQRVN---IVIADQQYCSDKYTDLGYNVYPTQVCAYDPRVEKG
SCN----------------------GDSGGPLT-VGGKLVGLVSWA-NGCASISYPTVYT
RVTSYLD--------------------------------WINANLD--------------
------------------------------------------------------------
------------------------------------------------------------
------------------------------------------------------------
----------------------------------------------
>tr|E1ZWT6|E1ZWT6_CAMFO Chymotrypsin-1 (Fragment) OS=Camponotus floridanus OX=104421 GN=EAG_13291 PE=3 SV=1
------------------------------------------------------------
------------------------------------------------------------
------------------------------------------------------------
------------------------------------------------------------
------------------------------------------------------------
------------------------------------------------------------
------------------------------------------------------------
------------------------------------------------------------
------------------------------------------------------------
------------------------------------------------------------
------------------------------------------------------------
------------------------------------------------------------
------------------------------------------------------------
------------------------------------------------------------
------------------------------------------------------------
------------------------------------------------------------
------------------------------------------------------------
------------------------------------------------------------
------------------------------------------------------------
------------------------------------------------------------
------------------------------------------------------------
------------------------------------------------------------
------------------------------------------------------------
------------------------------------------------------------
------------------------------------------------------------
------------------------------------------------------------
------------------------------------------------------------
------------------------------------------------------------
------------------------------------------------------------
------------------------------------------------------------
------------------------------------------------------------
------------------------------------------------------------
------------------------------------------------------------
------------------------------------------------------------
---------SPRIVGGKDAPIGKYPYQVSFRF----FDSHTCGGSIIDKNNVLTAAHCVD
G----------------------------------MES-LLPYASIHVGTN--YLNQSGD
TYAVKNVTVNKNYNS-DLIINDIALLHLATPIKYNTVVQPIKLATSDKNLE-GKPCTLSG
WGTTR-------------------------------------------------------
------------------------------------------------------------
------------------------------------------------------------
---------VTLNS----------------------------------------------
------------------------------------------------------------
------------------------------------------------------------
------------------------------------------------------------
------------------------------------------------------------
------------------------------------------------------------
----------------------------------------------
>tr|A0A158NAX9|A0A158NAX9_ATTCE Peptidase S1 domain-containing protein OS=Atta cephalotes OX=12957 GN=105617744 PE=3 SV=1
------------------------------------------------------------
------------------------------------------------------------
---------------------------MN-------------------------------
------------------------------------------------------------
------------------------------------------------------------
------------------------------------------------------------
------------------------------------------------------------
------------------------------------------------------------
------------------------------------------------------------
-------SRIFIL-----------------------------------------------
------------------------------------------------------------
------------------------------------------------------------
------------------------------------------------------------
------------------------------------------------------F-CF--
-----------------------AGYLHYGSS----------------------------
------NNE---------------------------------------------------
------------------------------------------------------------
------------------------------------------------------------
------------------------------------------------------------
------------------------------------------------------------
------------------------------------------------------------
------------------------------------------------------------
------------------------------------------------------------
------------------------------------------------------------
------------------------------------------------------------
------------------------------------------------------------
------------------------------------------------------------
------------------------------------------------------------
------------------------------------------------------------
------------------------------------------------------------
------------------------------------------------------------
------------------------------------------------------------
------------------------------------------------------------
------------------------------------------------------------
---------VLRIINGLDTNINLVPYMLSLRL----NNVHVCCAAIINEEWAVTAGHCMK
I----------------------------------TDD-PIKEITLCSGSS--ILYENCT
VHNINKFFIHENFDN-NINDYDIAVIQVTPAFIYNDHTKAVDLASNKNVH--KKWGIVCG
WGYYL-------------------------------------------------------
------------------------------------------------------------
------------------------------------------------------------
---KI-QGIIDSVLAKTLQCVV---VPRINKWTCQKDYVDR-YVVTSRMTCYGFEEGGID
ACQ----------------------GDSGGPIVNTDNILLGITSWG-DGCADKNSPGVYT
DAILLRH--------------------------------WIRNKSGMET-----------
------------------------------------------------------------
------------------------------------------------------------
------------------------------------------------------------
----------------------------------------------
>TRINITY_DN811_c0_g1_i7.p1 type:complete len:265 gc:universal TRINITY_DN811_c0_g1_i7:529-1323(+)
------------------------------------------------------------
------------------------------------------------------------
---------------------------MNV------------------------------
------------------------------------------------------------
-----------------------------------R------------------------
------------------------------------------------------------
------------------------------------------------------------
------------------------------------------------------------
------------------------------------------------------------
-------SLIFIL-----------------------------------------------
------------------------------------------------------------
------------------------------------------------------------
------------------------------------------------------------
------------------------------------------------------L-CF--
-----------------------EGHLCYGLP----------------------------
------NNP---------------------------------------------------
------------------------------------------------------------
------------------------------------------------------------
------------------------------------------------------------
------------------------------------------------------------
------------------------------------------------------------
------------------------------------------------------------
------------------------------------------------------------
------------------------------------------------------------
------------------------------------------------------------
------------------------------------------------------------
------------------------------------------------------------
------------------------------------------------------------
------------------------------------------------------------
------------------------------------------------------------
------------------------------------------------------------
------------------------------------------------------------
------------------------------------------------------------
------------------------------------------------------------
---------VDRIIGGTDTDIKEIPWMLSLKLSFGDNKYQ-CGAAIINERWAVTAAHCFY
P----------------------------------PENLKFLEGTLCSGSSKNIFYKNCT
AHKIVKFVIHENYDH-PTHDYDIAVIQVTPAFLDDDYTKPVGLPSTSNMQN-KEWGKVCG
WGYYQ-------------------------------------------------------
------------------------------------------------------------
------------------------------------------------------------
---KYSYHHVRPVASETLKCAL---VPRIK---CPKT-----FKITPRMICYRYQKGGID
SCQ----------------------GDSGGPMTNDDNILIGITSWG-KGCAVRGYPGVYT
NVILFLD--------------------------------WIKKNTVINA-----------
------------------------------------------------------------
------------------------------------------------------------
------------------------------------------------------------
----------------------------------------------
>TRINITY_DN811_c0_g1_i15.p1 type:complete len:264 gc:universal TRINITY_DN811_c0_g1_i15:529-1320(+)
------------------------------------------------------------
------------------------------------------------------------
---------------------------MNV------------------------------
------------------------------------------------------------
-----------------------------------R------------------------
------------------------------------------------------------
------------------------------------------------------------
------------------------------------------------------------
------------------------------------------------------------
-------SLIFIL-----------------------------------------------
------------------------------------------------------------
------------------------------------------------------------
------------------------------------------------------------
------------------------------------------------------L-CF--
-----------------------EGHLCYGLP----------------------------
------NNP---------------------------------------------------
------------------------------------------------------------
------------------------------------------------------------
------------------------------------------------------------
------------------------------------------------------------
------------------------------------------------------------
------------------------------------------------------------
------------------------------------------------------------
------------------------------------------------------------
------------------------------------------------------------
------------------------------------------------------------
------------------------------------------------------------
------------------------------------------------------------
------------------------------------------------------------
------------------------------------------------------------
------------------------------------------------------------
------------------------------------------------------------
------------------------------------------------------------
------------------------------------------------------------
---------VDRIIGGTDTDIKEIPWMLSLKLSFGDNKYQ-CGAAIINERWAVTAAHCFY
P----------------------------------PENLKFLEGTLCSGSSKNIFYKNCT
AHKIVKVVIHENYDI-PTFDYDIAVIQVTPAFLDDDYTKPVGLPSTSNMQN-KEWGKVCG
WGYYE-------------------------------------------------------
------------------------------------------------------------
------------------------------------------------------------
---KY-YGQVRPVVSENLKCAL---VPRME---CPKT-----FKTTPRMICYRYQKGGID
SCQ----------------------GDSGGPMTNDDNILIGITSWG-KGCAVRGYPGVYT
NVILFLD--------------------------------WIKKNTVINA-----------
------------------------------------------------------------
------------------------------------------------------------
------------------------------------------------------------
----------------------------------------------
>TRINITY_DN5134_c0_g2_i6.p1 type:complete len:218 gc:universal TRINITY_DN5134_c0_g2_i6:132-785(+)
------------------------------------------------------------
MFP---------------------------------------------------------
---------------------------LTAL-----------------------------
------------------------------------------------------------
------------------------------------------------------------
------------------------------------------------------------
------------------------------------------------------------
------------------------------------------------------------
----IVG-----------------------------------------------------
------------------------------------------------------------
------------------------------------------------------------
------------------------------------------------------------
------------------------------------------------------------
--------------------------------------------------------CLIH
-------------------------HSAHGLP----------------------------
------------------------------------------------------------
------------------------------------------------------------
------------------------------------------------------------
------------------------------------------------------------
------------------------------------------------------------
------------------------------------------------------------
------------------------------------------------------------
------------------------------------------------------------
------------------------------------------------------------
------------------------------------------------------------
------------------------------------------------------------
------------------------------------------------------------
------------------------------------------------------------
------------------------------------------------------------
------------------------------------------------------------
------------------------------------------------------------
------------------------------------------------------------
------------------------------------------------------------
------------------------------------------------------------
---------DPHIVGGTNAPEGRFPYQVSLKHFTTSIGRHFCGGAIISSRYIITAARCFD
H----------------------------------KT--PPE-IIIGTGSN--RLTAPNA
TYTVEAFIPHPDYNS-STHVNDIGLIRVSGDINFNNNTKSISLVSENRDYD-GVYLIASG
WGQLW-------------------------------------------------------
------------------------------------------------------------
------------------------------------------------------------
---------TGGTVPDRLQQIT---IRGCSQSICNNTYAA--INITEKHLCTLGSP-GEG
MCR--------------------------------VSIIVKLI--------------VYT
--FT--------------------------------------------------------
------------------------------------------------------------
------------------------------------------------------------
------------------------------------------------------------
----------------------------------------------
>NODE_308_length_15315_cov_254.758716_g81_i0.p3 type:5prime_partial len:263 gc:universal NODE_308_length_15315_cov_254.758716_g81_i0:15315-14527(-)
------------------------------------------------------------
------------------------------------------------------------
----------------------ASTVKMNV------------------------------
------------------------------------------------------------
-----------------------------------R------------------------
------------------------------------------------------------
------------------------------------------------------------
------------------------------------------------------------
------------------------------------------------------------
-------SLIFIL-----------------------------------------------
------------------------------------------------------------
------------------------------------------------------------
------------------------------------------------------------
------------------------------------------------------L-CF--
-----------------------AGHLYYGLS----------------------------
------NNV---------------------------------------------------
------------------------------------------------------------
------------------------------------------------------------
------------------------------------------------------------
------------------------------------------------------------
------------------------------------------------------------
------------------------------------------------------------
------------------------------------------------------------
------------------------------------------------------------
------------------------------------------------------------
------------------------------------------------------------
------------------------------------------------------------
------------------------------------------------------------
------------------------------------------------------------
------------------------------------------------------------
------------------------------------------------------------
------------------------------------------------------------
------------------------------------------------------------
------------------------------------------------------------
---------VDRIIGGSDTDIKEVPWMLSLKLSFGDNKYALCGAAIINKRWAVTAAHCFH
G----------------------------------SEDLKYLEGTLCSGSSKNIFYKNCN
SHKIVKVVIHKKYDD-PTHDYDIAVIQVTPAFSYNDYTKAVGLPSTSNMQN-KEWGKVCG
WGYYE-------------------------------------------------------
------------------------------------------------------------
------------------------------------------------------------
---KYNNGQARPVASENLKCAL---VPRTE---CPKD-----YHVTPRMICYGYQKGGID
SCQ----------------------GDSGGPMTNGDNILIGITSWG-KGCAVRGHPGVYT
NVIHFLV--------------------------------KI-------------------
------------------------------------------------------------
------------------------------------------------------------
------------------------------------------------------------
----------------------------------------------
>NODE_1279_length_10978_cov_135.752083_g2_i593.p4 type:5prime_partial len:270 gc:universal NODE_1279_length_10978_cov_135.752083_g2_i593:10978-10169(-)
------------------------------------------------------------
------------------------------------------------------------
----------------------ASTVKMNV------------------------------
------------------------------------------------------------
-----------------------------------R------------------------
------------------------------------------------------------
------------------------------------------------------------
------------------------------------------------------------
------------------------------------------------------------
-------SLIFIL-----------------------------------------------
------------------------------------------------------------
------------------------------------------------------------
------------------------------------------------------------
------------------------------------------------------L-CF--
-----------------------AGHLYYGLS----------------------------
------NNV---------------------------------------------------
------------------------------------------------------------
------------------------------------------------------------
------------------------------------------------------------
------------------------------------------------------------
------------------------------------------------------------
------------------------------------------------------------
------------------------------------------------------------
------------------------------------------------------------
------------------------------------------------------------
------------------------------------------------------------
------------------------------------------------------------
------------------------------------------------------------
------------------------------------------------------------
------------------------------------------------------------
------------------------------------------------------------
------------------------------------------------------------
------------------------------------------------------------
------------------------------------------------------------
---------VDRIIGGSDTDIKEVPWMLSLKLSFGDNKYALCGAAIINKRWAVTAAHCFH
G----------------------------------SEDLKYLEGTLCSGSSKNIFYKNCN
SHKIVKVVIHKKYDD-PTHDYDIAVIQVTPAFSYNDYTKAVGLPSTSNMQN-KEWGKVCG
WGYYQ-------------------------------------------------------
------------------------------------------------------------
------------------------------------------------------------
---KY-YGQVQPVVSENLKCAL---VPRME---CPKT-----FKTTPRMICYGYQRGGVD
SCQ----------------------GDSGGPMTNDDNILIGITSWG-KGCAVRGYPGVYT
NVILFLD--------------------------------WIKKNTVINA-----------
------------------------------------------------------------
------------------------------------------------------------
------------------------------------------------------------
----------------------------------------------
>NODE_15090_length_3973_cov_4620.127616_g2526_i3.p2 type:complete len:280 gc:universal NODE_15090_length_3973_cov_4620.127616_g2526_i3:249-1088(+)
------------------------------------------------------------
MFP---------------------------------------------------------
---------------------------LTAL-----------------------------
------------------------------------------------------------
------------------------------------------------------------
------------------------------------------------------------
------------------------------------------------------------
------------------------------------------------------------
----IVG-----------------------------------------------------
------------------------------------------------------------
------------------------------------------------------------
------------------------------------------------------------
------------------------------------------------------------
--------------------------------------------------------CLIH
-------------------------HSAHGLP----------------------------
------------------------------------------------------------
------------------------------------------------------------
------------------------------------------------------------
------------------------------------------------------------
------------------------------------------------------------
------------------------------------------------------------
------------------------------------------------------------
------------------------------------------------------------
------------------------------------------------------------
------------------------------------------------------------
------------------------------------------------------------
------------------------------------------------------------
------------------------------------------------------------
------------------------------------------------------------
------------------------------------------------------------
------------------------------------------------------------
------------------------------------------------------------
------------------------------------------------------------
------------------------------------------------------------
---------DPHIVGGTNAPEGRFPYQVSLKHFTTSIGRHFCGGAIISSRYIITAARCFD
H----------------------------------KT--PPE-IIIGTGSN--RLTAPNA
TYTVEAFIPHPDYNS-STHVNDIGLIRVSGDINFNNNTKSISLVSENRDYD-GVYLIASG
WGQLW-------------------------------------------------------
------------------------------------------------------------
------------------------------------------------------------
---------TGGTVPDRLQQIT---IRGCSQSICNNTYAA--INITEKHLCTLGSP-GEG
MCR----------------------GDSGGPLTDGSNSLVGLVSFGKTPCAN-GEPDVYT
RVFSYKT--------------------------------WIESQVNDVNA----------
------------------------------------------------------------
------------------------------------------------------------
------------------------------------------------------------
-----------------------GSTQQSSIILGLFMTYLCIHSLL
>NODE_34444_length_1913_cov_246.645856_g81_i9.p2 type:5prime_partial len:271 gc:universal NODE_34444_length_1913_cov_246.645856_g81_i9:1913-1101(-)
------------------------------------------------------------
------------------------------------------------------------
----------------------ASTVKMNV------------------------------
------------------------------------------------------------
-----------------------------------R------------------------
------------------------------------------------------------
------------------------------------------------------------
------------------------------------------------------------
------------------------------------------------------------
-------SLIFIL-----------------------------------------------
------------------------------------------------------------
------------------------------------------------------------
------------------------------------------------------------
------------------------------------------------------L-CF--
-----------------------AGHLYYGLS----------------------------
------NNV---------------------------------------------------
------------------------------------------------------------
------------------------------------------------------------
------------------------------------------------------------
------------------------------------------------------------
------------------------------------------------------------
------------------------------------------------------------
------------------------------------------------------------
------------------------------------------------------------
------------------------------------------------------------
------------------------------------------------------------
------------------------------------------------------------
------------------------------------------------------------
------------------------------------------------------------
------------------------------------------------------------
------------------------------------------------------------
------------------------------------------------------------
------------------------------------------------------------
------------------------------------------------------------
---------VDRIIGGSDTDIKEVPWMLSLKLSFGDNKYALCGAAIINKRWAVTAAHCFH
G----------------------------------SEDLKYLEGTLCSGSSKNIFYKNCN
SHKIVKVVIHKKYDD-PTHDYDIAVIQVTPAFSYNDYTKAVGLPSTSNMQN-KEWGKVCG
WGYYE-------------------------------------------------------
------------------------------------------------------------
------------------------------------------------------------
---KYSYHHVRPVASETLKCAL---VPRIK---CPKT-----FKITPRMICYGYQKGGID
TCQ----------------------GDSGGPMTNDDNILIGITSWG-KGCAVRGYPGVYT
NVILFLD--------------------------------WIKKNTVINA-----------
------------------------------------------------------------
------------------------------------------------------------
------------------------------------------------------------
----------------------------------------------
>NODE_34493_length_1910_cov_236.976819_g81_i10.p2 type:5prime_partial len:270 gc:universal NODE_34493_length_1910_cov_236.976819_g81_i10:1910-1101(-)
------------------------------------------------------------
------------------------------------------------------------
----------------------ASTVKMNV------------------------------
------------------------------------------------------------
-----------------------------------R------------------------
------------------------------------------------------------
------------------------------------------------------------
------------------------------------------------------------
------------------------------------------------------------
-------SLIFIL-----------------------------------------------
------------------------------------------------------------
------------------------------------------------------------
------------------------------------------------------------
------------------------------------------------------L-CF--
-----------------------AGHLYYGLS----------------------------
------NNV---------------------------------------------------
------------------------------------------------------------
------------------------------------------------------------
------------------------------------------------------------
------------------------------------------------------------
------------------------------------------------------------
------------------------------------------------------------
------------------------------------------------------------
------------------------------------------------------------
------------------------------------------------------------
------------------------------------------------------------
------------------------------------------------------------
------------------------------------------------------------
------------------------------------------------------------
------------------------------------------------------------
------------------------------------------------------------
------------------------------------------------------------
------------------------------------------------------------
------------------------------------------------------------
---------VDRIIGGSDTDIKEVPWMLSLKLSFGDNKYALCGAAIINKRWAVTAAHCFH
G----------------------------------SEDLKYLEGTLCSGSSKNIFYKNCN
SHKIVKVVIHKKYDD-PTHDYDIAVIQVTPAFSYNDYTKAVGLPSTSNMQN-KEWGKVCG
WGVYQ-------------------------------------------------------
------------------------------------------------------------
------------------------------------------------------------
---KYSNGEVRPVASENLKCAL---VPLIE---CPKD-----YHVTPRMICYRYQKGGID
SCQ----------------------GDSGGPLTSDNN-LIGITSWG-RGCAESGNPGVYT
KATRFQD--------------------------------WIENKTGINA-----------
------------------------------------------------------------
------------------------------------------------------------
------------------------------------------------------------
----------------------------------------------
>NODE_37986_length_1673_cov_6395.366502_g9152_i0.p1 type:complete len:258 gc:universal NODE_37986_length_1673_cov_6395.366502_g9152_i0:104-877(+)
------------------------------------------------------------
------------------------------------------------------------
------------------------------------------------------------
------------------------------------------------------------
------------------------------------------------------------
------------------------------------------------------------
------------------------------------------------------------
------------------------------------------------------------
------------------------------------------------------------
------------------------------------------------------------
------------------------------------------------------------
------------------------------------------------------------
------------------------------------------------------------
-------------------------------------------------MALTIL-CLFG
L----------------------LAFSQAGVL----------------------------
------------------------------------------------------------
------------------------------------------------------------
------------------------------------------------------------
------------------------------------------------------------
---------------------------------------------------------KPF
F-----------------------------------------------------------
------------------------------------------------------------
------------------------------------------------------------
------------------------------------------------------------
------------------------------------------------------------
------------------------------------------------------------
------------------------------------------------------------
------------------------------------------------------------
------------------------------------------------------------
------------------------------------------------------------
------------------------------------------------------------
------------------------------------------------------------
------------------------------------------------------------
------------------------------------------------------------
---------DPRIVNGEDAKEGEIPYQVSLQT--KTDSFHFCGGSILTDNYVITAAHCVE
G----------------------------------EV--ASE-IKVIAGTI--NLSYPKS
EHDVEKIIVHKEYSSSNSWINDIALLKVKNPFIKSVNVDRVPLPPKNQVVNPNDIAVVSG
WGRLW-------------------------------------------------------
------------------------------------------------------------
------------------------------------------------------------
---------QGGPTTTKLQRVN---IIISEQDYCKYVYNQMGYNVHPTQVCAHDPSVEKG
SCN----------------------GDSGGPLT-VNGKLTGLVSWA-NGCASTSYPTVFT
RVASYLD--------------------------------WITQNAV--------------
------------------------------------------------------------
------------------------------------------------------------
------------------------------------------------------------
----------------------------------------------
>NODE_50126_length_1060_cov_9777.440796_g14746_i0.p1 type:complete len:258 gc:universal NODE_50126_length_1060_cov_9777.440796_g14746_i0:104-877(+)
------------------------------------------------------------
------------------------------------------------------------
------------------------------------------------------------
------------------------------------------------------------
------------------------------------------------------------
------------------------------------------------------------
------------------------------------------------------------
------------------------------------------------------------
------------------------------------------------------------
------------------------------------------------------------
------------------------------------------------------------
------------------------------------------------------------
------------------------------------------------------------
-------------------------------------------------MALTIL-CLFG
L----------------------LAFSQAGVL----------------------------
------------------------------------------------------------
------------------------------------------------------------
------------------------------------------------------------
------------------------------------------------------------
---------------------------------------------------------KPF
F-----------------------------------------------------------
------------------------------------------------------------
------------------------------------------------------------
------------------------------------------------------------
------------------------------------------------------------
------------------------------------------------------------
------------------------------------------------------------
------------------------------------------------------------
------------------------------------------------------------
------------------------------------------------------------
------------------------------------------------------------
------------------------------------------------------------
------------------------------------------------------------
------------------------------------------------------------
---------DPRIVNGEDAKEGEIPYQVSLQT--KTDSFHFCGGSILTDNYVITAAHCVK
N----------------------------------EV--ASE-IKVIAGTI--NLSYPKS
EHDVEKIIVHKEYSSSNSWINDIALLKVKNPFIKSVNVDRVPLPPKNQVVNPNDIAVVSG
WGRLW-------------------------------------------------------
------------------------------------------------------------
------------------------------------------------------------
---------QGGPTTTKLQRVN---IIISEQDYCKYVYNQMGYNVHPTQVCAHDPSVEKG
SCN----------------------GDSGGPLT-VNGKLTGLVSWA-NGCASTSYPTVFT
RVASYLD--------------------------------WITQNAV--------------
------------------------------------------------------------
------------------------------------------------------------
------------------------------------------------------------
----------------------------------------------
>NODE_936_length_11401_cov_279.230830_g2_i361.p2 type:5prime_partial len:263 gc:universal NODE_936_length_11401_cov_279.230830_g2_i361:11401-10613(-)
------------------------------------------------------------
------------------------------------------------------------
----------------------ASTVKMNV------------------------------
------------------------------------------------------------
-----------------------------------R------------------------
------------------------------------------------------------
------------------------------------------------------------
------------------------------------------------------------
------------------------------------------------------------
-------SLIFIL-----------------------------------------------
------------------------------------------------------------
------------------------------------------------------------
------------------------------------------------------------
------------------------------------------------------L-CF--
-----------------------AGHLYYGLS----------------------------
------NNV---------------------------------------------------
------------------------------------------------------------
------------------------------------------------------------
------------------------------------------------------------
------------------------------------------------------------
------------------------------------------------------------
------------------------------------------------------------
------------------------------------------------------------
------------------------------------------------------------
------------------------------------------------------------
------------------------------------------------------------
------------------------------------------------------------
------------------------------------------------------------
------------------------------------------------------------
------------------------------------------------------------
------------------------------------------------------------
------------------------------------------------------------
------------------------------------------------------------
------------------------------------------------------------
---------VDRIIGGSDTDIKEVPWMLSLKLSFGDNKYALCGAAIINERWAVTAAHCFY
P----------------------------------PENLKFLEGTLCSGSSKNIFYKNCT
AHKIVKVVIHENYDI-PTFDYDIAVIQVTPAFSYNDYTKAVGLPSTSNMQN-KEWGKVCG
WGYYE-------------------------------------------------------
------------------------------------------------------------
------------------------------------------------------------
---KYNNGQARPVASENLKCAL---VPRTE---CPKD-----YHVTPRMICYGYQKGGID
SCQ----------------------GDSGGPMTNGDNILIGITSWG-KGCAVRGHPGVYT
NVIHFLV--------------------------------KI-------------------
------------------------------------------------------------
------------------------------------------------------------
------------------------------------------------------------
----------------------------------------------
>NODE_34142_length_1941_cov_276.617179_g2_i10868.p2 type:complete len:257 gc:universal NODE_34142_length_1941_cov_276.617179_g2_i10868:1818-1048(-)
------------------------------------------------------------
------------------------------------------------------------
---------------------------MNV------------------------------
------------------------------------------------------------
-----------------------------------R------------------------
------------------------------------------------------------
------------------------------------------------------------
------------------------------------------------------------
------------------------------------------------------------
-------SLIFIL-----------------------------------------------
------------------------------------------------------------
------------------------------------------------------------
------------------------------------------------------------
------------------------------------------------------L-CF--
-----------------------EGHLCYGLP----------------------------
------NNP---------------------------------------------------
------------------------------------------------------------
------------------------------------------------------------
------------------------------------------------------------
------------------------------------------------------------
------------------------------------------------------------
------------------------------------------------------------
------------------------------------------------------------
------------------------------------------------------------
------------------------------------------------------------
------------------------------------------------------------
------------------------------------------------------------
------------------------------------------------------------
------------------------------------------------------------
------------------------------------------------------------
------------------------------------------------------------
------------------------------------------------------------
------------------------------------------------------------
------------------------------------------------------------
---------VDRIIGGTDTDIKEVPYMLSLKLSFGDNKYQ-CGAAIINERWAVTAAHCFY
P----------------------------------PENLKFLEGTLCSGSSKNIFYKNCT
AHKIVKVVIHENYDI-PTFDYDIAVIQVTPAFSYNDYTKAVGLPSTSNMQN-KEWGKVCG
WGYYE-------------------------------------------------------
------------------------------------------------------------
------------------------------------------------------------
---KYNNGQARPVASENLKCAL---VPRTE---CPKD-----YHVTPRMICYGYQKGGID
SCQ----------------------GDSGGPMTNGDNILIGITSWG-KGCAVRGHPGVYT
NVIHFLV--------------------------------KI-------------------
------------------------------------------------------------
------------------------------------------------------------
------------------------------------------------------------
----------------------------------------------
>NODE_36828_length_1765_cov_153.747953_g8886_i0.p1 type:5prime_partial len:270 gc:universal NODE_36828_length_1765_cov_153.747953_g8886_i0:1-810(+)
------------------------------------------------------------
------------------------------------------------------------
----------------------ASTVKMNV------------------------------
------------------------------------------------------------
-----------------------------------R------------------------
------------------------------------------------------------
------------------------------------------------------------
------------------------------------------------------------
------------------------------------------------------------
-------SLIFIL-----------------------------------------------
------------------------------------------------------------
------------------------------------------------------------
------------------------------------------------------------
------------------------------------------------------L-CF--
-----------------------AGHLYYGLS----------------------------
------NNV---------------------------------------------------
------------------------------------------------------------
------------------------------------------------------------
------------------------------------------------------------
------------------------------------------------------------
------------------------------------------------------------
------------------------------------------------------------
------------------------------------------------------------
------------------------------------------------------------
------------------------------------------------------------
------------------------------------------------------------
------------------------------------------------------------
------------------------------------------------------------
------------------------------------------------------------
------------------------------------------------------------
------------------------------------------------------------
------------------------------------------------------------
------------------------------------------------------------
------------------------------------------------------------
---------VDRIIGGSDTDIKEVPWMLSLKLSFGDNKYALCGAAIINERWAVTAAHCFY
P----------------------------------PENLKFLEGTLCSGSSKNIFYKNCT
AHKIVKVVIHENYDI-PTFDYDIAVIQVTPAFSYNDYTKAVGLPSTSNMQN-KEWGKVCG
WGYYE-------------------------------------------------------
------------------------------------------------------------
------------------------------------------------------------
---KY-YGQVRPVVSENLKCAL---VPRME---CPKT-----FKTTPRMICYGYQRGGVD
SCQ----------------------GDSGGPMTNDDNILIGITSWG-KGCAVRGYPGVYT
NVILFLD--------------------------------WIKKNTVINA-----------
------------------------------------------------------------
------------------------------------------------------------
------------------------------------------------------------
----------------------------------------------
>NODE_52691_length_966_cov_9670.909989_g16540_i0.p1 type:complete len:247 gc:universal NODE_52691_length_966_cov_9670.909989_g16540_i0:34-774(+)
------------------------------------------------------------
------------------------------------------------------------
------------------------------------------------------------
------------------------------------------------------------
------------------------------------------------------------
------------------------------------------------------------
------------------------------------------------------------
------------------------------------------------------------
------------------------------------------------------------
------------------------------------------------------------
------------------------------------------------------------
------------------------------------------------------------
------------------------------------------------------------
---------------------------------------------------MHAFACLIF
I---------------------GLAYAAQGAP----------------------------
------------------------------------------------------------
------------------------------------------------------------
------------------------------------------------------------
------------------------------------------------------------
------------------------------------------------------------
------------------------------------------------------------
------------------------------------------------------------
------------------------------------------------------------
------------------------------------------------------------
------------------------------------------------------------
------------------------------------------------------------
------------------------------------------------------------
------------------------------------------------------------
------------------------------------------------------------
------------------------------------------------------------
------------------------------------------------------------
------------------------------------------------------------
------------------------------------------------------------
------------------------------------------------------------
---------SPRIVGGKDAPIGKYPYQISLRY----RGSHSCGGSILNNRNVLTAAHCVQ
G----------------------------------REN-QLNYLTVHAGTN--FLNESGD
VYDVESVDINQDFDG-YLLINDVAIIHVKTPIKYNAVVQPIRLATSDKDLE-GKPCTLTG
WGTTR-------------------------------------------------------
------------------------------------------------------------
------------------------------------------------------------
---------VGGNTPNNLQEIE---LIVNPQKECKRAH----SGLIDSHICTLTKE-GEG
ACH----------------------GDSGGPLV-ANGAQIGIVSFG-NPCAL-GSPDVYT
RVTSFVS--------------------------------WINANLKN-------------
------------------------------------------------------------
------------------------------------------------------------
------------------------------------------------------------
----------------------------------------------
