# Supplementary material for: Venomics of the Central European Myrmicine Ants Myrmica rubra and Myrmica ruginodis
Source: Toxins (Basel). 2022 May 21;14(5):358. doi: 10.3390/toxins14050358 (PMC9147725; doi:10.3390/toxins14050358)
Supplement: Supplementary file 1 [file toxins-14-00358-s001.zip › DataS12-EGFlike_toxins_mafft.fftns2.iqtree.tree]

(MIITX_02_-Mc1a:0.2049315463,U-MIITX_02_-Mg1a/P0DSL4:0.6614133726,((((U18-MYRTX-Mri1a/A0A6G9KJM3:0.0786600183,(U-MYRTX-Mrub1b:0.0000010000,U-MYRTX-Mrug1c:0.0000010000)50:0.0000024357)88:0.6601951471,U-MYRTX-Mrub1c:0.6925722182)42:0.1349360551,((U-MYRTX-Mrub1a:0.0000010000,U-MYRTX-Mrub1d:0.0155060538)80:0.0212066001,((U-MYRTX-Mrug1e:0.0000010000,U-MYRTX-Mrug1d:0.0151233894)54:0.0000010000,(U-MYRTX-Mrug1a:0.0000010000,U-MYRTX-Mrug1b:0.0321863134)90:0.1158653544)56:0.0268610488)55:0.1928481685)77:0.4921516335,(((ECTX_02_-Rm1a:0.0000010000,ECTX_02_-Rm1b:0.0126886473)92:0.0728519886,ECTX_02_-Rm1c:0.0093324994)65:0.0387949374,(ECTX_02_-Rm1d:0.0282535320,ECTX_02_-Rm1e:0.1262286737)33:0.0000022762)100:1.6841227140)97:0.7377084802);
