# Supplementary material for: Venomics of the Central European Myrmicine Ants Myrmica rubra and Myrmica ruginodis
Source: Toxins (Basel). 2022 May 21;14(5):358. doi: 10.3390/toxins14050358 (PMC9147725; doi:10.3390/toxins14050358)
Supplement: Supplementary file 1 [file toxins-14-00358-s001.zip › TableS3_Proteome_Transcriptome.xlsx]

## Sheet: Myrmica rubra
Master	Accession	Description	Exp. q-value: Mascot	Coverage [%]	# Peptides	# PSMs	# Unique Peptides	# AAs	MW [kDa]	calc. pI	Score Mascot: Mascot	# Peptides (by Search Engine): Mascot	# Protein Groups	Other	Venom Family	venomzone	toxprot	swissprot	ips5_ids	TPM_M_bt_mean_orfs	TPM_M_vg_mean_orfs	Sequence
Master Protein Candidate	NODE_42961_length_1394_cov_179.959671_g11094_i0.p1	type:5prime_partial len:152 gc:universal NODE_42961_length_1394_cov_179.959671_g11094_i0:1-456(+)	0	26	2	5	2	151	16.7	9.07	37	2	1		CAP superfamily	sp|P35779|VA3_SOLRI	sp|P35779|VA3_SOLRI	sp|P35779|VA3_SOLRI	IPR001283,IPR002413,IPR014044,IPR035940	0	15.7804	VSCKLSQYSHFRSKKLNLKNIMAGISGLLCLAIVAGKFASISATDYCNLQSCKQANAVHTMCKYTSSAPATRCTEWSNQGFSAAERKLIVDKHNQLRRKVASGQEKKGNPGPQPAAVDMPDLTWDNELETIAQRWANQCDFSHDKCRNVGK*
Master Protein	NODE_46068_length_1240_cov_388.043038_g2_i14082.p1	type:5prime_partial len:251 gc:universal NODE_46068_length_1240_cov_388.043038_g2_i14082:1-753(+)	0	16	2	5	2	250	28.1	9.19	37	2	1		CAP superfamily	sp|P35779|VA3_SOLRI	sp|P35779|VA3_SOLRI	sp|P35779|VA3_SOLRI	IPR001283,IPR002413,IPR014044,IPR018244,IPR035940	0	44.1967	VSCKLSQYSHFRSKKLNLKNIMAGISGLLCLAIVAGKFASISATDYCNLQSCKQANAVHTMCKYTSSAPATRCTEWSNQGFSAAERKLIVDKHNQLRRKVASGQEKKGNPGPQPAAVDMPDLTWDNELETIAQRWANQCDFSHDKCRNVDKYAVGQNIAMSSSSGNKPVLEELIQLWYNEVKDFNKNQISKYVFSMKTGHYTQLIWAKTKQIGCGRITYKQSNGWNTHYLVCNYGPSGNWIGEQIYKIKQ*
Master Protein Candidate	NODE_46219_length_1244_cov_398.120269_g2_i13110.p1	type:5prime_partial len:152 gc:universal NODE_46219_length_1244_cov_398.120269_g2_i13110:1-456(+)	0	26	2	5	2	151	16.7	9.09	37	2	1		CAP superfamily	sp|P35779|VA3_SOLRI	sp|P35779|VA3_SOLRI	sp|P35779|VA3_SOLRI	IPR001283,IPR002413,IPR014044,IPR035940	0	15.7361	VSCKLSQYSHFRSKKLNLKNIMAGISGLLCLAIVAGKFASISATDYCNLQSCKQANAVHTMCKYTSSAPATRCTEWSNQGFSAAERKLIVDKHNQLRRKVASGQEKKGNPGPQPAAVDMPDLTWDNELETIAQRWANQCDFSHDKCRNVGR*
Master Protein Candidate	NODE_13987_length_4170_cov_202.531227_g2453_i4.p1	type:complete len:377 gc:universal NODE_13987_length_4170_cov_202.531227_g2453_i4:1060-2190(+)	0	14	6	17	6	376	43.2	6.55	130	6	1		Venom acid phosphatase	sp|Q5BLY5|ACPH1_APIME	sp|Q5BLY5|ACPH1_APIME	sp|Q5BLY5|ACPH1_APIME	IPR000560,IPR029033,IPR029630,IPR033379	0.182721	7.00487	MVSSHTLDNCLLIALVIGLKIILVADAQPELKLVNVVFRHGDRTPDNGSEMYPNDPYLDYSFYPEGLGQLTMRGKMREYELGLVLRRRYKDFLGDLYLPKLVVGHSSDYDRTKMSLQLVLASLFQPTNTRQRWNPALNWQPIPTTYVSRVDDNFFLADECPQYINEYNRVLSLPETEKKMSQFKDMMDDLTKLTGKKIEKPLDLYNLYHTFVAERSVNLFLPRWTNHYFPNGQLFDGIVAAYNIASSTPLLKRLYAGPIIRAVSENMLTARNSSASNTKIYLYSGHESNIATLLHAFNVYKPHVPEYSSAVILELLENNKQYYVKLLYCRGIPAIVDELVIPNCGRLCPFDKFSDLIRDLIPSDEELDCDKRQTPD*
Master Protein	TRINITY_DN18655_c0_g1_i14.p1	type:complete len:400 gc:universal TRINITY_DN18655_c0_g1_i14:622-1821(+)	0	13	6	17	6	399	45.9	7.44	130	6	1		Venom acid phosphatase	sp|Q5BLY5|ACPH1_APIME	sp|Q5BLY5|ACPH1_APIME	sp|Q5BLY5|ACPH1_APIME	IPR000560,IPR029033,IPR029630,IPR033379	0.194801	3.62279	MVSSHTLDNCLLIALVIGLKIILVADAQPELKLVNVVFRHGDRTPDNGSEMYPNDPYLDYSFYPEGLGQLTMRGKMREYELGLVLRRRYKNFLGDLYLPKLVVGHSSDYDRTKMSLQLVLASLFQPTNTRQRWNPALNWQPIPTTYVSRVDDNFFLADECPQYINEYNRVLSLPETEKKMSQFKDMMDDLTKLTGKKIEKPLDLYYLYHTFVAERSVNLFLPRWTNHYFPNGQLFDGIVAAYNIASSTPLLKRLYAGPIIRAVSENMLTARNSSASNTKIYLYSGHESNIATLLHAFNVYKPHVPEYSSAVILELLENNKQYYVKLLYCRGIPAIVDELVIPNCGRLCPFDKFSDLIRDLIPSDEELDCDKRQTSDYANTKYPAALENIVYNIIKRSIK*
Master Protein Candidate	TRINITY_DN18655_c0_g1_i3.p1	type:complete len:325 gc:universal TRINITY_DN18655_c0_g1_i3:438-1412(+)	0	16	6	17	6	324	37.6	8.24	130	6	1		Venom acid phosphatase	sp|Q5BLY5|ACPH1_APIME	sp|Q5BLY5|ACPH1_APIME	sp|P19926|AGP_ECOLI	IPR000560,IPR029033,IPR029630	0.226227	3.7509	MREYELGLVLRRRYKNFLGDLYLPKLVVGHSSDYDRTKMSLQLVLASLFQPTNTRQRWNPALNWQPIPTTYVSRVDDNFFLADECPQYINEYNRVLSLPETEKKMSQFKDMMDDLTKLTGKKIEKPLDLYYLYHTFVAERSVNLFLPRWTNHYFPNGQLFDGIVAAYNIASSTPLLKRLYAGPIIRAVSENMLTARNSSASNTKIYLYSGHESNIATLLHAFNVYKPHVPEYSSAVILELLENNKQYYVKLLYCRGIPAIVDELVIPNCGRLCPFDKFSDLIRDLIPSDEELDCDKRQTSDYANTKYPAALENIVYNIIKRSIK*
Master Protein Candidate	TRINITY_DN18655_c0_g1_i4.p1	type:complete len:350 gc:universal TRINITY_DN18655_c0_g1_i4:311-1360(+)	0	15	6	17	6	349	40.4	7.74	130	6	1		Venom acid phosphatase	sp|Q5BLY5|ACPH1_APIME	sp|Q5BLY5|ACPH1_APIME	sp|P19926|AGP_ECOLI	IPR000560,IPR029033,IPR029630	1.39458	5.27147	MYPNDPYLDYSFYPEGLGQLTMRGKMREYELGLVLRRRYKNFLGDLYLPKLVVGHSSDYDRTKMSLQLVLASLFQPTNTRQRWNPALNWQPIPTTYVSRVDDNFFLADECPQYINEYNRVLSLPETEKKMSQFKDMMDDLTKLTGKKIEKPLDLYYLYHTFVAESSMNLILPKWAYHYFPNGQLFDGIVAAYNIASSTPLLKRLYAGPIIRAVSENMLTARNSSASNTKIYLYSGHESNIATLLHAFNVYKPHVPEYSSAVILELLENNKQYYVKLLYCRGIPAIVDELVIPNCGRLCPFDKFSDLIRDLIPSDEELDCDKRQTSDYANTKYPAALENIVYNIIKRSIK*
Master Protein	NODE_1237_length_11083_cov_134.693689_g2_i580.p4	type:complete len:264 gc:universal NODE_1237_length_11083_cov_134.693689_g2_i580:10960-10169(-)	0	21	5	17	1	263	29.4	8.06	109	5	1		Venom serine protease or S1 protease	sp|Q7M4I3|SP4_BOMPE	sp|Q7LZF5|VSPC1_CROAT	sp|Q7LZF5|VSPC1_CROAT	IPR001254,IPR001314,IPR009003,IPR018114,IPR033116,IPR043504	6.68769	0.086993	MNVRSLIFILLCFEGHLCYGLPNNPVDRIIGGTDTDIKEVPYMLSLKLSFGDNKYQCGAAIINERWAVTAAHCFHGSEDLKYLEGTLCSGSSKNIFYKNCNSHKIVKVVIHKKYDDPTHDYDIAVIQVTPAFSYNDYTKAVGLPSTSNMQNKEWGKVCGWGYYQKYYGQVQPVVSENLKCALVPRMECPKTFKTTPRMICYGYQRGGVDSCQGDSGGPMTNDDNILIGITSWGKGCAVRGYPGVYTNVILFLDWIKKNTVINA*
None	NODE_1279_length_10978_cov_135.752083_g2_i593.p4	type:5prime_partial len:270 gc:universal NODE_1279_length_10978_cov_135.752083_g2_i593:10978-10169(-)	0	13	3	9	1	269	29.9	8.56	77	3	1		Venom serine protease or S1 protease	sp|B5U2W0|VSP_BOMIG	sp|Q7LZF5|VSPC1_CROAT	sp|A0A1B0GVH4|PRS51_HUMAN	IPR001254,IPR001314,IPR009003,IPR018114,IPR033116,IPR043504	5.81916	0.205745	ASTVKMNVRSLIFILLCFAGHLYYGLSNNVVDRIIGGSDTDIKEVPWMLSLKLSFGDNKYALCGAAIINKRWAVTAAHCFHGSEDLKYLEGTLCSGSSKNIFYKNCNSHKIVKVVIHKKYDDPTHDYDIAVIQVTPAFSYNDYTKAVGLPSTSNMQNKEWGKVCGWGYYQKYYGQVQPVVSENLKCALVPRMECPKTFKTTPRMICYGYQRGGVDSCQGDSGGPMTNDDNILIGITSWGKGCAVRGYPGVYTNVILFLDWIKKNTVINA*
Master Protein Candidate	NODE_13361_length_4248_cov_278.943000_g2_i4832.p1	type:complete len:352 gc:universal NODE_13361_length_4248_cov_278.943000_g2_i4832:768-1823(+)	0	14	4	8	4	351	39	4.86	99	4	1		Venom serine protease or S1 protease	sp|Q7Z269|SP4_POLDO	sp|P0DJG3|VSP1_BOTAN	sp|P0DJG3|VSP1_BOTAN	IPR001254,IPR001314,IPR009003,IPR018114,IPR043504	2.68736	1.0047	MGENHCAWQMESPYVTRINCTIEMPYSNNCIDDKLTIKSEEKNDVNLCGYGNYVFEGTNPTIRFDSSYGTEGGRFLCEIQTEKEWDKYNCDCGWKKVTRIIGGKETGVNEYPMMCGLVDSTKEEREMIYCGCTIISQQYIITAAHCAVGKDLRNKIGVVVGEHDVTTNSDTSATKVFRLEECRIHPWYNDNGTNARDLDRNDIAVCKIDGNITYSAEIGPACLPFQHNRDSFGGDIVTALGWGLTEFAGYKPTALRGVNLNVMALEKCRESYPDITDSDLCTFTEGKDTCQMDSGGPLLWEDPTTKNQVLIGITSAGTGCASNKPAVAMRVGAYIDWIIYVTPDVQYCQVE*
None	NODE_14523_length_4032_cov_194.181544_g2_i5208.p1	type:complete len:409 gc:universal NODE_14523_length_4032_cov_194.181544_g2_i5208:366-1592(+)	0	8	3	6	3	408	45.6	4.93	37	3	1		Venom serine protease or S1 protease	sp|Q7Z269|SP4_POLDO	sp|P0DJG3|VSP1_BOTAN	sp|P0DJG3|VSP1_BOTAN	IPR000859,IPR001254,IPR001314,IPR009003,IPR018114,IPR035914,IPR043504	1.31745	1.08174	MKLCWKFYGNINFKVVLLGLWLSFSALNGAEADCNYFQNLEAGQTYYAYNPNYPEAYMGENHCAWQMESPYVTRINCTIEMPYSNNCIDDKLTIKSEEKNDVNLCGYGNYVFEGTNPTIRFDSSYGTEGGRFLCEIQTEKEWDKYNCDCGWKKVTRIIGGKETGVNEYPMMCGLVDSTKEEREMIYCGCTIISQQYIITAAHCAVGKDLRNKIGVVVGEHDVTTNSDTSATKVFRLEECRIHPWYNDNGTNARDLDRNDIAVCKIDGNITYSAEIGPACLPFQHNRDSFGGDIVTALGWGLTEFAGYKPTALRGVNLNVMALENCRNYFPNIINSNLCTFTQGKDACQMDSGGPLLWEDPTTHNLVLVGITSYGAGCASANPAVAMRVGAYIDWIISLT…
None	NODE_14609_length_4017_cov_262.706461_g2_i5233.p1	type:complete len:409 gc:universal NODE_14609_length_4017_cov_262.706461_g2_i5233:366-1592(+)	0	7	2	3	2	408	45.6	5.14	90	2	1		Venom serine protease or S1 protease	sp|Q7Z269|SP4_POLDO	sp|P0DJG3|VSP1_BOTAN	sp|P0DJG3|VSP1_BOTAN	IPR000859,IPR001254,IPR001314,IPR009003,IPR018114,IPR035914,IPR043504	1.94438	1.34804	MKLCWKFYGNINFKVVLFGLWLSFSALNGAEADCNYFQELDAGQTYYVYNPNYPDVYKGKNDCAWQMRSPYVTKINCSIDMPSNNCAVDKLTFQSEGKNDARDICDYRNYVFEGTNPIISFNSSRNTKGGTFLCEIRTEKEWDKYNCDCGWKKVTRIVGGKETGVNEYPMMCGLVDSTKEEREMIYCGCTIISQQYIITAAHCAVGKDLRNKIGVVVGEHDVTTNSDTSATKVFRLEECRIHPWYNDNGTNARDLDRNDIAVCKIDGNITYSAEIGPACLPFQHNRDSFGGDIVTALGWGLTEFAGYKPTALRGVNLNVMALEKCRESYPDITDSDLCTFTEGKDTCQMDSGGPLLWEDPTTKNQVLIGITSAGTGCASNKPAVAMRVGAYIDWIIYVT…
Master Protein	NODE_15090_length_3973_cov_4620.127616_g2526_i3.p2	type:complete len:280 gc:universal NODE_15090_length_3973_cov_4620.127616_g2526_i3:249-1088(+)	0	17	5	23	5	279	30	6.89	100	5	1		Venom serine protease or S1 protease	sp|B5U2W0|VSP_BOMIG	sp|P0C8M2|CBP_MESMA	sp|P20734|COGC_PARCM	IPR001254,IPR001314,IPR009003,IPR033116,IPR043504	609.694	28.6332	MFPLTALIVGCLIHHSAHGLPDPHIVGGTNAPEGRFPYQVSLKHFTTSIGRHFCGGAIISSRYIITAARCFDHKTPPEIIIGTGSNRLTAPNATYTVEAFIPHPDYNSSTHVNDIGLIRVSGDINFNNNTKSISLVSENRDYDGVYLIASGWGQLWTGGTVPDRLQQITIRGCSQSICNNTYAAINITEKHLCTLGSPGEGMCRGDSGGPLTDGSNSLVGLVSFGKTPCANGEPDVYTRVFSYKTWIESQVNDVNAGSTQQSSIILGLFMTYLCIHSLL*
Master Protein Candidate	NODE_15734_length_3864_cov_290.788396_g2_i6282.p1	type:complete len:352 gc:universal NODE_15734_length_3864_cov_290.788396_g2_i6282:763-1818(+)	0	14	4	8	4	351	38.8	4.92	99	4	1		Venom serine protease or S1 protease	sp|Q8MQS8|SP34_APIME	sp|P0DJG3|VSP1_BOTAN	sp|P0DJG3|VSP1_BOTAN	IPR001254,IPR001314,IPR009003,IPR018114,IPR043504	8.15229	3.49126	MGENHCAWQMESPYVTRINCTIEMPYSNNCIDDKLTIKSEEKNDVNLCGYGNYVFEGTNPTIRFDSSYGTEGGRFLCEIQTEKEWDKYNCDCGWKKVTRIIGGKETGVNEYPMMCGLVDSTKEEREMIYCGCTIISQQYIITAAHCAVGKDLRNKIGVVVGEHNVTTDSDTSATKLFRLKGCIIHPLYNDNGTNARDLDRNDIAVCKIDGNITYSAEIGPACLPFQHNRDSFGGDIVTALGWGLTEFAGYKPTALRGVNLNVMALEKCRESYPDITDSDLCTFTEGKDTCQMDSGGPLLWEDPTTKNQVLIGITSAGTGCASNKPAVAMRVGAYIDWIIYVTPDVQYCQVE*
Master Protein	NODE_17014_length_3655_cov_110.695278_g2_i6728.p1	type:complete len:409 gc:universal NODE_17014_length_3655_cov_110.695278_g2_i6728:366-1592(+)	0	7	2	3	2	408	45.5	5.02	32	2	1		Venom serine protease or S1 protease	sp|Q7Z269|SP4_POLDO	sp|P81038|VSPA_CERCE	sp|P81038|VSPA_CERCE	IPR000859,IPR001254,IPR001314,IPR009003,IPR018114,IPR035914,IPR043504	0.068554	4.43488	MKLCWKFYGNINFKVVLFGLWLSFSALNGAEADCNYFQELDAGQTYYVYNPNYPDVYKGKNDCAWQMRSPYVTKINCSIDMPSNNCAVDKLTFQSEGKNDARDICDYRNYVFEGTNPIISFNSSRNTKGGTFLCEIRTEKEWDKYNCDCGWKKVTRIVGGKETGVNEYPMMCGLVDSTKEEREMIYCGCTIISQQYVITAAHCIEGEDLREINAVIGEHDVTTGYDTNATKLFRLAECVIHPGYNQKFGYSENPHNDLAVCKISGSIKYSAEVGPVCLPFQHNRDSFGGDIVTAMGWGLTEFAGDYKPTALQGVDLNVMALENCKNYFPNIINSSNLCTFTQGKDACQMDSGGPLLWEDPTTHNLVLVGITSYGAGCASANPAVAMRVGAYIDWIISLT…
Master Protein	NODE_17117_length_3638_cov_313.910968_g2_i6758.p1	type:complete len:409 gc:universal NODE_17117_length_3638_cov_313.910968_g2_i6758:366-1592(+)	0	12	4	8	4	408	45.4	4.92	99	4	1		Venom serine protease or S1 protease	sp|Q8MQS8|SP34_APIME	sp|P0DJG3|VSP1_BOTAN	sp|P0DJG3|VSP1_BOTAN	IPR000859,IPR001254,IPR001314,IPR009003,IPR018114,IPR035914,IPR043504	7.57466	3.35764	MKLCWKFYGNINFKVVLLGLWLSFSALNGAEADCNYFQNLEAGQTYYAYNPNYPEAYMGENHCAWQMESPYVTRINCTIEMPYSNNCIDDKLTIKSEEKNDVNLCGYGNYVFEGTNPTIRFDSSYGTEGGRFLCEIQTEKEWDKYNCDCGWKKVTRIIGGKETGVNEYPMMCGLVDSTKEEREMIYCGCTIISQQYIITAAHCAVGKDLRNKIGVVVGEHNVTTDSDTSATKLFRLKGCIIHPLYNDNGTNARDLDRNDIAVCKIDGNITYSAEIGPACLPFQHNRDSFGGDIVTALGWGLTEFAGYKPTALRGVNLNVMALEKCRESYPDITDSDLCTFTEGKDTCQMDSGGPLLWEDPTTKNQVLIGITSAGTGCASNKPAVAMRVGAYIDWIIYVT…
None	NODE_21286_length_3068_cov_821.129107_g4753_i0.p1	type:complete len:165 gc:universal NODE_21286_length_3068_cov_821.129107_g4753_i0:104-598(+)	0	23	2	4	2	164	18	5.27	64	2	1		Venom serine protease or S1 protease	sp|Q7M4I3|SP4_BOMPE	sp|P0DJG3|VSP1_BOTAN	sp|P10626|ACRO_CAPHI	IPR001254,IPR001314,IPR009003,IPR018114,IPR043504	78.4269	5.77774	MALTILCLFGLLAFSQAGVLKPFFDPRIVNGEDAKEGEIPYMVSLQNKSSFHFCGGSILNANYIITAAHCVEDKIATEIKVIAGTINLSNPKSEHDVAKVTPHEEYDPDNSWINDIALLKVKNPFITSVNVDYVPLPPKDQVVNSEDIAVVSGWGRLRVSLLPF*
None	NODE_22644_length_2918_cov_721.302829_g4908_i0.p1	type:5prime_partial len:149 gc:universal NODE_22644_length_2918_cov_721.302829_g4908_i0:2-448(+)	0	26	2	4	2	148	16.3	5.27	64	2	1		Venom serine protease or S1 protease	sp|Q7M4I3|SP4_BOMPE	sp|P0DJG3|VSP1_BOTAN	sp|P10626|ACRO_CAPHI	IPR001254,IPR001314,IPR009003,IPR018114,IPR043504	32.8026	2.21932	AGVLKPFFDPRIVNGEDAKEGEIPYMVSLQNKSSFHFCGGSILNANYIITAAHCVEDKIATEIKVIAGTINLSNPKSEHDVAKVTPHEEYDPDNSWINDIALLKVKNPFITSVNVDYVPLPPKDQVVNSEDIAVVSGWGRLRVSLLPF*
Master Protein Candidate	NODE_26265_length_2555_cov_928.124400_g4908_i1.p1	type:5prime_partial len:245 gc:universal NODE_26265_length_2555_cov_928.124400_g4908_i1:2-736(+)	0	20	3	6	3	244	26.8	5.85	64	3	1		Venom serine protease or S1 protease	sp|Q7Z269|SP4_POLDO	sp|P0DJG3|VSP1_BOTAN	sp|P10626|ACRO_CAPHI	IPR001254,IPR001314,IPR009003,IPR018114,IPR043504	92.1592	7.05839	AGVLKPFFDPRIVNGEDAKEGEIPYMVSLQNKSSFHFCGGSILNANYIITAAHCVEDKIATEIKVIAGTINLSNPKSEHDVAKVTPHEEYDPDNSWINDIALLKVKNPFITSVNVDYVPLPPKDQVVNSEDIAVVSGWGRLRENGPTSTKLQRVNLTIADQGYCKFMYKHIYPDKGYDVYPTQVCAFDPLVGKGSCKLDSGGPLTVNGELTGLVSWAYGCANTTYPTVYTRVASYLDWIVKNLV*
None	NODE_308_length_15315_cov_254.758716_g81_i0.p3	type:5prime_partial len:263 gc:universal NODE_308_length_15315_cov_254.758716_g81_i0:15315-14527(-)	0	8	2	4	1	262	28.9	8.47	31	2	1		Venom serine protease or S1 protease	sp|B5U2W0|VSP_BOMIG	sp|Q7LZF5|VSPC1_CROAT	sp|Q7LZF5|VSPC1_CROAT	IPR001254,IPR001314,IPR009003,IPR018114,IPR033116,IPR043504	2.40888	0.369876	ASTVKMNVRSLIFILLCFAGHLYYGLSNNVVDRIIGGSDTDIKEVPWMLSLKLSFGDNKYALCGAAIINKRWAVTAAHCFHGSEDLKYLEGTLCSGSSKNIFYKNCNSHKIVKVVIHKKYDDPTHDYDIAVIQVTPAFSYNDYTKAVGLPSTSNMQNKEWGKVCGWGYYEKYNNGQARPVASENLKCALVPRTECPKDYHVTPRMICYGYQKGGIDSCQGDSGGPMTNGDNILIGITSWGKGCAVRGHPGVYTNVIHFLVKI*
Master Protein Rejected	NODE_34142_length_1941_cov_276.617179_g2_i10868.p2	type:complete len:257 gc:universal NODE_34142_length_1941_cov_276.617179_g2_i10868:1818-1048(-)	0	21	5	22	0	256	28.4	7.75	179	5	0		Venom serine protease or S1 protease	sp|B5U2W0|VSP_BOMIG	sp|Q7LZF5|VSPC1_CROAT	sp|Q7LZF5|VSPC1_CROAT	IPR001254,IPR001314,IPR009003,IPR018114,IPR033116,IPR043504	8.7692	0.118473	MNVRSLIFILLCFEGHLCYGLPNNPVDRIIGGTDTDIKEVPYMLSLKLSFGDNKYQCGAAIINERWAVTAAHCFYPPENLKFLEGTLCSGSSKNIFYKNCTAHKIVKVVIHENYDIPTFDYDIAVIQVTPAFSYNDYTKAVGLPSTSNMQNKEWGKVCGWGYYEKYNNGQARPVASENLKCALVPRTECPKDYHVTPRMICYGYQKGGIDSCQGDSGGPMTNGDNILIGITSWGKGCAVRGHPGVYTNVIHFLVKI*
None	NODE_34444_length_1913_cov_246.645856_g81_i9.p2	type:5prime_partial len:271 gc:universal NODE_34444_length_1913_cov_246.645856_g81_i9:1913-1101(-)	0	7	2	4	1	270	30.1	8.75	31	2	1		Venom serine protease or S1 protease	sp|B5U2W0|VSP_BOMIG	sp|C0HJR6|VSP2_CRODO	sp|C0HJR6|VSP2_CRODO	IPR001254,IPR001314,IPR009003,IPR018114,IPR033116,IPR043504	1.62035	0.202429	ASTVKMNVRSLIFILLCFAGHLYYGLSNNVVDRIIGGSDTDIKEVPWMLSLKLSFGDNKYALCGAAIINKRWAVTAAHCFHGSEDLKYLEGTLCSGSSKNIFYKNCNSHKIVKVVIHKKYDDPTHDYDIAVIQVTPAFSYNDYTKAVGLPSTSNMQNKEWGKVCGWGYYEKYSYHHVRPVASETLKCALVPRIKCPKTFKITPRMICYGYQKGGIDTCQGDSGGPMTNDDNILIGITSWGKGCAVRGYPGVYTNVILFLDWIKKNTVINA*
None	NODE_34493_length_1910_cov_236.976819_g81_i10.p2	type:5prime_partial len:270 gc:universal NODE_34493_length_1910_cov_236.976819_g81_i10:1910-1101(-)	0	7	2	4	1	269	29.7	8.24	31	2	1		Venom serine protease or S1 protease	sp|B5U2W0|VSP_BOMIG	sp|Q7LZF5|VSPC1_CROAT	sp|P10626|ACRO_CAPHI	IPR001254,IPR001314,IPR009003,IPR018114,IPR033116,IPR043504	1.38496	0.168948	ASTVKMNVRSLIFILLCFAGHLYYGLSNNVVDRIIGGSDTDIKEVPWMLSLKLSFGDNKYALCGAAIINKRWAVTAAHCFHGSEDLKYLEGTLCSGSSKNIFYKNCNSHKIVKVVIHKKYDDPTHDYDIAVIQVTPAFSYNDYTKAVGLPSTSNMQNKEWGKVCGWGVYQKYSNGEVRPVASENLKCALVPLIECPKDYHVTPRMICYRYQKGGIDSCQGDSGGPLTSDNNLIGITSWGRGCAESGNPGVYTKATRFQDWIENKTGINA*
None	NODE_36250_length_1803_cov_335.099542_g2_i11352.p1	type:complete len:404 gc:universal NODE_36250_length_1803_cov_335.099542_g2_i11352:366-1577(+)	0	8	3	6	3	403	44.9	5.07	37	3	1		Venom serine protease or S1 protease	sp|Q7Z269|SP4_POLDO	sp|P0DJG3|VSP1_BOTAN	sp|P0DJG3|VSP1_BOTAN	IPR000859,IPR001254,IPR001314,IPR009003,IPR018114,IPR035914,IPR043504	1.33375	1.04639	MKLCWKFYGNINFKVVLLGLWLSFSALNGAEADCNYFQNLEAGQTYYAYNPNYPEAYMGENHCAWQMESPYVTRINCTIEMPYSNNCIDDKLTIKSEEKNDVNLCGYGNYVFEGTNPTIRFDSSYGTEGGRFLCEIQTEKEWDKYNCDCGWKKVTRIIGGKETGVNEYPMMCGLVDSTKEEREMIYCGCTIISQQYIITAAHCAVGKDLRNKIGVVVGEHDVTTNSDTSATKVFRLEECRIHPWYNDNGTNARDLDRNDIAVCKIDGNITYSAEIGPACLPFQHNRDSFGGDIVTALGWGLTEFAGYKPTALRGVNLNVMALENCRNYFPNIINSNLCTFTQGKDACQMDSGGPLLWEDPTTHNLVLVGITSYGAGCASANPAVAMRVGAYIDWIISLT…
None	NODE_36828_length_1765_cov_153.747953_g8886_i0.p1	type:5prime_partial len:270 gc:universal NODE_36828_length_1765_cov_153.747953_g8886_i0:1-810(+)	0	12	3	14	0	269	30	8.24	150	3	0		Venom serine protease or S1 protease	sp|B5U2W0|VSP_BOMIG	sp|Q7LZF5|VSPC1_CROAT	sp|A0A1B0GVH4|PRS51_HUMAN	IPR001254,IPR001314,IPR009003,IPR018114,IPR033116,IPR043504	9.0371	0.0622565	ASTVKMNVRSLIFILLCFAGHLYYGLSNNVVDRIIGGSDTDIKEVPWMLSLKLSFGDNKYALCGAAIINERWAVTAAHCFYPPENLKFLEGTLCSGSSKNIFYKNCTAHKIVKVVIHENYDIPTFDYDIAVIQVTPAFSYNDYTKAVGLPSTSNMQNKEWGKVCGWGYYEKYYGQVRPVVSENLKCALVPRMECPKTFKTTPRMICYGYQRGGVDSCQGDSGGPMTNDDNILIGITSWGKGCAVRGYPGVYTNVILFLDWIKKNTVINA*
Master Protein	NODE_37986_length_1673_cov_6395.366502_g9152_i0.p1	type:complete len:258 gc:universal NODE_37986_length_1673_cov_6395.366502_g9152_i0:104-877(+)	0	30	6	6	1	257	28	6.52	49	6	1		Venom serine protease or S1 protease	sp|B5U2W0|VSP_BOMIG	sp|P0DL27|VSP41_BOTPI	more than one hit	IPR001254,IPR001314,IPR009003,IPR018114,IPR033116,IPR043504	309.763	13.5792	MALTILCLFGLLAFSQAGVLKPFFDPRIVNGEDAKEGEIPYQVSLQTKTDSFHFCGGSILTDNYVITAAHCVEGEVASEIKVIAGTINLSYPKSEHDVEKIIVHKEYSSSNSWINDIALLKVKNPFIKSVNVDRVPLPPKNQVVNPNDIAVVSGWGRLWQGGPTTTKLQRVNIIISEQDYCKYVYNQMGYNVHPTQVCAHDPSVEKGSCNGDSGGPLTVNGKLTGLVSWANGCASTSYPTVFTRVASYLDWITQNAV*
Master Protein Candidate	NODE_451_length_13660_cov_415.157222_g2_i171.p2	type:complete len:409 gc:universal NODE_451_length_13660_cov_415.157222_g2_i171:13295-12069(-)	0	12	4	8	4	408	45.6	4.86	99	4	1		Venom serine protease or S1 protease	sp|Q7Z269|SP4_POLDO	sp|P0DJG3|VSP1_BOTAN	sp|P0DJG3|VSP1_BOTAN	IPR000859,IPR001254,IPR001314,IPR009003,IPR018114,IPR035914,IPR043504	2.8914	1.19818	MKLCWKFYGNINFKVVLLGLWLSFSALNGAEADCNYFQNLEAGQTYYAYNPNYPEAYMGENHCAWQMESPYVTRINCTIEMPYSNNCIDDKLTIKSEEKNDVNLCGYGNYVFEGTNPTIRFDSSYGTEGGRFLCEIQTEKEWDKYNCDCGWKKVTRIIGGKETGVNEYPMMCGLVDSTKEEREMIYCGCTIISQQYIITAAHCAVGKDLRNKIGVVVGEHDVTTNSDTSATKVFRLEECRIHPWYNDNGTNARDLDRNDIAVCKIDGNITYSAEIGPACLPFQHNRDSFGGDIVTALGWGLTEFAGYKPTALRGVNLNVMALEKCRESYPDITDSDLCTFTEGKDTCQMDSGGPLLWEDPTTKNQVLIGITSAGTGCASNKPAVAMRVGAYIDWIIYVT…
Master Protein Candidate	NODE_50126_length_1060_cov_9777.440796_g14746_i0.p1	type:complete len:258 gc:universal NODE_50126_length_1060_cov_9777.440796_g14746_i0:104-877(+)	0	30	6	6	1	257	28.1	7.05	49	6	1		Venom serine protease or S1 protease	sp|B5U2W0|VSP_BOMIG	sp|P0DL27|VSP41_BOTPI	more than one hit	IPR001254,IPR001314,IPR009003,IPR018114,IPR033116,IPR043504	241.335	10.4032	MALTILCLFGLLAFSQAGVLKPFFDPRIVNGEDAKEGEIPYQVSLQTKTDSFHFCGGSILTDNYVITAAHCVKNEVASEIKVIAGTINLSYPKSEHDVEKIIVHKEYSSSNSWINDIALLKVKNPFIKSVNVDRVPLPPKNQVVNPNDIAVVSGWGRLWQGGPTTTKLQRVNIIISEQDYCKYVYNQMGYNVHPTQVCAHDPSVEKGSCNGDSGGPLTVNGKLTGLVSWANGCASTSYPTVFTRVASYLDWITQNAV*
Master Protein	NODE_52691_length_966_cov_9670.909989_g16540_i0.p1	type:complete len:247 gc:universal NODE_52691_length_966_cov_9670.909989_g16540_i0:34-774(+)	0	13	2	7	2	246	26.3	6.92	83	2	1		Venom serine protease or S1 protease	sp|B5U2W0|VSP_BOMIG	sp|P0DJG3|VSP1_BOTAN	sp|Q7SIG2|CTR1_SOLIN	IPR001254,IPR001314,IPR009003,IPR018114,IPR033116,IPR043504	1242.05	65.0315	MHAFACLIFIGLAYAAQGAPSPRIVGGKDAPIGKYPYQISLRYRGSHSCGGSILNNRNVLTAAHCVQGRENQLNYLTVHAGTNFLNESGDVYDVESVDINQDFDGYLLINDVAIIHVKTPIKYNAVVQPIRLATSDKDLEGKPCTLTGWGTTRVGGNTPNNLQEIELIVNPQKECKRAHSGLIDSHICTLTKEGEGACHGDSGGPLVANGAQIGIVSFGNPCALGSPDVYTRVTSFVSWINANLKN*
None	NODE_936_length_11401_cov_279.230830_g2_i361.p2	type:5prime_partial len:263 gc:universal NODE_936_length_11401_cov_279.230830_g2_i361:11401-10613(-)	0	12	3	14	0	262	29	8.1	150	3	0		Venom serine protease or S1 protease	sp|B5U2W0|VSP_BOMIG	sp|Q7LZF5|VSPC1_CROAT	sp|Q7LZF5|VSPC1_CROAT	IPR001254,IPR001314,IPR009003,IPR018114,IPR033116,IPR043504	1.76186	0.135177	ASTVKMNVRSLIFILLCFAGHLYYGLSNNVVDRIIGGSDTDIKEVPWMLSLKLSFGDNKYALCGAAIINERWAVTAAHCFYPPENLKFLEGTLCSGSSKNIFYKNCTAHKIVKVVIHENYDIPTFDYDIAVIQVTPAFSYNDYTKAVGLPSTSNMQNKEWGKVCGWGYYEKYNNGQARPVASENLKCALVPRTECPKDYHVTPRMICYGYQKGGIDSCQGDSGGPMTNGDNILIGITSWGKGCAVRGHPGVYTNVIHFLVKI*
None	TRINITY_DN130_c0_g1_i15.p1	type:complete len:405 gc:universal TRINITY_DN130_c0_g1_i15:366-1580(+)	0	5	2	5	2	404	44.9	5.02	37	2	1		Venom serine protease or S1 protease	sp|Q8MQS8|SP34_APIME	sp|P0DJG3|VSP1_BOTAN	sp|P0DJG3|VSP1_BOTAN	IPR000859,IPR001254,IPR001314,IPR009003,IPR018114,IPR035914,IPR043504	0.957591	0.674892	MKLCWKFYGNINFKVVLFGLWLSFSALNGAEADCNYFQNLEAGQTYYAYNPNYPEAYMGENHCAWQMESPYVTRINCTIEMPYSNNCIDDKLTIKSEEKNDVNLCGYGNYVFEGTNPTIRFDSSYGTEGGRFLCEIQTEKEWDKYNCDCGWKKVTRIIGGKETGVNEYPMMCGLVDSTKEEREMIYCGCTIISQQYIITAAHCAVGKDLRNKIGVVVGEHDVTTNSDTSATKVFRLEGCKIHPGYNNKKDADNDIAVCKIDGNITYSAEIGPACLPFQHNRDSFGGDIVTAMGWGLTEFAGYKPTALRGVNLNVMALENCKNYFPNIINSSNLCTFTQGKDACQMDSGGPLLWEDPTTHNLVLVGITSYGAGCASANPAVAMRVGAYIDWIISLTPDVQ…
Master Protein Candidate	TRINITY_DN130_c0_g1_i16.p1	type:complete len:409 gc:universal TRINITY_DN130_c0_g1_i16:366-1592(+)	0	7	2	3	2	408	45.6	4.97	32	2	1		Venom serine protease or S1 protease	sp|Q7Z269|SP4_POLDO	sp|P81038|VSPA_CERCE	sp|P81038|VSPA_CERCE	IPR000859,IPR001254,IPR001314,IPR009003,IPR018114,IPR035914,IPR043504	0.196313	3.0117	MKLCWKFYGNINFKVVLFGLWLSFSALNGAEADCNYFQNLEAGQTYYAYNPNYPEAYMGENHCAWQMESPYVTRINCTIEMPYSNNCIDDKLTIKSEEKNDVNLCGYGNYVFEGTNPTIRFDSSYRTEGGKFLCEIRTEKKWDKYNCNCGWKKVTRIIGGKETGVNEYPMMCGLVDSTKEEREMIYCGCTIISQQYVITAAHCIEGEDLREINAVIGEHDVTTGYDTNATKLFRLAECVIHPGYNQKFGYSENPHNDLAVCKISGSIKYSAEVGPACLPFQHNRDSFGGDIVTAMGWGLTEFAGDYKPTALQGVDLNVMALENCKNYFPNIINSSNLCTFTQGKDACQMDSGGPLLWEDPTTHNLVLVGIMSGGAGCGSVFPSVAMRVGAYIDWIISLT…
None	TRINITY_DN130_c0_g1_i25.p1	type:complete len:404 gc:universal TRINITY_DN130_c0_g1_i25:366-1577(+)	0	5	2	5	2	403	44.8	5.48	37	2	1		Venom serine protease or S1 protease	sp|Q7Z269|SP4_POLDO	sp|P0DJG3|VSP1_BOTAN	sp|P0DJG3|VSP1_BOTAN	IPR000859,IPR001254,IPR001314,IPR009003,IPR018114,IPR035914,IPR043504	2.24928	0.413297	MKLCWKFYGNINFKVVLFGLWLSFSALNGAEADCNYFQNLEAGQTYYAYNPNYPEAYMGENHCAWQMESPYVTRINCTIEMPYSNNCIDDKLTIKSEEKNDVNLCGYGNYVFEGTNPTIRFDSSYGTEGGRFLCEIQTEKEWDKYNCDCGWKKVTRIIGGKETGVNEYPMMCGLVDSTKEEREMIYCGCTIISQQYIITAAHCAVGKDLRNKIGVVVGEHDVTTNSDTSATKVFRLEGCKIHPGYNNKKDADNDIAVCKISGSIKYSAEVGPACLPFQHNRDPFGGDRVTALGWGLKHFAEDKATALQGVDLNVIALKNCAKYYPKITNSNLCTFTKGKDTCQMDSGGPLLWEDPTTHNLVLVGITSYGAGCASANPAVAMRVGAYIDWIISLTPDVQY…
None	TRINITY_DN130_c0_g1_i26.p1	type:complete len:404 gc:universal TRINITY_DN130_c0_g1_i26:366-1577(+)	0	5	2	5	2	403	44.8	5.62	37	2	1		Venom serine protease or S1 protease	sp|Q7Z269|SP4_POLDO	sp|P0DJG3|VSP1_BOTAN	sp|P0DJG3|VSP1_BOTAN	IPR000859,IPR001254,IPR001314,IPR009003,IPR018114,IPR035914,IPR043504	2.27821	0.412766	MKLCWKFYGNINFKVVLFGLWLSFSALNGAEADCNYFQNLEAGQTYYAYNPNYPEAYMGENHCAWQMESPYVTRINCTIEMPYSNNCIDDKLTIKSEEKNDVNLCGYGNYVFEGTNPTIRFDSSYGTEGGRFLCEIQTEKEWDKYNCDCGWKKVTRIIGGKETGVNEYPMMCGLVDSTKEEREMIYCGCTIISQQYIITAAHCAVGKDLRNKIGVVVGEHDVTTNSDTSATKVFRLEGCKIHPGYNNKKDADNDIAVCKISGSIKYSAEVGPACLPFQHNRDPFGGDRVTALGWGLKHFAEDKATALQGVDLNVIALKNCAKYYPKITNSNLCTFTKGKDTCQMDSGGPLLWEDPTTKNQVLIGITSAGTGCASNKPAVAMRVGAYIDWIISLTPDVQY…
Master Protein Candidate	TRINITY_DN24564_c0_g1_i1.p1	type:complete len:255 gc:universal TRINITY_DN24564_c0_g1_i1:466-1230(+)	0	20	3	19	3	254	27.1	5.97	203	3	1		Venom serine protease or S1 protease	sp|Q8MQS8|SP34_APIME	sp|P0DL27|VSP41_BOTPI	sp|P0DL27|VSP41_BOTPI	IPR001254,IPR001314,IPR009003,IPR018114,IPR033116,IPR043504	1078.93	31.19	MPPLLPPHFPFSPQVVGGEEAPEGRYPFIASLQLAGSHFCAGSILNEQWIITAAHCVDAVSSMLNLVRVKAGKHNIQNTEGSEQTAQVSQAIQHEQYQGGVGPYDIGLLKLKTPLKLTDRVQAIELASPESDPTGEAWLCGWGSTSRSAFPDMPSKLQQVKMEYLDRATCHDAVERLTGSSPVHETNVCTGPLDEGISACSGDSGGPLITRNGQKAIQTGIVSWGIIPCGTTGAPSVYARISKFNDWIAQKTAS*
Master Protein	TRINITY_DN24564_c0_g1_i5.p1	type:complete len:280 gc:universal TRINITY_DN24564_c0_g1_i5:100-939(+)	0	19	3	19	3	279	29.8	6.62	203	3	1		Venom serine protease or S1 protease	sp|Q8MQS8|SP34_APIME	sp|P0DL27|VSP41_BOTPI	sp|P0DL27|VSP41_BOTPI	IPR001254,IPR001314,IPR009003,IPR018114,IPR033116,IPR043504	1148.37	32.7005	MFPKAIVFFALLAVAVAERPRVGLRMPPLLPPHFPFSPQVVGGEEAPEGRYPFIASLQLAGSHFCAGSILNEQWIITAAHCVDAVSSMLNLVRVKAGKHNIQNTEGSEQTAQVSQAIQHEQYQGGVGPYDIGLLKLKTPLKLTDRVQAIELASPESDPTGEAWLCGWGSTSRSAFPDMPSKLQQVKMEYLDRATCHDAVERLTGSSPVHETNVCTGPLDEGISACSGDSGGPLITRNGQKAIQTGIVSWGIIPCGTTGAPSVYARISKFNDWIAQKTAS*
None	TRINITY_DN24564_c0_g1_i8.p2	type:complete len:103 gc:universal TRINITY_DN24564_c0_g1_i8:1121-1429(+)	0	42	2	9	2	102	10.8	7.21	189	2	1		Venom serine protease or S1 protease	sp|Q8MQS8|SP34_APIME	sp|A8QL56|VSP1_OPHHA	more than one hit	IPR001254,IPR009003,IPR033116,IPR043504	669.934	20.2691	MPSKLQQVKMEYLDRATCHDAVERLTGSSPVHETNVCTGPLDEGISACSGDSGGPLITRNGQKAIQTGIVSWGIIPCGTTGAPSVYARISKFNDWIAQKTAS*
Master Protein Candidate	TRINITY_DN5134_c0_g2_i14.p1	type:complete len:280 gc:universal TRINITY_DN5134_c0_g2_i14:132-971(+)	0	17	5	23	5	279	30.1	6.89	100	5	1		Venom serine protease or S1 protease	sp|Q7M4I3|SP4_BOMPE	sp|P0C8M2|CBP_MESMA	sp|P20734|COGC_PARCM	IPR001254,IPR001314,IPR009003,IPR033116,IPR043504	614.71	28.9591	MFPLTALIVGCLIHHSAHGLPDPHIVGGTNAPEGRFPYQVSLKHFTTSIGRHFCGGAIISSRYIITAARCFDHKTPPEIIIGTGSNRLTAPNATYTVEAFIPHPDYNSSTHVNDIGLIRVSGDINFNNNTKSISLVSENRDYDGVYLIASGWGQLWTGGTVPDRLQQITIRGCSQSICNNTYAAINITEKHLCTLGSPGEGMCRGDSGGPLTDGSNSLVGLVSFGKTPCANGEPDVYTRVFSYKTWIESQVNDVNAGSTQQSSIILGLFMTYLCIHSFL*
None	TRINITY_DN5134_c0_g2_i15.p1	type:complete len:201 gc:universal TRINITY_DN5134_c0_g2_i15:132-734(+)	0	21	4	18	4	200	22.2	9.09	98	4	1		Venom serine protease or S1 protease	sp|Q7M4I3|SP4_BOMPE	sp|P0C8M2|CBP_MESMA	sp|Q24K22|HGFL_BOVIN	IPR001254,IPR009003,IPR043504	256.873	10.5775	MFPLTALIVGCLIHHSAHGLPDPHIVGGTNAPEGRFPYQVSLKHFTTSIGRHFCGGAIISSRYIITAARCFDHKTPPEIIIGTGSNRLTAPNATYTVEAFIPHPDYNSSTHVNDIGLIRVSGDINFNNNTKSISLVSENRDYDGVYLIASGWGQLWVNIKKYIMSHLKSSKIVRERVLTSIISKFLTAFKDNINFLSFLF*
Master Protein Candidate	TRINITY_DN5134_c0_g2_i6.p1	type:complete len:218 gc:universal TRINITY_DN5134_c0_g2_i6:132-785(+)	0	22	5	23	5	217	23.6	7.77	100	5	1		Venom serine protease or S1 protease	sp|B5U2W0|VSP_BOMIG	sp|P0C8M2|CBP_MESMA	sp|P20734|COGC_PARCM	IPR001254,IPR009003,IPR043504	522.628	22.8825	MFPLTALIVGCLIHHSAHGLPDPHIVGGTNAPEGRFPYQVSLKHFTTSIGRHFCGGAIISSRYIITAARCFDHKTPPEIIIGTGSNRLTAPNATYTVEAFIPHPDYNSSTHVNDIGLIRVSGDINFNNNTKSISLVSENRDYDGVYLIASGWGQLWTGGTVPDRLQQITIRGCSQSICNNTYAAINITEKHLCTLGSPGEGMCRVSIIVKLIVYTFT*
Master Protein Candidate	TRINITY_DN795_c0_g1_i2.p1	type:complete len:258 gc:universal TRINITY_DN795_c0_g1_i2:106-879(+)	0	30	6	6	1	257	27.9	7.68	49	6	1		Venom serine protease or S1 protease	sp|Q7M4I3|SP4_BOMPE	sp|P0DL27|VSP41_BOTPI	more than one hit	IPR001254,IPR001314,IPR009003,IPR018114,IPR033116,IPR043504	135.774	6.1344	MALTILCLFGLLAFSQAGVLKPFFDPRIVNGEDAKEGEIPYQVSLQTKTDSFHFCGGSILTANYIITAAHCVEGTIASKIKVIAGTINLSNPKSEHDVEKIIVHKEYSSSNSWINDIALLKVKNPFIKSVNVDRVPLPPKNQVVNPNDIAVVSGWGRLWQGGPTTTKLQRVNIIISEQDYCKYVYNQMGYNVHPTQVCAHDPSVEKGSCNGDSGGPLTVNGKLTGLVSWANGCASTSYPTVFTRVASYLDWITQNAV*
Master Protein	TRINITY_DN795_c0_g1_i5.p1	type:complete len:261 gc:universal TRINITY_DN795_c0_g1_i5:106-888(+)	0	18	3	6	3	260	28.6	5.85	64	3	1		Venom serine protease or S1 protease	sp|Q7M4I3|SP4_BOMPE	sp|P0DJG3|VSP1_BOTAN	sp|P10626|ACRO_CAPHI	IPR001254,IPR001314,IPR009003,IPR018114,IPR043504	82.7317	6.39576	MALTILCLFGLLAFSQAGVLKPFFDPRIVNGEDAKEGEIPYMVSLQNKSSFHFCGGSILNANYIITAAHCVEDKIATEIKVIAGTINLSNPKSEHDVAKVTPHEEYDPDNSWINDIALLKVKNPFITSVNVDYVPLPPKDQVVNSEDIAVVSGWGRLRENGPTSTKLQRVNLTIADQGYCKFMYKHIYPDKGYDVYPTQVCAFDPLVGKGSCKLDSGGPLTVNGELTGLVSWAYGCANTTYPTVYTRVASYLDWIVKNLV*
None	TRINITY_DN811_c0_g1_i15.p1	type:complete len:264 gc:universal TRINITY_DN811_c0_g1_i15:529-1320(+)	0	15	4	19	1	263	29.5	7.72	176	4	1		Venom serine protease or S1 protease	sp|B5U2W0|VSP_BOMIG	sp|Q7LZF5|VSPC1_CROAT	sp|A0A1B0GVH4|PRS51_HUMAN	IPR001254,IPR001314,IPR009003,IPR018114,IPR033116,IPR043504	1.089	0.007616	MNVRSLIFILLCFEGHLCYGLPNNPVDRIIGGTDTDIKEIPWMLSLKLSFGDNKYQCGAAIINERWAVTAAHCFYPPENLKFLEGTLCSGSSKNIFYKNCTAHKIVKVVIHENYDIPTFDYDIAVIQVTPAFLDDDYTKPVGLPSTSNMQNKEWGKVCGWGYYEKYYGQVRPVVSENLKCALVPRMECPKTFKTTPRMICYRYQKGGIDSCQGDSGGPMTNDDNILIGITSWGKGCAVRGYPGVYTNVILFLDWIKKNTVINA*
None	TRINITY_DN811_c0_g1_i7.p1	type:complete len:265 gc:universal TRINITY_DN811_c0_g1_i7:529-1323(+)	0	15	4	19	1	264	29.7	8.19	176	4	1		Venom serine protease or S1 protease	sp|B5U2W0|VSP_BOMIG	sp|Q7LZF5|VSPC1_CROAT	sp|A0A1B0GVH4|PRS51_HUMAN	IPR001254,IPR001314,IPR009003,IPR018114,IPR033116,IPR043504	0.297658	0.007587	MNVRSLIFILLCFEGHLCYGLPNNPVDRIIGGTDTDIKEIPWMLSLKLSFGDNKYQCGAAIINERWAVTAAHCFYPPENLKFLEGTLCSGSSKNIFYKNCTAHKIVKFVIHENYDHPTHDYDIAVIQVTPAFLDDDYTKPVGLPSTSNMQNKEWGKVCGWGYYQKYSYHHVRPVASETLKCALVPRIKCPKTFKITPRMICYRYQKGGIDSCQGDSGGPMTNDDNILIGITSWGKGCAVRGYPGVYTNVILFLDWIKKNTVINA*

## Sheet: Myrmica ruginodis
Master	Accession	Description	Exp. q-value: Mascot	Coverage [%]	# Peptides	# PSMs	# Unique Peptides	# AAs	MW [kDa]	calc. pI	Score Mascot: Mascot	# Peptides (by Search Engine): Mascot	# Protein Groups	Venom Family	venomzone	toxprot	swissprot	ips5_ids	TPM_M_bt_mean_orfs	TPM_M_vg_mean_orfs	sequences
Master Protein	NODE_37299_length_1303_cov_22.858173_g10959_i0.p1	type:complete len:275 gc:universal NODE_37299_length_1303_cov_22.858173_g10959_i0:174-998(+)	0	36	10	140	9	274	31.2	8.54	965	10	1	M12 metalloprotease		sp|A0FKN6|VMPA_LOXIN	sp|P31580|HCE1_ORYLA	IPR001506,IPR006026,IPR024079,IPR034035	0.432561	0.501387	MLCRLLVTWTLFVLTTFTSAGLVRNIDGMFDMAPNYETGAKVAQWTKEMNVNPEELGNYYEGDIMLTNNTIRSGMINERFRWPGRTIPFVISGNFAAGQLKLIDDAMKDYHTYTCIRFKKRTNEKDYINIVNDKTGCWSYVGRIGNGQRVNLQSPGCVTAKGTVIHELMHACGFQHEQSREDRDSYVTILWDNIKNGHQHNFVKDAPGQTSTYNVAYNYASVMHYSAYAFSKNKQKTIEAKDPNVKKMGQRDGFTNADVLEINRMYGCKDNGKP*
Master Protein	NODE_40857_length_1117_cov_21.428437_g10959_i1.p2	type:complete len:270 gc:universal NODE_40857_length_1117_cov_21.428437_g10959_i1:174-983(+)	0	33	8	54	7	269	30.9	7.99	429	8	1	M12 metalloprotease		sp|P0DM62|VMPA5_LOXGA	sp|P84748|PEP16_ARGAU	IPR001506,IPR006026,IPR024079,IPR034035	0.512199	0.097576	MLCRLLVTWTLFVLTTFTSAGLVRNIDGMFDMAPNYETGAKVAQWTKEMNVNPEELGNYYEGDMMLTNNTKRSGIKDEGRRWPERTIPYVISGSFTADQLKLINDAMKDYHTYTCIRFKKRTNEKGYINIVNDETGCWSNIGYLGKEQTVNLQSPGCVTLKGTVIHEFMHACGFWHEHTRSDRDDYVTILWNNIQTRAMHNFVKDNPKQTSTYGVSYNYGSVMHYSANAFSRNNQKTIQTKDPNANIGQREGFSDKDILQINKMYGCSS*
None	TRINITY_DN9949_c0_g1_i4.p1	type:3prime_partial len:258 gc:universal TRINITY_DN9949_c0_g1_i4:174-944(+)	0	33	9	132	8	257	29.4	8.57	632	9	1	M12 metalloprotease		sp|A0FKN6|VMPA_LOXIN	sp|P31580|HCE1_ORYLA	IPR001506,IPR006026,IPR024079,IPR034035	0.375512	0.162733	MLCRLLVTWTLFVLTTFTSAGLVRNIDGMFDMAPNYETGIKVAQWTKEMNVNPEELGNYYEGDIMLTNNTIRSGMINERFRWPGRTIPFVISGNFAAGQLKLIDDAMKDYHTYTCIRFKKRTNEKDYINIVNDKTGCWSYVGRIGNGQRVNLQSPGCVTAKGTVIHELMHACGFQHEQSREDRDSYVTILWDNIKNGHQHNFVKDAPGQTSTYNVAYNYASVMHYSAYAFSKNKQKTIEAKVSDHFHKRSLGQVNCV
Master Protein Candidate	TRINITY_DN9949_c0_g1_i5.p2	type:complete len:270 gc:universal TRINITY_DN9949_c0_g1_i5:174-983(+)	0	33	8	54	7	269	30.9	7.99	429	8	1	M12 metalloprotease		sp|P0DM62|VMPA5_LOXGA	sp|P84748|PEP16_ARGAU	IPR001506,IPR006026,IPR024079,IPR034035	0.823789	0.0090105	MLCRLLVTWTLFVLTTFTSAGLVRNIDGMFDMAPNYETGIKVAQWTKEMNVNPEELGNYYEGDMMLTNNTKRSGIKDEGRRWPERTIPYVISGSFTADQLKLINDAMKDYHTYTCIRFKKRTNEKGYINIVNDETGCWSNIGYLGKEQTVNLQSPGCVTLKGTVIHEFMHACGFWHEHTRSDRDDYVTILWNNIQTRAMHNFVKDNPKQTSTYGVSYNYGSVMHYSANAFSRNNQKTIQTKDPNANIGQREGFSDKDILQINKMYGCSS*
Master Protein Candidate	TRINITY_DN9949_c0_g1_i6.p1	type:complete len:247 gc:universal TRINITY_DN9949_c0_g1_i6:152-892(+)	0	40	10	140	9	246	28.1	8.47	965	10	1	M12 metalloprotease		sp|A0FKN6|VMPA_LOXIN	sp|P31580|HCE1_ORYLA	IPR001506,IPR006026,IPR024079,IPR034035	0.347319	0.27928	MFDMAPNYETGIKVAQWTKEMNVNPEELGNYYEGDIMLTNNTIRSGMINERFRWPGRTIPFVISGNFAAGQLKLIDDAMKDYHTYTCIRFKKRTNEKDYINIVNDKTGCWSYVGRIGNGQRVNLQSPGCVTAKGTVIHELMHACGFQHEQSREDRDSYVTILWDNIKNGHQHNFVKDAPGQTSTYNVAYNYASVMHYSAYAFSKNKQKTIEAKDPNVKKMGQRDGFTNADVLEINRMYGCKDNGKP*
None	TRINITY_DN9949_c0_g1_i7.p1	type:complete len:169 gc:universal TRINITY_DN9949_c0_g1_i7:150-656(+)	0	40	7	68	6	168	19.3	8.98	900	7	1	M12 metalloprotease		sp|A0FKN6|VMPA_LOXIN	sp|A0FKN6|VMPA_LOXIN	IPR001506,IPR006026,IPR024079,IPR034035	0.411444	0.219813	MKDYHTYTCIRFKKRTNEKDYINIVNDKTGCWSYVGRIGNGQRVNLQSPGCVTAKGTVIHELMHACGFQHEQSREDRDSYVTILWDNIKNGHQHNFVKDAPGQTSTYNVAYNYASVMHYSAYAFSKNKQKTIEAKDPNVKKMGQRDGFTNADVLEINRMYGCKDNGKP*
Master Protein Rejected	NODE_30529_length_1742_cov_539.110848_g6952_i3.p1	type:complete len:237 gc:universal NODE_30529_length_1742_cov_539.110848_g6952_i3:398-1108(+)	0	22	4	46	0	236	26.5	8.32	598	4	0	CAP superfamily	sp|P35779|VA3_SOLRI	sp|P35779|VA3_SOLRI	sp|P35779|VA3_SOLRI	IPR001283,IPR002413,IPR014044,IPR018244,IPR035940	23.4393	0.026172	MAGICSFLCLTIIAVIFSSVTAVDYCNMKSCKDYKKGTHTMCTYSSSTPAAACRQYRNVGISNSEKTAIVNKHNELRQKVASGRETRGNPGPQPPAVHMPNLEWDDELATIAQRWANQCVCKPDIPETCKHDACRDVDRYQVNQNVAMTPYSGTSDLKDPIQRWYNEVDKFDKNKVSKYKFDFNTGHYTQVVWAATTKIGCGRIIYKSNGWTWESLVCNYGPSGNVDGQPIYEVKK*
Master Protein	NODE_30670_length_1730_cov_589.490149_g6952_i4.p1	type:complete len:233 gc:universal NODE_30670_length_1730_cov_589.490149_g6952_i4:398-1096(+)	0	32	6	59	5	232	25.9	8.54	1095	6	1	CAP superfamily	sp|P35779|VA3_SOLRI	sp|Q2XXP3|CRVP9_VARVA	sp|Q2XXP3|CRVP9_VARVA	IPR001283,IPR002413,IPR014044,IPR018244,IPR034763,IPR035940	29.7424	0.0363195	MAGICSFLCLTIIAVIFSSVTAVDYCNMKSCKDYKKGTHTMCTYSSSTPAAACRQYRNVGISNSEKTAIVNKHNELRQKVASGRETRGNPGPQPPAVHMPNLEWDDELATIAQRWANQCNFEHDACRNVDRYKVGQNIGKGSSSGEITSNLEGRIQSWYNEVDRFDKTKVSKYEHDVHKTGHYTQVIWAATTKIGCGRIIYKESNGWTSEYLVCNYGPGGNVKGQPIYEVKK*
None	NODE_30708_length_1727_cov_704.079545_g6952_i5.p1	type:complete len:232 gc:universal NODE_30708_length_1727_cov_704.079545_g6952_i5:398-1093(+)	0.029	15	2	14	1	231	25.8	8.43	36	2	1	CAP superfamily	sp|P35779|VA3_SOLRI	sp|P35779|VA3_SOLRI	sp|P35779|VA3_SOLRI	IPR001283,IPR002413,IPR014044,IPR018244,IPR035940	27.1796	0.127686	MAGICSFLCLTIIAVIFSSVTAVDYCNMKSCKDYKKGTHTMCTYSSSTPAAACRQYRNVGISNSEKTAIVNKHNELRQKVASGRETRGNPGPQPPAVHMPNLEWDDELATVAQRWTNQCNFRHDACRDVDRYQVGQNLAKMSSSGEITPDVEGLIQLWYNEVDKFDKNKVSKYKFDVNTGHYTQVIWAGTTKIGCGRIIYKESNGWTSEYLVCNYGPGGNVKGQPIYEVKK*
Master Protein	NODE_30799_length_1721_cov_530.289316_g6952_i6.p1	type:complete len:230 gc:universal NODE_30799_length_1721_cov_530.289316_g6952_i6:398-1087(+)	0	26	5	23	4	229	25.8	7.99	142	5	1	CAP superfamily	sp|P35779|VA3_SOLRI	sp|P35779|VA3_SOLRI	sp|P35779|VA3_SOLRI	IPR001283,IPR002413,IPR014044,IPR018244,IPR034763,IPR035940	5.69296	2.34926	MAGICSFLCLTIIAVIFSSVTAVDYCNMKSCKDYKKGTHTMCTYSSSTPAAACRQYRNVGISNSEKTAIVNKHNELRQKVASGRETRGNPGPQPPAVHMPNLEWDDELATVAQRWINQCNFGHDACRDVDRYQVGQNIAKTPYSGTSDLKDPIQRWYDEVDKFDKNKVSKYEFDFETGHYTQVIWADTTKIGCGRIIYKESNGWTSEYLVCNYGPGGNVKGQPIYEVKK*
None	NODE_32517_length_1635_cov_698.642405_g2923_i8.p1	type:complete len:233 gc:universal NODE_32517_length_1635_cov_698.642405_g2923_i8:398-1096(+)	0	29	5	47	5	232	25.9	8.43	1090	5	1	CAP superfamily	sp|P35779|VA3_SOLRI	sp|Q2XXP3|CRVP9_VARVA	sp|Q2XXP3|CRVP9_VARVA	IPR001283,IPR002413,IPR014044,IPR018244,IPR034763,IPR035940	17.0743	0.0363195	MAGICSFLCLTIIAVIFSSVTAVDYCNMKSCKDYKKGTHTMCTYSSSTPAAACRQYRNVGISNSEKTAIVNKHNELRQKVASGRETRGNPGPQPPAVHMPNLEWDDELATIAQRWANQCNFEHDACRNVDRYKVGQNIGKGSSSGEITSNLEGRIQSWYNEVDRFDKTKVSKYEHDVHKTGHYTQVIWAATTKIGCGRIIYKESNGWTSEYLVCNYGPSGNFPGQPIYEVKK*
None	NODE_32643_length_1626_cov_634.599618_g2923_i10.p1	type:complete len:230 gc:universal NODE_32643_length_1626_cov_634.599618_g2923_i10:398-1087(+)	0	23	4	11	4	229	25.8	7.8	137	4	1	CAP superfamily	sp|P35779|VA3_SOLRI	sp|P35779|VA3_SOLRI	sp|P35779|VA3_SOLRI	IPR001283,IPR002413,IPR014044,IPR018244,IPR034763,IPR035940	5.55523	2.34926	MAGICSFLCLTIIAVIFSSVTAVDYCNMKSCKDYKKGTHTMCTYSSSTPAAACRQYRNVGISNSEKTAIVNKHNELRQKVASGRETRGNPGPQPPAVHMPNLEWDDELATVAQRWINQCNFGHDACRDVDRYQVGQNIAKTPYSGTSDLKDPIQRWYDEVDKFDKNKVSKYEFDFETGHYTQVIWADTTKIGCGRIIYKESNGWTSEYLVCNYGPSGNFPGQPIYEVKK*
None	NODE_37966_length_1291_cov_459.313107_g2923_i12.p1	type:complete len:229 gc:universal NODE_37966_length_1291_cov_459.313107_g2923_i12:66-752(+)	0	23	4	11	4	228	26.1	6.96	137	4	1	CAP superfamily	sp|P35779|VA3_SOLRI	sp|P0C8D4|VA5A_SCOAN	sp|P0C8D4|VA5A_SCOAN	IPR001283,IPR002413,IPR014044,IPR018244,IPR035940	0.894482	8.22085	MAEIFSMLCLIIAVENFVDTTATDYCNLKSCKENREVHTMCTYTFPAPATSCRQWNSKGLNKAEKKAIVEKHNQLRQKVASGRETRGNPGPQPPAVHMPNLEWDDELATVAQRWINQCNFGHDACRDVDRYQVGQNIAKTPYSGTSDLKDPIQRWYDEVDKFDKNKVSKYEFDFETGHYTQVIWADTTKIGCGRIIYKESNGWTSEYLVCNYGPSGNFPGQPIYEVKK*
None	NODE_41350_length_1093_cov_196.000963_g6952_i8.p1	type:complete len:229 gc:universal NODE_41350_length_1093_cov_196.000963_g6952_i8:66-752(+)	0	23	4	11	4	228	26.1	6.67	137	4	1	CAP superfamily	sp|P35779|VA3_SOLRI	sp|P0C8D4|VA5A_SCOAN	sp|P0C8D4|VA5A_SCOAN	IPR001283,IPR002413,IPR014044,IPR018244,IPR035940	1.11942	9.84073	MAEIFSMLCLIIAVENFVDTTATDYCNLKSCKENREVHTMCTYTFPAPATSCRQWNSKGLNKAEKKAIVEKHNQLRQKVASGRETRGNPGPQPPAVHMPNLEWDDELATVAQRWINQCNFGHDACRDVDRYQVGQNIAKTPYSGTSDLKDPIQRWYDEVDKFDKNKVSKYEFDFETGHYTQVIWADTTKIGCGRIIYKESNGWTSEYFACNYGPSGNFPDQPIYEVKK*
None	TRINITY_DN727_c0_g1_i11.p1	type:5prime_partial len:108 gc:universal TRINITY_DN727_c0_g1_i11:2-325(+)	0	23	3	13	0	107	12.3	8.54	174	3	0	CAP superfamily	sp|P35778|VA3_SOLIN	sp|P35778|VA3_SOLIN	sp|P11670|PRB1_TOBAC	IPR001283,IPR002413,IPR014044,IPR018244,IPR035940	10.4726	0.065404	HDACRDVDRYQVGQNIAKTPYSGTSDLKDPIQRWYNEVDKFDKNKVSKYKFDVNTGHYTQVVWAATTKIGCGRIIYKESNGWTSEYLACNYGSSGNFLGQPIYEVKK*
Master Protein Rejected	TRINITY_DN727_c0_g1_i3.p1	type:3prime_partial len:199 gc:universal TRINITY_DN727_c0_g1_i3:398-991(+)	0	26	4	15	0	198	22.4	7.85	174	4	0	CAP superfamily	sp|P35779|VA3_SOLRI	sp|P35779|VA3_SOLRI	sp|Q00008|PRMS_MAIZE	IPR001283,IPR002413,IPR014044,IPR018244,IPR035940	6.12227	0.136844	MAEICSFLCLTIIAVIFSSVTAVDYCNMKSCKDYKKGTHTMCTYSSSTPAAACRQYRNVGISNSEKTAIVNKHNELRQKVASGRETRGNPGPQPPAVHMPNLEWDDELATVAQRWINQCNFGHDACRDVDRYQVGQNIAKTPYSGTSDLKDPIQRWYNEVDKFDKNKVSKYEFDFETGHYTQVLWADTTKSGCGRIIY
None	TRINITY_DN727_c0_g1_i5.p1	type:3prime_partial len:101 gc:universal TRINITY_DN727_c0_g1_i5:710-1009(+)	0	25	3	13	0	100	11.7	5.22	174	3	0	CAP superfamily	sp|P35778|VA3_SOLIN	sp|P35778|VA3_SOLIN	sp|Q00008|PRMS_MAIZE	IPR001283,IPR002413,IPR014044,IPR018244,IPR035940	0.0234065	0.228088	MPNLEWDDELATVAQRWINQCNFGHDACRDVDRYQVGQNIAKTPYSGTSDLKDPIQRWYNEVDKFDKNKVSKYEFDFETGHYTQVLWADTTKSGCGRIIY
Master Protein Rejected	TRINITY_DN727_c0_g1_i8.p1	type:complete len:135 gc:universal TRINITY_DN727_c0_g1_i8:710-1114(+)	0	48	6	39	0	134	15.3	7.36	808	6	0	CAP superfamily	sp|P35778|VA3_SOLIN	sp|P35778|VA3_SOLIN	sp|P35778|VA3_SOLIN	IPR001283,IPR002413,IPR014044,IPR018244,IPR035940	3.25421	0.0167375	MPNLEWDDELATIAQRWANQCNFEHDACRNVDRYKVGQNIGKGSSSGEITSNLEGRIQSWYNEVDRFDKTKVSKYEHDVHKTGHYTQVVWAATTKIGCGRIIYKESNGWTSEYLVCNYGPGGNVKGQPIYEVKK*
Master Protein Candidate	TRINITY_DN727_c0_g1_i9.p1	type:complete len:233 gc:universal TRINITY_DN727_c0_g1_i9:398-1096(+)	0	32	6	59	5	232	26	8.43	1095	6	1	CAP superfamily	sp|P35779|VA3_SOLRI	sp|Q2XXP3|CRVP9_VARVA	sp|Q2XXP3|CRVP9_VARVA	IPR001283,IPR002413,IPR014044,IPR018244,IPR034763,IPR035940	11.0276	0.028094	MAEICSFLCLTIIAVIFSSVTAVDYCNMKSCKDYKKGTHTMCTYSSSTPAAACRQYRNVGISNSEKTAIVNKHNELRQKVASGRETRGNPGPQPPAVHMPNLEWDDELATIAQRWANQCNFEHDACRNVDRYKVGQNIGKGSSSGEITSNLEGRIQSWYNEVDRFDKTKVSKYEHDVHKTGHYTQVVWAATTKIGCGRIIYKESNGWTSEYLVCNYGPGGNVKGQPIYEVKK*
Master Protein	NODE_45809_length_894_cov_482.425507_g12583_i3.p1	type:complete len:79 gc:universal NODE_45809_length_894_cov_482.425507_g12583_i3:336-572(+)	0.026	21	3	25	3	78	8.8	6.23	30	3	1	EGF-like toxin	sp|P0DSL4|TX21A_MYRGU	sp|P0DSL4|TX21A_MYRGU	sp|Q16YE7|CUE_AEDAE	IPR000742	0.0085685	6.62293	MKNNRTNTFIIYLMVTFSLISIISITECTPQNHFQPCPSSHEHFCVNGECFYLAAENEVGCKCPPGFQGRRCESLSLD*
Master Protein Candidate	TRINITY_DN2221_c0_g1_i3.p1	type:complete len:79 gc:universal TRINITY_DN2221_c0_g1_i3:337-573(+)	0.026	21	3	25	3	78	8.8	6.23	30	3	1	EGF-like toxin	sp|P0DSL4|TX21A_MYRGU	sp|P0DSL4|TX21A_MYRGU	sp|Q16YE7|CUE_AEDAE	IPR000742	1.2373	9.30248	MKNNRTNTFIIYLMVTFSLISIISITECTPQSHFQPCPSSHEHFCLNGECFYLAAENEVGCKCPPGFQGRRCESLSLD*
Master Protein	NODE_59491_length_523_cov_1884.155983_g27295_i0.p1	type:complete len:83 gc:universal NODE_59491_length_523_cov_1884.155983_g27295_i0:127-375(+)	0	32	2	3	2	82	9.1	6.95	104	2	1	Kunitz-type serine protease inhibitor	sp|Q8T0W4|VKT2_PIMHY	sp|P0CH75|VKT25_CYRHA	sp|Q08E66|WFKN2_BOVIN	IPR002223,IPR020901,IPR036880	54.9591	144.392	MGLKLCLLFVLVIISMLTYEITAHQPPLCQLPAEKGVCRAYITRYAYNSASGQCERFIYGGCEGNTNNFKTTSECEETCKNA*
Master Protein Candidate	TRINITY_DN14598_c0_g1_i6.p3	type:complete len:68 gc:universal TRINITY_DN14598_c0_g1_i6:81-284(+)	0	39	2	3	2	67	7.6	7.93	104	2	1	Kunitz-type serine protease inhibitor	sp|Q8T0W4|VKT2_PIMHY	sp|P0DJ50|VKT31_MESMA	sp|Q08E66|WFKN2_BOVIN	IPR002223,IPR020901,IPR036880	2.8226	6.476	MRNLMQFRLCFPVCQLPAEKGVCRAYITRYAYNSASGQCERFIYGGCEGNTNNFKTTSECEETCKNA*
Master Protein Candidate	TRINITY_DN14598_c0_g1_i8.p1	type:complete len:83 gc:universal TRINITY_DN14598_c0_g1_i8:100-348(+)	0	32	2	3	2	82	9.1	7.12	104	2	1	Kunitz-type serine protease inhibitor	sp|D8KY58|VKT_BOMTE	sp|P0CH75|VKT25_CYRHA	sp|Q08E66|WFKN2_BOVIN	IPR002223,IPR020901,IPR036880	6.76547	15.479	MGLKLCLLFVLVIVSILTHEITAHQPPLCQLPAEKGVCRAYITRYAYNSASGQCERFIYGGCEGNTNNFKTTSECEETCKNA*
None	NODE_11252_length_4051_cov_522.559059_g4_i18.p1	type:complete len:343 gc:universal NODE_11252_length_4051_cov_522.559059_g4_i18:2892-1864(-)	0	12	3	4	3	342	37.5	8.82	50	3	1	Phospholipase A1	sp|Q68KK0|PA1_SOLIN	sp|Q68KK0|PA1_SOLIN	sp|Q68KK0|PA1_SOLIN	IPR000734,IPR002334,IPR013818,IPR029058	1.40623	20.0377	MKTVATILVIFLARSTHLRAEPIPTPLSSPGIRDSCIFGVKSVSVIRFNSRTPQGKNIGLEECCDDLDPSKPIVFVVHGFVSSANTSRTQEMASRLVQKGRTVFALDWSQGACEKGMFLLQYMGYPKAVTNTREVGRLMASYVESLIKKCGVPMKKITLIGHSLGAHVSGFAGKNIQKMGLDKIPLIIAADPANPLLGDKDCDKRLCKSDAKRLVVLHTSSLGISRPIGDLNLQFYNGTENTTQPGCGLDIGYVCSHSRSVEYITNMIDNCGFPGVPMKPKSMVSKIFQSAKKPPYPSLDTKDCIVVNSKILDADNPMKGEYYVFVDEDSHCTRKTFSCRYQ*
None	NODE_11462_length_3966_cov_549.670161_g1382_i3.p1	type:complete len:264 gc:universal NODE_11462_length_3966_cov_549.670161_g1382_i3:2997-2206(-)	0	15	3	4	3	263	28.8	8.92	50	3	1	Phospholipase A1	sp|Q68KK0|PA1_SOLIN	sp|Q68KK0|PA1_SOLIN	sp|Q68KK0|PA1_SOLIN	IPR000734,IPR013818,IPR029058	1.34011	19.1898	MKTVATILVIFLARSTHLRAEPIPTPLSSPGIRDSCIFGVKSVSVIRFNSRTPQGKNIGLEECCDDLDPSKPIVFVVHGFVSSANTSRTQEMASRLVQKGRTVFALDWSQGACEKGMFLLQYMGYPKAVTNTREVGRLMASYVESLIKKCGVPMKKITLIGHSLGAHVSGFAGKNIQKMGLDKIPLIIAADPANPLLGDKDCDKRLCKSDAKRLVVLHTSSLGISRPIGDLNLQFYNGTENTTQPGCGERSIVYNYWRDVECC*
None	NODE_12839_length_3703_cov_636.827851_g1382_i4.p1	type:complete len:330 gc:universal NODE_12839_length_3703_cov_636.827851_g1382_i4:2734-1745(-)	0	17	4	8	3	329	35.9	8.68	143	4	1	Phospholipase A1	sp|Q68KK0|PA1_SOLIN	sp|Q68KK0|PA1_SOLIN	sp|Q68KK0|PA1_SOLIN	IPR000734,IPR002334,IPR013818,IPR029058	2.23446	33.8911	MKTVATILVIFLARSTHLRAEPIPTPLSSPGIRDSCIFGVKSVSVIRFNSRTPQGKNIGLEECCDDLDPSKPIVFVVHGFVSSANTSRTQEMASRLVQKGRTVFALDWSQGACEKGMFLLQYMGYPKAVTNTREVGRLMASYVESLIKKCGVPMKKITLIGHSLGAHVSGFAGKNIQKMGLDKIPLIIAADPANPLLGDKDCDKRLCKSDAKRLVVLHTSSLGISRPIGDLNLQFYNGTENTTQPGCGLDIGYVCSHSRSVEYITNMIDNCGFPGVPMNAPSYPSSKTKNCIVVNSNILDAVNPMKGEYNVFVDEDSHCTRKTFSCRYQ*
Master Protein	NODE_12840_length_3703_cov_621.683388_g1382_i5.p1	type:complete len:330 gc:universal NODE_12840_length_3703_cov_621.683388_g1382_i5:2734-1745(-)	0	22	5	11	3	329	36	8.76	254	5	1	Phospholipase A1	sp|Q68KK0|PA1_SOLIN	sp|Q68KK0|PA1_SOLIN	sp|Q68KK0|PA1_SOLIN	IPR000734,IPR002334,IPR013818,IPR029058	2.41593	32.214	MKTVATILVIFLARSTHLRAEPIPTPLSSPGIRDSCIFGVKSVSVIRFNSRTPQGKNIGLEECCDDLDPSKPIVFVVHGFVSSANTSRTQEMASRLVQKGRTVFALDWSQGACEKGMFLLQYMGYPKAVTNTREVGRLMASYVESLIKKCGVPMKKITLIGHSLGAHVSGFAGKNIQKMGLDKIPLIIAADPANPLLGDKDCDKRLCKSDAKRLVVLHTSSLGISRPIGDLNLQFYNGTENRTQPGCGLDIGYVCSHSRSVEYITNMIDNCGFPGVPMNAPSYPSSKTKNCIVVNSNILDAVNPMKGEYNVFVDEDSHCTRKTFSCRYQ*
None	NODE_12884_length_3694_cov_454.828799_g1382_i6.p1	type:complete len:327 gc:universal NODE_12884_length_3694_cov_454.828799_g1382_i6:2725-1745(-)	0	12	3	4	3	326	35.6	8.02	50	3	1	Phospholipase A1	sp|Q68KK0|PA1_SOLIN	sp|Q68KK0|PA1_SOLIN	sp|W6JHZ8|VP1_CPBDV	IPR000734,IPR002334,IPR013818,IPR029058	1.5859	14.8878	MKTVATILVIFLARSTHLRAEPIPTPLSSPGIRDSCIFGVKSVSVIRFNSRTPQGKNIGLEECCDDLDPSKPIVFVVHGFVSSANTSRTQEMASRLVQKGRTVFALDWSQGACEKGMFLLQYMGYPKAVTNTREVGRLMASYVESLIKKCGVPMKKITLIGHSLGAHVSGFAGKNIQKMGLDKIPLIIAADPADFLLGNNDCDERLCKSDAKRLVVLHTSRLGISCPIGDLDLQFNNGTGQPGCGLDMGYVCSHSRSIEYITNMIDNCGFPGVPTNASPYPSPDTKDCIVVNSKILDADNPMKGEYYVFVDEDSHCTRKTFSCRYQ*
None	NODE_15710_length_3225_cov_684.464353_g1382_i7.p1	type:complete len:330 gc:universal NODE_15710_length_3225_cov_684.464353_g1382_i7:2734-1745(-)	0	17	4	8	3	329	35.8	8.59	143	4	1	Phospholipase A1	sp|Q68KK0|PA1_SOLIN	sp|Q68KK0|PA1_SOLIN	sp|Q68KK0|PA1_SOLIN	IPR000734,IPR002334,IPR013818,IPR029058	1.96111	30.4575	MKTVATILVIFLARSTHLRAEPIPTPLSSPGILDSCALGVKSVSVIRFNSRTPQGKNIGLEECCDDLDPSKPIVFVVHGFVSSANTSRTQEMASRLVQKGRTVFALDWSQGACEKGMFLLQYMGYPKAVTNTREVGRLMASYVESLIKKCGVPMKKITLIGHSLGAHVSGFAGKNIQKMGLDKIPLIIAADPANPLLGDKDCDKRLCKSDAKRLVVLHTSSLGISRPIGDLNLQFYNGTENTTQPGCGLDIGYVCSHSRSVEYITNMIDNCGFPGVPMNAPSYPSSKTKNCIVVNSNILDAVNPMKGEYNVFVDEDSHCTRKTFSCRYQ*
Master Protein	NODE_22717_length_2433_cov_633.823802_g4_i24.p1	type:5prime_partial len:190 gc:universal NODE_22717_length_2433_cov_633.823802_g4_i24:2433-1864(-)	0	21	3	8	1	189	20.6	8.37	236	3	1	Phospholipase A1	sp|P0DSI2|PA1_DINQU	sp|P0DSI2|PA1_DINQU	sp|P0DSI2|PA1_DINQU	IPR000734,IPR002334,IPR013818,IPR029058	2.58841	34.6651	SYVESLIKKCGVPMKKITLIGHSLGAHVSGFAGKNIQKMGLDKIPLIIAADPANPLLGDKDCDKRLCKSDAKRLVVLHTSSLGISRPIGDLNLQFYNGTENRTQPGCGLDIGYVCSHSRSVEYITNMIDNCGFPGVPMNAPSYPSSKTKNCIVVNSNILDAVNPMKGEYNVFVDEDSHCTRKTFSCRYQ*
None	TRINITY_DN3939_c0_g1_i10.p1	type:complete len:239 gc:universal TRINITY_DN3939_c0_g1_i10:779-1495(+)	0	17	3	7	2	238	26	8.68	143	3	1	Phospholipase A1	sp|P0DSI2|PA1_DINQU	sp|P0DSI2|PA1_DINQU	sp|P0DSI2|PA1_DINQU	IPR000734,IPR002334,IPR013818,IPR029058	2.34661	35.7739	MASRLVQKGRTVFALDWSQGACEKGMFLLQYMGYPKAVTNTREVGRLMASYVESLIKKCGVPMKKITLIGHSLGAHVSGFAGKNIQKMGLDKIPLIIAADPANPLLGDKDCDKRLCKSDAKRLVVLHTSSLGISRPIGDLNLQFYNGTENTTQPGCGLDIGYVCSHSRSVEYITNMIDNCGFPGVPMNAPSYPSSKTKNCIVVNSNILDAVNPMKGEYNVFVDEDSHCTRKTFSCRYQ*
None	TRINITY_DN3939_c0_g1_i15.p1	type:complete len:264 gc:universal TRINITY_DN3939_c0_g1_i15:448-1239(+)	0	15	3	4	3	263	28.8	9.14	50	3	1	Phospholipase A1	sp|Q68KK0|PA1_SOLIN	sp|Q68KK0|PA1_SOLIN	sp|Q68KK0|PA1_SOLIN	IPR000734,IPR013818,IPR029058	1.55382	19.6524	MKTVATILVIFLARSTHLRAEPIPTPLSSPGIRDSCIFGVKSVSVIRFNSRTPQGKNIGLEECCDDLDPSKPIVFVVHGFVSSANTSRTQEMASRLVQKGRTVFALDWSQGACEKGMFLLQYMGYPKAVTNTREVGRLMASYVESLIKKCGVPMKKITLIGHSLGAHVSGFAGKNIQKMGLDKIPLIIAADPANPLLGDKDCDKRLCKSDAKRLVVLHTSSLGISRPIGDLNLQFYNGTENRTQPGCGERSIVYNYWRGVECC*
None	TRINITY_DN3939_c0_g1_i18.p1	type:complete len:327 gc:universal TRINITY_DN3939_c0_g1_i18:448-1428(+)	0	12	3	4	3	326	35.5	8.34	50	3	1	Phospholipase A1	sp|Q68KK0|PA1_SOLIN	sp|Q68KK0|PA1_SOLIN	sp|W6JHZ8|VP1_CPBDV	IPR000734,IPR002334,IPR013818,IPR029058	0.727964	7.99964	MKTVATILVIFLARSTHLRAEPIPTPLSSPGIRDSCIFGVKSVSVIRFNSRTPQGKNIGLEECCDDLDPSKPIVFVVHGFVSSANTSRTQEMASRLVQKGRTVFALDWSQGACEKGLPLIKYMGYRRAVKNTREVGRLMASYVESLIKKCGVPMKKITLIGHSLGAHVSGFAGKNIQKMGLDKIPLIIAADPADFLLGNNDCDERLCKSDAKRLVVLHTSRLGISCPIGDLDLQFNNGTGQPGCGLDIGYVCSHSRSVEYITNMIDNCGFPGVPTNASPYPSPDTKDCIVVNSKILDADNPMKGEYYVFVNEDSLCTSKTFSCRYQ*
None	TRINITY_DN3939_c0_g1_i8.p1	type:complete len:341 gc:universal TRINITY_DN3939_c0_g1_i8:448-1470(+)	0	12	3	4	3	340	37.2	8.62	50	3	1	Phospholipase A1	sp|Q68KK0|PA1_SOLIN	sp|Q68KK0|PA1_SOLIN	sp|W6JHZ8|VP1_CPBDV	IPR000734,IPR002334,IPR013818,IPR029058	1.32165	14.2557	MKTVATILVIFLARSTHLRAEPIPTPLSSPGIRDSCIFGVKSVSVIRFNSRTPQGKNIGLEECCDDLDPSKPIVFVVHGFVSSANTSRTQEMASRLVQKGRTVFALDWSQGACEKGMFLLQYMGYPKAVTNTREVGRLMASYVESLIKKCGVPMKKITLIGHSLGAHVSGFAGKNIQKMGLDKIPLIIAADPADFLLGNNDCDERLCKSDAKRLVVLHTSRLGISCPIGDLDLQFNNGTGQPGCGLDIGYVCSHSRSVEYITNMIDNCGFPGVPMKPKSMVSKIFQSAKKPPYPSLDTKDCIVVNSKILDADNPMEGEYYVFVDKNPPHCTRKTFSCRYQ*
Master Protein Candidate	NODE_13692_length_3547_cov_527.559278_g1_i3651.p1	type:complete len:377 gc:universal NODE_13692_length_3547_cov_527.559278_g1_i3651:3458-2328(-)	0	11	4	12	4	376	43.2	6.37	274	4	1	Venom acid phosphatase	sp|Q5BLY5|ACPH1_APIME	sp|Q5BLY5|ACPH1_APIME	sp|Q5BLY5|ACPH1_APIME	IPR000560,IPR029033,IPR029630,IPR033379	0.882001	14.1391	MVSSHTLDNCLLIALVIGLKIILVADAQPELKLVNVVFRHGDRTPDNGSEMYPNDPYLDYSFYPEGLGQLTMPGKRREYDLGQVLRRRYKNFLGDLYLPKLVVGHSSDYDRTKMSLQLVLASLFPPTNDRQRWNLALNWQPIPTTYVSRVDDNFFLADECPQYINEYNRVLSLPETEKKMSQFKDMMDDLTKLTGKKIEKPLDLYNLYHTFVAERSVNLFLPRWTNHYFPNGQLFDGIVAAYDIASSTPLLKRLYAGPIIRAVSENMLTARNSSASNTKIYLYSGHESNIATLLHAFNVYKPHVPEYSSAVILELLENNKQYYVKLLYCRGIPAIVDELVIPNCGRLCPFDKFSDLIRDLIPSDEELDCDKRQTPD*
None	NODE_13693_length_3547_cov_422.216208_g1_i3652.p1	type:complete len:400 gc:universal NODE_13693_length_3547_cov_422.216208_g1_i3652:3458-2259(-)	0	7	3	7	3	399	45.9	6.74	44	3	1	Venom acid phosphatase	sp|Q5BLY5|ACPH1_APIME	sp|Q5BLY5|ACPH1_APIME	sp|Q5BLY5|ACPH1_APIME	IPR000560,IPR029033,IPR029630,IPR033379	1.47863	5.50009	MVSSHTLDNCLLIALVIGLKIILVADAQPELKLVNVVFRHGDRTPDNGSEMYPNDPYLDYSFYPEGLGQLTMPGKRREYDLGQVLRRRYKNFLGDLYLPKLVVGHSSDYDRTKMSLQLVLASLFPPTNDRQRWNLALNWQPIPTTYVSRVDDNFFLADECPQYINEYNRVLSLPETEKKMSQFKDMMDDLTKLTGKKIEKPLDLYNLYHTFVAERSVNLFLPRWTNHYFPNGQLFDGIVAAYDIASSTPLLKRLYAGPIIRAVSENMLTARNSSASNTKIYLYSGHESNIATLLHAFNVYKPHVPEYSSAVILELLETNKQYYVKLFYYRGIPPIVDELVIPNCGKLCPFDKFSDLIQDLIPSDEELDCDKRQTSDYANTKYPAALENIVYNIIKRSIK*
None	NODE_9936_length_4287_cov_379.090974_g1_i2734.p1	type:complete len:359 gc:universal NODE_9936_length_4287_cov_379.090974_g1_i2734:4198-3122(-)	0	7	3	7	3	358	40.8	7.58	44	3	1	Venom acid phosphatase	sp|Q5BLY5|ACPH1_APIME	sp|Q5BLY5|ACPH1_APIME	sp|Q5BLY5|ACPH1_APIME	IPR000560,IPR029033,IPR029630,IPR033379	0.505525	5.77837	MVSSHTLDNCLLIALVIGLKIILVADAQPELKLVNVVFRHGDRTPDNGSEMYPNDPYLDYSFYPEGLGQLTMPGKRREYDLGQVLRRRYKNFLGDLYLPKLVVGHSSDYDRTKMSLQLVLASLFPPTNDRQRWNLALNWQPIPTTYVSRVDDNFFLADECPQYINEYNRVLSLPETEKKMSQFKDMMDDLTKLTGKKIEKPLDLYNLYHTFVAERSVNLFLPRWTNHYFPNGQLFDGIVAAYDIASSTPLLKRLYAGPIIRAVSENMLTARNSSASNTKIYLYSGHESNIATLLHAFNVYKPHVPEYSSAVILELLENNKQYYVKVSVLSSSIQSISEIIIPSKGGNFSLKSKPENVE*
None	TRINITY_DN2265_c0_g1_i12.p1	type:internal len:343 gc:universal TRINITY_DN2265_c0_g1_i12:2-1027(+)	0	8	3	7	3	342	39.3	8.6	44	3	1	Venom acid phosphatase	sp|Q5BLY5|ACPH1_APIME	sp|Q5BLY5|ACPH1_APIME	sp|Q5BLY5|ACPH1_APIME	IPR000560,IPR029033,IPR029630,IPR033379	4.74274	9.86753	RNSRLKKECTLELGASNMVSSHTLDNCLLIALVIGLNIILVAGAQPELKLVNVVFRHGDRTPDNGSEMYPNDPYLHYSFYPESLGQLTIRGKMREYELGLVLRKRYKNFLGDLYLPKLVVGHSSDYDRTKMSLQLVLASLFQPTNTRQRWNPALNWQPIPTTYVSRVDDNFFLADECPQYINEYNRVLSLPETEKKMSQFKDMMDDLTKLTGKKIEKPLDLYNLYHTFVAERSVNLFLPRWTNHYFPNGQLFDGIVAAYDIANSTPLLKRLYAGPIIRAVSENMLTARNSSASNTKIYLYSGHESNIATLLHAFNVYKPHVPEYSSAVILELLENNKQYYVK
Master Protein	TRINITY_DN2265_c0_g1_i2.p1	type:5prime_partial len:394 gc:universal TRINITY_DN2265_c0_g1_i2:2-1183(+)	0	11	4	12	4	393	45.1	7.08	274	4	1	Venom acid phosphatase	sp|Q5BLY5|ACPH1_APIME	sp|Q5BLY5|ACPH1_APIME	sp|Q5BLY5|ACPH1_APIME	IPR000560,IPR029033,IPR029630,IPR033379	0.766103	12.5266	RNSRLKKECTLELGASNMVSSHTLDNCLLIALVIGLKIILVADAQPELKLVNVVFRHGDRTPDNGSEMYPNDPHLHHSFYPEGLGQLTMPGKRREYDLGQVLRRRYKNFLGDLYLPKLVVGHSSDYDRTKMSLQLVLASLFPPTNDRQRWNLALNWQPIPTTYVSRVDDNFFLADECPQYINEYNRVLSLPETEKKMSQFKDMMDDLTKLTGKKIEKPLDLYNLYHTFVAERSVNLFLPRWTNHYFPNGQLFDGIVAAYDIANSTPLLKRLYAGPIIRAVSENMLTARNSSASNTKIYLYSGHESNIATLLHAFNVYKPHVPEYSSAVILELLENNKQYYVKLLYCRGIPAIVDELVIPNCGRLCPFDKFSDLIRDLIPSDEELDCDKRQTPD*
Master Protein	TRINITY_DN1811_c0_g1_i2.p1	type:5prime_partial len:783 gc:universal TRINITY_DN1811_c0_g1_i2:1-2349(+)	0	4	2	2	2	782	88.3	5.77	57	2	1	Venom dipeptidyl peptidase	sp|B1A4F7|VDDP4_VESVU	sp|B1A4F7|VDDP4_VESVU	sp|B1A4F7|VDDP4_VESVU	IPR001375,IPR002469,IPR029058	0.499943	5.43809	GALARSAVAPEAVSSIVIIRTRRSADDRHGEAHVSRLDDNNTDTNKDDDQVSKKPFLLAETYLHLYHSYGFNGTWISDKEFMVVNMITSDITVTDVSTGKTTKFFDGTHLPLLYRFSTATISADRQYILFGYNIRQVFRHSTVRNYVVYDMKNGMFEGVANEAFISLALWSPVGSDLVYVLDNDIYYMTFIGTESIVRRLTTNGESGILYNGIPDWVYEEEVFGNAVAMWYSPDGRHLAFATFNDTLVKDVAYFHYGAPGSLEDQYPTEVKIKYPKVGTPNPEVSLSLIDLTDRSSKVITLEAPVDVVGSDNVLFTVNWWDMTHVIATWTNRVQNQSQLITYDAQGAGNPVWYDEETEGWLQPNYPIKSGGYALLLRREDSGTSAGRFRHINRYEYEGG…
None	NODE_10535_length_4158_cov_566.972459_g1_i2891.p1	type:complete len:326 gc:universal NODE_10535_length_4158_cov_566.972459_g1_i2891:2611-3588(+)	0	17	5	8	1	325	36.3	7.81	97	5	1	Venom serine protease or S1 protease	sp|Q8MQS8|SP34_APIME	sp|Q8UUJ2|VSPUI_GLOUS	more than one hit	IPR001254,IPR002172,IPR009003,IPR018114,IPR023415,IPR035976,IPR036055,IPR043504	1.21725	2.97012	MARIAITGSSYTESFMMRIVQRISTLLIVYVCICSGYAQTDNNCGLERFRCRNGECIADELLCNGIADCKDSSDETEVECKKIPCPDYSFRCNYGGCINKDYVCNGNQDCVDNSDETQLQCRTRTGRKNQTKRSIQCETGSTCNNEIRCKALGTASVKANCAYGVNNEWVPCQSPVRPGTKAALACQNSYRRETDLLSSQRDKVKCNANGQWEPEPIRCVPACGILPTERRPRMIGGSRPNITEFPWHASMYRDFPNKPKKYFCGASIIQENLLITAAHCVYDDIAGGVIDANKIYIVTGNIFRDYDSPLHDPRLVKKNQVCNCI*
None	NODE_10659_length_4131_cov_633.522571_g1_i2917.p1	type:5prime_partial len:870 gc:universal NODE_10659_length_4131_cov_633.522571_g1_i2917:2-2611(+)	0.029	2	2	2	0	869	95.8	6.55	36	2	2	Venom serine protease or S1 protease	sp|B5U2W0|VSP_BOMIG	more than one hit	sp|Q3UP87|ELNE_MOUSE	IPR000436,IPR001254,IPR001314,IPR009003,IPR018114,IPR035976,IPR043504	0.460079	4.58647	LHRLQCPNGRECNVPEGTELGLGSYLIYSCNPGYKIIGPTDVTCSIEGKWLNIPVCTEIRCKALSTVSVEARCTYGIYDEWVSCESPVLPGTKAVLACRNSYQRETNLISRQWHNVRCNANGQWEPEPIRCVPVCGALPAEYTPLIINGSRPNITEFPWHASMYRDISGGSKKYFCGASIIQENLLITAAHCVYDEDTGLVVEANKIYIVTGNSFRDYNSPLHNPRLVKKNQVKNIYIYCNYLGLVGNYIWDIAILELVEPFALSAWLVPICIDTLSDRAVLEPGAYGKVAGFGRTAIGDSSAVLQALTVPYIPFSQCKSASKNASTEQYITIDKFCAGYTNGSSVCDGDGGSGLVFKANDLWYLRGIVSVSLGTILHGESARCDHNLYTLYTNISSHV…
None	NODE_10660_length_4131_cov_592.260550_g1_i2918.p1	type:5prime_partial len:870 gc:universal NODE_10660_length_4131_cov_592.260550_g1_i2918:2-2611(+)	0.029	2	2	2	0	869	95.9	6.77	36	2	2	Venom serine protease or S1 protease	sp|B5U2W0|VSP_BOMIG	sp|P0DL27|VSP41_BOTPI	sp|Q3UP87|ELNE_MOUSE	IPR000436,IPR001254,IPR001314,IPR009003,IPR018114,IPR035976,IPR043504	0.351661	0.812152	LHRLQCPNGRECNVPEGTELGLGSYLIYSCNPGYKIIGPTDVTCSIEGKWLNIPVCTEIRCKALSTVSVEARCTYGIYDEWVSCESPVLPGTKAVLACRNSYQRETNLISRQWHNVRCNANGQWEPEPIRCVPVCGALPAEYTPLIINGSRPNITEFPWHASMYRDISGGSKKYFCGASIIQENLLITAAHCVYDEDTGLVVEANKIYIVTGNSFRDYNSPLHNPRLVKKNQVKNIYIYCNYLGLVGNYIWDIAILELVEPFALSAWLVPICIDTLSDRAVLEPGAYGKVAGFGRTAIGDSSAVLQALTVPYIPFSQCKSASKNASTEQYITIDKFCAGYTNGSSVCDGDGGSGLVFKANDLWYLRGIVSVSLGTILHGESARCDHNLYTLYTNISSHV…
None	NODE_10813_length_4097_cov_419.238743_g1_i2955.p1	type:complete len:325 gc:universal NODE_10813_length_4097_cov_419.238743_g1_i2955:2611-3585(+)	0	20	6	9	1	324	36.4	6.34	97	6	1	Venom serine protease or S1 protease	sp|Q8MQS8|SP34_APIME	sp|P0DJE9|VSP1_BOTMA	more than one hit	IPR001254,IPR002172,IPR009003,IPR018114,IPR023415,IPR035976,IPR036055,IPR043504	1.46125	2.40917	MARIAITGSSYTESFMMRIVQRISTLLIVYVCICSGYAQTDNNCGLERFRCRNGECIADELLCNGIADCKDSSDETEVECKKIPCPDYSFRCNYGGCINKDYVCNGNQDCVDNSDETQLQCRTRTGRKNQTKRSIQCETGSTCNNEIRCKALSTASVEARCTYDDGSVSCESPVPPRTEAVLVCRNSYRRETSLLSSQRENVRCNANGQWDPEPIRCVPVCGVLPAEYTTPLIIYGRKPNITEFPWHASMYRGVPNEPKKYFCGASIIQENLLITAAHCVYDENTEQVIDANKIYILTGNIFRDYDSPLHNPRLVKKNQVCNCI*
None	NODE_11299_length_4042_cov_563.859544_g1_i3184.p1	type:complete len:325 gc:universal NODE_11299_length_4042_cov_563.859544_g1_i3184:288-1262(+)	0	20	6	8	1	324	36.5	7.99	63	6	1	Venom serine protease or S1 protease	sp|Q7Z269|SP4_POLDO	sp|P0DJ86|VSPL_BOTLC	more than one hit	IPR001254,IPR002172,IPR009003,IPR018114,IPR023415,IPR036055,IPR043504	0.214303	1.29694	MARIAIAGLSYTESFIMRIVQRISILLIVYMCICSVYAQTDNDCGLERFRCRNGECIAGELLCNGRADCKDSSDETEVECKKIPCPDYSFRCNYGGCINKDYVCNGNQDCVDNSDETQLQCRTTTGRKNQTKRSIQCETGSICNNEIRCKALSTASVEARCTYGVDDEWVSCKSPVPPRTKAVLACRKRYRRETNLVSSQRDKVRCNANGQWEPEPIRCVPGCGILPKRRPRIINGRLPNITEFPWHASMYRDISGESKKYFCGASIIQENLLITAAHCVYDDIAGGVIDANKIYIVTGNIFRDYDSPLHDPRLVKKNQVCNCI*
Master Protein	NODE_11440_length_4013_cov_1004.450733_g1_i3220.p1	type:3prime_partial len:1243 gc:universal NODE_11440_length_4013_cov_1004.450733_g1_i3220:288-4013(+)	0	11	9	12	2	1242	137.5	7.18	104	9	1	Venom serine protease or S1 protease	sp|Q8MQS8|SP34_APIME	sp|P0DL27|VSP41_BOTPI	sp|Q3UP87|ELNE_MOUSE	IPR000436,IPR001254,IPR002172,IPR009003,IPR018114,IPR023415,IPR035976,IPR036055,IPR043504	2.15332	5.20236	MARIAIAGLSYTESFIMRIVQRISILLIVYMCICSVYAQTDNDCGLERFRCRNGECIAGELLCNGRADCKDSSDETEVECKKIPCPDYSFRCNYGGCINKDYVCNGNQDCVDNSDETQLQCRTTTGRKNQTKRSIQCETGSTCNNEIRCKALSTASVEAVCTYDDEWVSCETPVPPGTKAVLACRNRYRRETNLLSSQRDNVKCNASGQWEPEPIRCVPVCGTLPVGQTPLINVVGQGRLPNPNIAEFPWHASMYRNISGESKKYFCGASIIQENLLITAAHCVYDENTGRVIDANKIYIVTGNIFRDYDSLFHDPRLVKKNQVKNIYIYCNYLGLTGNYMWDIAILELVEPFVLSASLIPICIDTLSDRAVLEPGTYGKVAGFGRTAVGDSSAVLQAL…
None	NODE_12104_length_3836_cov_1105.669664_g1_i3301.p1	type:complete len:572 gc:universal NODE_12104_length_3836_cov_1105.669664_g1_i3301:988-2703(+)	0	10	5	8	1	571	63.7	6.81	97	5	1	Venom serine protease or S1 protease	sp|B5U2W0|VSP_BOMIG	sp|P0DL27|VSP41_BOTPI	more than one hit	IPR000436,IPR001254,IPR002172,IPR009003,IPR018114,IPR023415,IPR035976,IPR036055,IPR043504	2.59955	6.07495	MGFTVCICSGYAQTDNNCGLERFRCRNGECIADELLCNGIADCKDSSDETEVECKKIPCPDYSFRCNYGGCINKDYVCNGNQDCVDNSDETQLQCRTRTGRKNQTKRSIQCETGSTCNNEIRCKALGTASVKANCAYGVNNEWVPCQSPVRPGTKAALACQNSYRRETDLLSSQRDKVKCNANGQWEPEPIRCVPACGILPTERRPRMIGGSRPNITEFPWHASMYRDFPNKPKKYFCGASIIQENLLITAAHCVYDDIAGGVIDANKIYIVTGNIFRDYDSPLHDPRLVKKNQVKNIYIHSDYLGLLKNYIWDIAILELVEPFVLSSWLFPICIDTLSDWAEQEPGTYGKVVGFGRTAVDDSSAVLQALTVPYVPLSECRNANRNTIQYITTDKFCAG…
None	NODE_13093_length_3653_cov_988.446915_g1_i3510.p1	type:complete len:299 gc:universal NODE_13093_length_3653_cov_988.446915_g1_i3510:742-1638(+)	0	22	6	8	1	298	33.5	7.81	63	6	1	Venom serine protease or S1 protease	sp|Q7Z269|SP4_POLDO	sp|P0DJ86|VSPL_BOTLC	more than one hit	IPR001254,IPR002172,IPR009003,IPR018114,IPR023415,IPR036055,IPR043504	0.266787	2.69371	MGFTACICSGYAQTDNDCGLERFRCRNGECIAGELLCNGRADCKDSSDETEVECKKIPCPDYSFRCNYGGCINKDYVCNGNQDCVDNSDETQLQCRTTTGRKNQTKRSIQCETGSICNNEIRCKALSTASVEARCTYGVDDEWVSCKSPVPPRTKAVLACRKRYRRETNLVSSQRDKVRCNANGQWEPEPIRCVPGCGILPKRRPRIINGRLPNITEFPWHASMYRDISGESKKYFCGASIIQENLLITAAHCVYDDIDGRVIDANKIYIVTGNIFRDYDSPLHDPRLVKKNQVCNCI*
None	NODE_14341_length_3478_cov_481.369267_g1_i4010.p1	type:3prime_partial len:283 gc:universal NODE_14341_length_3478_cov_481.369267_g1_i4010:2631-3476(+)	0	23	6	9	1	282	31.6	6.98	97	6	1	Venom serine protease or S1 protease	sp|Q8MQS8|SP34_APIME	sp|P0DJE9|VSP1_BOTMA	more than one hit	IPR001254,IPR002172,IPR009003,IPR018114,IPR023415,IPR036055,IPR043504	0.493109	4.87294	MARIAITGSSYTESFMMRIVQRISTLLIVYVCICSGYAQTDNNCGLERFRCRNGECIADELLCNGIADCKDSSDETEVECKKIPCPDYSFRCNYGGCINKDYVCNGNQDCVDNSDETQLQCRTTTGRKNQTKRSIQCETGSTCNNEIRCKALSTASVEARCSYDNEWAPCESPVPPRTKAVLACRNSYGRETNLLSSQRHKVRCNANGQWDPEPIRCVPVCGVLPAEYTTPLIIYGRKPNITEFPWHASMYRGVPNEPKKYFCGASIIQENLLITAAHCVYD
None	NODE_14635_length_3431_cov_757.416765_g1_i4073.p1	type:complete len:509 gc:universal NODE_14635_length_3431_cov_757.416765_g1_i4073:288-1814(+)	0	13	6	9	1	508	56.4	5.96	104	6	1	Venom serine protease or S1 protease	sp|B5U2W0|VSP_BOMIG	sp|P0DL27|VSP41_BOTPI	more than one hit	IPR001254,IPR002172,IPR009003,IPR018114,IPR023415,IPR036055,IPR043504	1.96281	5.58482	MARIAIAGLSYTESFIMRIVQRISILLIVYMCICSVYAQTDNDCGLERFRCRNGECIAGELLCNGRADCKDSSDETEVECKKIPCPDYSFRCNYGGCINKDYVCNGNQDCVDNSDETQLQCRTTTGRKNQTKRSIQCETGSTCNNEIRCKALSTASVEAVCTYDDEWVSCETPVPPGTKAVLACRNRYRRETNLLSSQRDNVKCNASGQWEPEPIRCVPVCGTLPVGQTPLINVVGQGRLPNPNIAEFPWHASMYRNISGESKKYFCGASIIQENLLITAAHCVYDENTGRVIDANKIYIVTGNIFRDYDSLFHDPRLVKKNQVKNIYIYCNYLGLTGNYMWDIAIIELVEPFVLSASLVPICIDTLSDRAVLEPGTYGKVAGFRTAVGDSSAILQALT…
None	NODE_14863_length_3349_cov_1076.964177_g1_i3940.p1	type:complete len:325 gc:universal NODE_14863_length_3349_cov_1076.964177_g1_i3940:360-1334(+)	0	20	6	8	1	324	36.6	7.99	63	6	1	Venom serine protease or S1 protease	sp|Q7Z269|SP4_POLDO	sp|P0DJ86|VSPL_BOTLC	more than one hit	IPR001254,IPR002172,IPR009003,IPR018114,IPR023415,IPR036055,IPR043504	0.319419	2.62215	MARIAIAGLSYTEYFIIRIVQRISILLIVYACICSGYAQTDNDCGLERFRCRNGECIAGELLCNGRADCKDSSDETEVECKKIPCPDYSFRCNYGGCINKDYVCNGNQDCVDNSDETQLQCRTTTGRKNQTKRSIQCETGSICNNEIRCKALSTASVEARCTYGVDDEWVSCKSPVPPRTKAVLACRKRYRRETNLVSSQRDKVRCNANGQWEPEPIRCVPGCGILPKRRPRIINGRLPNITEFPWHASMYRDISGESKKYFCGASIIQENLLITAAHCVYDDIDGRVIDANKIYIVTGNIFRDYDSPLHDPRLVKKNQVCNCI*
None	NODE_15328_length_3277_cov_1114.090937_g1_i4059.p1	type:complete len:325 gc:universal NODE_15328_length_3277_cov_1114.090937_g1_i4059:288-1262(+)	0	20	6	8	1	324	36.5	7.99	63	6	1	Venom serine protease or S1 protease	sp|Q7Z269|SP4_POLDO	sp|P0DJ86|VSPL_BOTLC	more than one hit	IPR001254,IPR002172,IPR009003,IPR018114,IPR023415,IPR036055,IPR043504	0.256123	6.18455	MARIAIAGLSYTESFIMRIVQRISTLLIVYACICSGYAQTDNDCGLERFRCRNGECIAGELLCNGRADCKDSSDETEVECKKIPCPDYSFRCNYGGCINKDYVCNGNQDCVDNSDETQLQCRTTTGRKNQTKRSIQCETGSICNNEIRCKALSTASVEARCTYGVDDEWVSCKSPVPPRTKAVLACRKRYRRETNLVSSQRDKVRCNANGQWEPEPIRCVPGCGILPKRRPRIINGRLPNITEFPWHASMYRDISGESKKYFCGASIIQENLLITAAHCVYDDIDGRVIDANKIYIVTGNIFRDYDSPLHDPRLVKKNQVCNCI*
None	NODE_15614_length_3238_cov_1096.035187_g1_i4139.p1	type:complete len:335 gc:universal NODE_15614_length_3238_cov_1096.035187_g1_i4139:219-1223(+)	0	20	6	8	1	334	37.8	7.81	63	6	1	Venom serine protease or S1 protease	sp|Q7Z269|SP4_POLDO	sp|P0DJ86|VSPL_BOTLC	more than one hit	IPR001254,IPR002172,IPR009003,IPR018114,IPR023415,IPR036055,IPR043504	0.55574	4.57447	MDDHSVVERPIARIAIAGLPWTKLFIMQIVQRISTLLIVYVCICSGYAQTHNDCGLERFRCRNGECIADELLCDGRADCKDSSDETEVECKKIPCPDYSFRCNYGGCINKDYVCNGNQDCVDNSDETQLQCRTTTGRKNQTKRSIQCETGSICNNEIRCKALSTASVEARCTYGVDDEWVSCKSPVPPRTKAVLACRKRYRRETNLVSSQRDKVRCNANGQWEPEPIRCVPGCGILPKRRPRIINGRLPNITEFPWHASMYRDISGESKKYFCGASIIQENLLITAAHCVYDDIDGRVIDANKIYIVTGNIFRDYDSPLHDPRLVKKNQVCNCI*
None	NODE_18707_length_2876_cov_1247.568947_g1_i4992.p1	type:complete len:598 gc:universal NODE_18707_length_2876_cov_1247.568947_g1_i4992:791-2584(+)	0	9	5	8	1	597	66.6	6.95	97	5	1	Venom serine protease or S1 protease	sp|B5U2W0|VSP_BOMIG	sp|P0DL27|VSP41_BOTPI	more than one hit	IPR000436,IPR001254,IPR002172,IPR009003,IPR018114,IPR023415,IPR035976,IPR036055,IPR043504	1.44635	4.06295	MARIAMAGLSYTESFIMRIVQQISTLLIVYACICSGYAQTDNDCGLERFRCRNGECIAGELLCNGRADCKDSSDETEVECKKIPCPDYSFRCNYGGCINKDYVCNGNQDCVDNSDETQLQCRTTTGRKNQTKRSIQCETGSTCNNEIRCKALGTASVKANCAYGVNNEWVPCQSPVRPGTKAALACQNSYRRETDLLSSQRDKVKCNANGQWEPEPIRCVPACGILPTERRPRMIGGSRPNITEFPWHASMYRDFPNKPKKYFCGASIIQENLLITAAHCVYDDIAGGVIDANKIYIVTGNIFRDYDSPLHDPRLVKKNQVKNIYIHSDYLGLLKNYIWDIAILELVEPFVLSSWLFPICIDTLSDWAEQEPGTYGKVVGFGRTAVDDSSAVLQALTVP…
Master Protein Candidate	NODE_19227_length_2813_cov_969.621465_g1_i5093.p1	type:5prime_partial len:795 gc:universal NODE_19227_length_2813_cov_969.621465_g1_i5093:3-2387(+)	0.029	7	4	4	1	794	88.1	7.18	38	4	1	Venom serine protease or S1 protease	sp|B5U2W0|VSP_BOMIG	sp|P0DL27|VSP41_BOTPI	sp|P0DL27|VSP41_BOTPI	IPR000436,IPR001254,IPR001314,IPR009003,IPR018114,IPR035976,IPR043504	4.18251	4.46102	DEWVSCESPVPRGTKAVLVCRNSYRRETSLLTSQRDNVRCNANGQWEPEPIRCVPVCGTLPAEYTPLILNGSRPNITEFPWHASMYRDTSRESKKYFCGASIIQENLLITAAHCVYDEDTGRVVDANKIYIVTGNIFRDYDSPLHNPRFVKKNQVKNIYIYCNYLGLVGNYIWDIAILELVEPFVLSALLVPICIDPSDRAELEPGAYGKVAGFGRIATGDSSAVLQALTVPYIPFSQCKSASKNASTEQYITIDKFCAGYTNGSSVCDGDGGSGLVFKANDLWYLRGIVSVSLGTILHGESARCDHNLYTLYTNISSHVTWIQDIIARVEQNQTHSLCLDIFSVGCPTVTPRTPGLKTCKAPPQPQNGRWMLHRLQCPNGRECNVPEGTELGLGSYLI…
Master Protein	NODE_19372_length_2796_cov_843.585918_g1_i5132.p1	type:internal len:932 gc:universal NODE_19372_length_2796_cov_843.585918_g1_i5132:3-2795(+)	0.029	6	4	4	1	931	103.1	7.49	38	4	1	Venom serine protease or S1 protease	sp|B5U2W0|VSP_BOMIG	sp|P0DL27|VSP41_BOTPI	sp|Q3UP87|ELNE_MOUSE	IPR000436,IPR001254,IPR001314,IPR009003,IPR018114,IPR035976,IPR043504	2.38685	3.84643	DEWVSCESPVPRGTKAVLVCRNSYRRETSLLTSQRDNVRCNANGQWEPEPIRCVPVCGTLPAEYTPLILNGSRPNITEFPWHASMYRDTSRESKKYFCGASIIQENLLITAAHCVYDEDTGRVVDANKIYIVTGNIFRDYDSPLHNPRFVKKNQVKNIYIYCNYLGLVGNYIWDIAILELVEPFVLSALLVPICIDPSDRAELEPGAYGKVAGFGRIATGDSSAVLQALTVPYIPFSQCKSASKNASTEQYITIDKFCAGYTNGSSVCDGDGGSGLVFKANDLWYLRGIVSVSLGTILHGESARCDHNLYTLYTNISSHVTWIQDIIARVEQNQTHSLCLDIFSVGCPTVTPRTPGLKTCKAPPQPQNGRWMLHRLQCPNGRECNVPEGTELGLGSYLI…
None	NODE_20754_length_2638_cov_1344.283391_g1_i5436.p1	type:complete len:572 gc:universal NODE_20754_length_2638_cov_1344.283391_g1_i5436:631-2346(+)	0	10	5	8	1	571	63.8	6.81	97	5	1	Venom serine protease or S1 protease	sp|B5U2W0|VSP_BOMIG	sp|P0DL27|VSP41_BOTPI	more than one hit	IPR000436,IPR001254,IPR002172,IPR009003,IPR018114,IPR023415,IPR035976,IPR036055,IPR043504	1.28959	3.32275	MCFTVCICSVYVQTDNDCGLERFRCRNGECIAGELLCNGRADCKDSSDETEVECKKIPCPDYSFRCNYGGCINKDYVCNGNQDCVDNSDETQLQCRTTTGRKNQTKRSIQCETGSTCNNEIRCKALGTASVKANCAYGVNNEWVPCQSPVRPGTKAALACQNSYRRETDLLSSQRDKVKCNANGQWEPEPIRCVPACGILPTERRPRMIGGSRPNITEFPWHASMYRDFPNKPKKYFCGASIIQENLLITAAHCVYDDIAGGVIDANKIYIVTGNIFRDYDSPLHDPRLVKKNQVKNIYIHSDYLGLLKNYIWDIAILELVEPFVLSSWLFPICIDTLSDWAEQEPGTYGKVVGFGRTAVDDSSAVLQALTVPYVPLSECRNANRNTIQYITTDKFCAG…
None	NODE_21027_length_2608_cov_947.016060_g1_i5488.p1	type:3prime_partial len:774 gc:universal NODE_21027_length_2608_cov_947.016060_g1_i5488:288-2606(+)	0	11	8	11	2	773	86	7.43	104	8	1	Venom serine protease or S1 protease	sp|Q7Z269|SP4_POLDO	sp|P0DL27|VSP41_BOTPI	more than one hit	IPR000436,IPR001254,IPR002172,IPR009003,IPR018114,IPR023415,IPR035976,IPR036055,IPR043504	1.63008	4.61313	MARIAIAGLSYTESFIMRIVQRISILLIVYMCICSVYAQTDNDCGLERFRCRNGECIAGELLCNGRADCKDSSDETEVECKKIPCPDYSFRCNYGGCINKDYVCNGNQDCVDNSDETQLQCRTTTGRKNQTKRSIQCETGSTCNNEIRCKALSTASVEAVCTYDDEWVSCETPVPPGTKAVLACRNRYRRETNLLSSQRDNVKCNASGQWEPEPIRCVPVCGTLPVGQTPLINVVGQGRLPNPNIAEFPWHASMYRNISGESKKYFCGASIIQENLLITAAHCVYDENTGRVIDANKIYIVTGNIFRDYDSLFHDPRLVKKNQVKNIYIYCNYLGLTGNYMWDIAILELVEPFVLSASLIPICIDTLSDRAVLEPGTYGKVAGFGRTAVGDSSAVLQAL…
None	NODE_22591_length_2445_cov_1459.354812_g1_i5783.p1	type:complete len:598 gc:universal NODE_22591_length_2445_cov_1459.354812_g1_i5783:360-2153(+)	0	9	5	8	1	597	66.7	7.06	97	5	1	Venom serine protease or S1 protease	sp|B5U2W0|VSP_BOMIG	sp|P0DL27|VSP41_BOTPI	more than one hit	IPR000436,IPR001254,IPR002172,IPR009003,IPR018114,IPR023415,IPR035976,IPR036055,IPR043504	1.33179	3.29649	MARIAIAGLSYTEYFIIRIVQRISILLIVYACICSGYAQTDNDCGLERFRCRNGECIAGELLCNGRADCKDSSDETEVECKKIPCPDYSFRCNYGGCINKDYVCNGNQDCVDNSDETQLQCRTTTGRKNQTKRSIQCETGSTCNNEIRCKALGTASVKANCAYGVNNEWVPCQSPVRPGTKAALACQNSYRRETDLLSSQRDKVKCNANGQWEPEPIRCVPACGILPTERRPRMIGGSRPNITEFPWHASMYRDFPNKPKKYFCGASIIQENLLITAAHCVYDDIAGGVIDANKIYIVTGNIFRDYDSPLHDPRLVKKNQVKNIYIHSDYLGLLKNYIWDIAILELVEPFVLSSWLFPICIDTLSDWAEQEPGTYGKVVGFGRTAVDDSSAVLQALTVP…
None	NODE_23344_length_2373_cov_1383.911130_g1_i5922.p1	type:complete len:598 gc:universal NODE_23344_length_2373_cov_1383.911130_g1_i5922:288-2081(+)	0	11	6	8	1	597	66.9	7.33	63	6	1	Venom serine protease or S1 protease	sp|B5U2W0|VSP_BOMIG	sp|P0DL27|VSP41_BOTPI	more than one hit	IPR000436,IPR001254,IPR002172,IPR009003,IPR018114,IPR023415,IPR035976,IPR036055,IPR043504	0.996055	3.63466	MARIAIAGLSYTESFIMRIVQRISILLIVYMCICSVYAQTDNDCGLERFRCRNGECIAGELLCNGRADCKDSSDETEVECKKIPCPDYSFRCNYGGCINKDYVCNGNQDCVDNSDETQLQCRTTTGRKNQTKRSIQCETGSICNNEIRCKALSTASVEARCTYGVDDEWVSCKSPVPPRTKAVLACRKRYRRETNLVSSQRDKVRCNANGQWEPEPIRCVPGCGILPAKRRPRIINGRLPNITEFPWHASMYRDISGESKKYFCGASIIQENLLITAAHCVYDDIAGGVIDANKIYIVTGNIFRDYDSPLHDPRLVKKNQVKNIYIHSDYLGLLKNYIWDIAILELVEPFVLSSWLFPICIDTLSDWAEQEPGTYGKVVGFGRTAVDDSSAVLQALTVP…
None	NODE_25016_length_2219_cov_478.491220_g1_i6237.p1	type:3prime_partial len:725 gc:universal NODE_25016_length_2219_cov_478.491220_g1_i6237:47-2218(+)	0.029	3	2	2	0	724	80.1	7.28	36	2	2	Venom serine protease or S1 protease	sp|B5U2W0|VSP_BOMIG	sp|B2DCR8|CTX_SEPES	sp|Q7Z4F1|LRP10_HUMAN	IPR000436,IPR001254,IPR002172,IPR009003,IPR018114,IPR023415,IPR035976,IPR036055,IPR043504	1.2007	1.66469	MTQIAIAGLPCTEFFIMRIVQRISTLLIVYVCIGSGYAQTDNDTNNQTGPQPRCQLKHQFRCNNGQCIDLSYLCDGPLNCADGSDETFAQCGSISCTPPAFRCAYGACIDGARRCDDFRNCADDSDEDPRLCNRERPSPVRPETTRSPSLPQTCTAPPQPQNGHWKLHPLLCPGGQECNVPEGTELGLGSHLIYYCNSGYKTRGPIDVTCNIEGKWLSIPVCTEIRCKALSTASVEARCTYGVNDEWVSCESPVPPRTKAVLACRNSYGRETNLLSSQRHKVRCNANGQWDPEPIRCVPVCGVLPAEYTTPLIIYGRKPNITEFPWHASMYRGVPNEPKKYFCGASIIQENLLITAAHCVYDENTEQVIDANKIYILTGNIFRDYDSPLHNPRLVKKNQ…
None	NODE_25418_length_2183_cov_1604.038064_g1_i6304.p1	type:complete len:572 gc:universal NODE_25418_length_2183_cov_1604.038064_g1_i6304:176-1891(+)	0	10	5	8	1	571	63.7	6.7	97	5	1	Venom serine protease or S1 protease	sp|B5U2W0|VSP_BOMIG	sp|P0DL27|VSP41_BOTPI	more than one hit	IPR000436,IPR001254,IPR002172,IPR009003,IPR018114,IPR023415,IPR035976,IPR036055,IPR043504	1.38654	3.28422	MGFTVCICSGYAQTDNNCGLERFRCRNGECIADELLCNGIADCKDSSDETEVECKKIPCPDYSFRCNYGGCINKDYVCNGNQDCVDNSDETQLQCRTTTGRKNQTKRSIQCETGSTCNNEIRCKALGTASVKANCAYGVNNEWVPCQSPVRPGTKAALACQNSYRRETDLLSSQRDKVKCNANGQWEPEPIRCVPACGILPTERRPRMIGGSRPNITEFPWHASMYRDFPNKPKKYFCGASIIQENLLITAAHCVYDDIAGGVIDANKIYIVTGNIFRDYDSPLHDPRLVKKNQVKNIYIHSDYLGLLKNYIWDIAILELVEPFVLSSWLFPICIDTLSDWAEQEPGTYGKVVGFGRTAVDDSSAVLQALTVPYVPLSECRNANRNTIQYITTDKFCAG…
Master Protein Candidate Rejected	NODE_2624_length_7461_cov_332.058061_g1_i848.p1	type:complete len:511 gc:universal NODE_2624_length_7461_cov_332.058061_g1_i848:3632-5164(+)	0	16	7	11	0	510	56.7	6.77	159	7	0	Venom serine protease or S1 protease	sp|B5U2W0|VSP_BOMIG	sp|P0DL27|VSP41_BOTPI	more than one hit	IPR001254,IPR002172,IPR009003,IPR018114,IPR023415,IPR036055,IPR043504	2.00141	5.38063	MARIAIAGLSYTEYFIMRIVQRIFILLIVYVCICSGYALTHNDCGLERFRCRNGECIAGELLCDGRADCKDSSDETKVECKKIPCPDYSFRCNYGGCINKDYVCNGNQDCVDNSDETQLQCRTTTGRKNQTKRSIQCETGSTCNNEIRCKALSTASVEAVCTYDDEWVSCETPVPPGTKAVLACRNRYRRETNLLSSQRDNVKCNASGQWEPEPIRCVPVCGTLPVGQTPLINVVGQGRLPNPNIAEFPWHASMYRNISGESKKYFCGASIIQENLLITAAHCVYDENTGRVIDANKIYIVTGNIFRDYDSLFHDPRLVKKNQVKNIYIYCNYLGLTGNYMWDIAIIELVEPFVLSASLVPICIDTLSDRAVLEPGTYGKVAGFRTAVGDSSAILQALT…
None	NODE_26317_length_2104_cov_1703.188385_g1_i6470.p1	type:5prime_partial len:604 gc:universal NODE_26317_length_2104_cov_1703.188385_g1_i6470:1-1812(+)	0	9	5	8	1	603	67.3	7.23	97	5	1	Venom serine protease or S1 protease	sp|B5U2W0|VSP_BOMIG	sp|P0DL27|VSP41_BOTPI	sp|Q07954|LRP1_HUMAN	IPR000436,IPR001254,IPR002172,IPR009003,IPR018114,IPR023415,IPR035976,IPR036055,IPR043504	1.21454	3.11235	DHSVVERPMARIAIAGLPYAFIMRVVQRISTLLIVYVCIGSRYAQTDNDCGLERFRCRNGECIAGELLCNGRADCKDSSDETEVECKKIPCPDYSFRCNYGGCINKDYVCNGNQDCVDNSDETQLQCRTTTGRKNQTKRSIQCETGSTCNNEIRCKALGTASVKANCAYGVNNEWVPCQSPVRPGTKAALACQNSYRRETDLLSSQRDKVKCNANGQWEPEPIRCVPACGILPTERRPRMIGGSRPNITEFPWHASMYRDFPNKPKKYFCGASIIQENLLITAAHCVYDDIAGGVIDANKIYIVTGNIFRDYDSPLHDPRLVKKNQVKNIYIHSDYLGLLKNYIWDIAILELVEPFVLSSWLFPICIDTLSDWAEQEPGTYGKVVGFGRTAVDDSSAVL…
Master Protein Rejected	NODE_26773_length_2065_cov_1061.576617_g7135_i0.p1	type:complete len:519 gc:universal NODE_26773_length_2065_cov_1061.576617_g7135_i0:219-1775(+)	0	15	7	11	0	518	57.5	6.35	159	7	0	Venom serine protease or S1 protease	sp|B5U2W0|VSP_BOMIG	sp|P0DL27|VSP41_BOTPI	more than one hit	IPR001254,IPR002172,IPR009003,IPR018114,IPR023415,IPR036055,IPR043504	2.29764	9.77374	MDDHSVVERPIARIAIAGLPWTKLFIMQIVQRISTLLIVYVCICSGYAQTHNDCGLERFRCRNGECIAGELLCDGRADCKDSSDETKVECKKIPCPDYSFRCNYGGCINKDYVCNGNQDCVDNSDETQLQCRTTTGRKNQTKRSIQCETGSTCNNEIRCKALSTASVEAVCTYDDEWVSCETPVPPGTKAVLACRNRYRRETNLLSSQRDNVKCNASGQWEPEPIRCVPVCGTLPVGQTPLINVVGQGRLPNPNIAEFPWHASMYRNISGESKKYFCGASIIQENLLITAAHCVYDENTGRVIDANKIYIVTGNIFRDYDSLFHDPRLVKKNQVKNIYIYCNYLGLTGNYMWDIAIIELVEPFVLSASLVPICIDTLSDRAVLEPGTYGKVAGFRTAVG…
None	NODE_2832_length_7315_cov_976.701928_g1_i891.p1	type:complete len:598 gc:universal NODE_2832_length_7315_cov_976.701928_g1_i891:2631-4424(+)	0	9	5	8	1	597	66.7	6.95	97	5	1	Venom serine protease or S1 protease	sp|B5U2W0|VSP_BOMIG	sp|P0DL27|VSP41_BOTPI	more than one hit	IPR000436,IPR001254,IPR002172,IPR009003,IPR018114,IPR023415,IPR035976,IPR036055,IPR043504	1.22608	3.08457	MARIAITGSSYTESFMMRIVQRISTLLIVYVCICSGYAQTDNNCGLERFRCRNGECIADELLCNGIADCKDSSDETEVECKKIPCPDYSFRCNYGGCINKDYVCNGNQDCVDNSDETQLQCRTTTGRKNQTKRSIQCETGSTCNNEIRCKALGTASVKANCAYGVNNEWVPCQSPVRPGTKAALACQNSYRRETDLLSSQRDKVKCNANGQWEPEPIRCVPACGILPTERRPRMIGGSRPNITEFPWHASMYRDFPNKPKKYFCGASIIQENLLITAAHCVYDDIAGGVIDANKIYIVTGNIFRDYDSPLHDPRLVKKNQVKNIYIHSDYLGLLKNYIWDIAILELVEPFVLSSWLFPICIDTLSDWAEQEPGTYGKVVGFGRTAVDDSSAVLQALTVP…
None	NODE_29493_length_1819_cov_306.315193_g300_i41.p1	type:complete len:409 gc:universal NODE_29493_length_1819_cov_306.315193_g300_i41:482-1708(+)	0	4	2	2	2	408	45.6	5.02	43	2	1	Venom serine protease or S1 protease	sp|Q7Z269|SP4_POLDO	sp|P81038|VSPA_CERCE	sp|P81038|VSPA_CERCE	IPR000859,IPR001254,IPR001314,IPR009003,IPR018114,IPR035914,IPR043504	0.191096	6.59169	MKLCWKFYGNINFKVVLFGLWLSFSALNGAEADCNYFQELEAGQTYYVYNPNYPDVYKGKNDCAWQMRSPYVTKINCSIDMPSNNCAVDKLTFQSEGKNDARDICDYRNYVFEGTNPIISFNSSPNTKGGTFLCEIRTEKEWDKYNCDCGWKKVTRIVGGKETGVNEYPMMCGLANITKEEREMIYCGCTIISQQYVITAAHCIEGEDLREINAVIGEHDVTTGYDTNATKLFRLAECVIHPWYNQKPGYNENPHNDLAVCKISGSIKYSAEVGPVCLPFQHNRDLFGGDIVTAMGWGLTEFAGDYKPTALQGVDLNVMALENCKNYFPNIINSSNLCTFTQGKDACQMDSGGPLLWEDPTTHNLVLVGITSYGAGCASANPAVAMRVGAYIDWIISLT…
None	NODE_29645_length_1807_cov_316.775685_g300_i42.p1	type:complete len:405 gc:universal NODE_29645_length_1807_cov_316.775685_g300_i42:482-1696(+)	0	4	2	2	2	404	44.9	5.06	43	2	1	Venom serine protease or S1 protease	sp|Q7Z269|SP4_POLDO	sp|P81038|VSPA_CERCE	sp|P81038|VSPA_CERCE	IPR000859,IPR001254,IPR001314,IPR009003,IPR018114,IPR035914,IPR043504	0.534981	12.9145	MKLCWKFYGNINFKVVLFGLWLSFSALNGAEADCNYFQELEAGQTYYVYNPNYPDVYKGKNDCAWQMRSPYVTKINCSIDMPSNNCAVDKLTFQSEGKNDARDICDYRNYVFEGTNPIISFNSSPNTKGGTFLCEIRTEKEWDKYNCDCGWKKVTRIVGGKETGVNEYPMMCGLANITKEEREMIYCGCTIISQQYVITAAHCIEGEDLREINAVIGEHDVTTGYDTNATKLFRLAECVIHPGYNHSGNIHNDLAVCKISGSIKYSAEVGPVCLPFQHNRDLFGGDIVTAMGWGLTEFAGDYKPTALQGVDLNVMALENCKNYFPNIINSSNLCTFTQGKDACQMDSGGPLLWEDPTTHNLVLVGITSYGAGCASANPAVAMRVGAYIDWIISLTPDVQ…
Master Protein Candidate Rejected	NODE_3046_length_7131_cov_342.689231_g1_i980.p1	type:complete len:509 gc:universal NODE_3046_length_7131_cov_342.689231_g1_i980:5315-6841(+)	0	16	7	11	0	508	56.4	6.43	159	7	0	Venom serine protease or S1 protease	sp|B5U2W0|VSP_BOMIG	sp|P0DL27|VSP41_BOTPI	more than one hit	IPR001254,IPR002172,IPR009003,IPR018114,IPR023415,IPR036055,IPR043504	2.04716	5.85373	MARIAIAGLSYTEYFIMRIVQRIFILLIVYVCICSGYALTHNDCGLERFRCRNGECIAGELLCDGRADCKDSSDETKVECKKIPCPDYSFRCNYGGCINKDYVCNGNQDCVDNSDETQLQCRTTTGRKNQTKRSIQCETGSTCNNEIRCKALSTASVEAVCTYDDEWVSCETPVPPGTKAVLACRNRYRRETNLLSSQRDNVKCNASGQWEPEPIRCVPVCGTLPVGQTPLINVVGQGRLPNPNIAEFPWHASMYRNISGESKKYFCGASIIQENLLITAAHCVYDENTGRVIDANKIYIVTGNIFRDYDSLFHDPRLVKKNQVKNIYIYCNYLGLTGNYMWDIAIIELVEPFVLSASLVPICIDTLSDRAVLEPGTYGKVAGFRTAVGDSSAILQALT…
None	NODE_32_length_22424_cov_344.406902_g1_i17.p1	type:complete len:598 gc:universal NODE_32_length_22424_cov_344.406902_g1_i17:19498-21291(+)	0	9	5	8	1	597	66.7	7.06	97	5	1	Venom serine protease or S1 protease	sp|B5U2W0|VSP_BOMIG	sp|P0DL27|VSP41_BOTPI	more than one hit	IPR000436,IPR001254,IPR002172,IPR009003,IPR018114,IPR023415,IPR035976,IPR036055,IPR043504	2.37955	5.76694	MARIAITGSSYTESFMMRIVQRISTLLIVYVCICSGYAQTDNNCGLERFRCRNGECIADELLCNGIADCKDSSDETEVECKKIPCPDYSFRCNYGGCINKDYVCNGNQDCVDNSDETQLQCRTRTGRKNQTKRSIQCETGSTCNNEIRCKALGTASVKANCAYGVNNEWVPCQSPVRPGTKAALACQNSYRRETDLLSSQRDKVKCNANGQWEPEPIRCVPACGILPTERRPRMIGGSRPNITEFPWHASMYRDFPNKPKKYFCGASIIQENLLITAAHCVYDDIAGGVIDANKIYIVTGNIFRDYDSPLHDPRLVKKNQVKNIYIHSDYLGLLKNYIWDIAILELVEPFVLSSWLFPICIDTLSDWAEQEPGTYGKVVGFGRTAVDDSSAVLQALTVP…
Master Protein Candidate	NODE_34611_length_1493_cov_135.401947_g1_i7925.p1	type:complete len:253 gc:universal NODE_34611_length_1493_cov_135.401947_g1_i7925:263-1021(+)	0	10	2	4	1	252	28.2	7.39	117	2	1	Venom serine protease or S1 protease	sp|B5U2W0|VSP_BOMIG	sp|C0HJR6|VSP2_CRODO	sp|P84310|CTR1_LUMTE	IPR001254,IPR001314,IPR009003,IPR018114,IPR033116,IPR043504	0.858144	0.179588	MLNLIGHLCYGLLKNPVDRIIGGSDTDIKEVPYMLSLKLSFSYQHRLCGAAIINERWAVTAAHCFHESEDHKYLEGTLCSGSSNLYKNCTAHKIVKVVIHENYDHPTFDYDIAVIQVTPAFLYNDYTKAVGLPSTSNMQNKEWGKVCGWGYYQKYYGQVRPVASENLKCALVPRIECPKDYHATPRMICYGYQRGGVDSCQGDSGGPMTNDDNILIGITSWGNGCAVRGYPGVYTNVILFLDWIKKNTVINA*
Master Protein Candidate	NODE_35583_length_1430_cov_143.475636_g1_i8059.p1	type:complete len:262 gc:universal NODE_35583_length_1430_cov_143.475636_g1_i8059:173-958(+)	0	13	3	7	2	261	29.3	7.15	117	3	1	Venom serine protease or S1 protease	sp|B5U2W0|VSP_BOMIG	sp|C0HJR6|VSP2_CRODO	sp|C0HJR6|VSP2_CRODO	IPR001254,IPR001314,IPR009003,IPR018114,IPR033116,IPR043504	0.890526	0.428223	MNVRSLIFILLCFEGHFCYGLPNNPVDRIIGGSNTDIKEVPYMLSLKLSFSYERHLCGAAIINERWAVTAAHCFHESEDHKYLEGTLCSGSSNLYKNCTAHKIVKVVIHENYDHPTFDYDIAVIQVTPAFLYNDYTKAVGLPSTSNMQNKEWGKVCGWGYYQKYYGQVRPVASENLKCALVPRIECPKDYHATPRMICYGYQRGGVDSCQGDSGGPMTNDDNILIGITSWGNGCAVRGYPGVYTNVILFLDWIKKNTVINA*
None	NODE_35739_length_1420_cov_659.805128_g10102_i0.p1	type:5prime_partial len:367 gc:universal NODE_35739_length_1420_cov_659.805128_g10102_i0:1-1101(+)	0.029	6	2	2	1	366	40.5	7.27	36	2	1	Venom serine protease or S1 protease	sp|B5U2W0|VSP_BOMIG	sp|P0DL27|VSP41_BOTPI	sp|Q3UP87|ELNE_MOUSE	IPR000436,IPR001254,IPR001314,IPR009003,IPR018114,IPR035976,IPR043504	1.54211	4.18238	GSRPNITEFPWHASMYRDISGESKKYFCGASIIQENFLITAAHCVYDENTGQVIDANKIYIVTGNIFRDYDSLFHDPRLVKKNQVKNIYIYCNYLGLTGNYMWDIAILELVEPFVLSASLIPICIDTLSDRAVLEPGTYGKVAGFGRTAVGDSSAVLQALTVPYIPFSQCKSANKNTSTEQYITFDKFCAGYTNGSSVCDGDSGSGLVFKTNNLWYLRGIVSVSVGTILDGGTARCDHNLYTLYTQISSHVISIQDIIARVEQNQTRSLCLDIFSTRPTVTPRTPGTKTCKAPPQPQNGRWKLHRSQCPGGQECNVPEGTELEIGSHLIYSCNSEYKIRGPTDVSCIIEGKWLNIPVCKSTKIIII*
Master Protein	NODE_3770_length_6624_cov_558.243721_g1_i1139.p1	type:complete len:326 gc:universal NODE_3770_length_6624_cov_558.243721_g1_i1139:3632-4609(+)	0	25	7	10	2	325	36.7	8.13	118	7	1	Venom serine protease or S1 protease	sp|Q7Z269|SP4_POLDO	sp|P0DJ86|VSPL_BOTLC	more than one hit	IPR001254,IPR002172,IPR009003,IPR018114,IPR023415,IPR036055,IPR043504	0.389493	5.16489	MARIAIAGLSYTEYFIMRIVQRIFILLIVYVCICSGYALTHNDCGLERFRCRNGECIAGELLCDGRADCKDSSDETKVECKKIPCPDYSFRCNYGGCINKDYVCNGNQDCVDNSDETQLQCRTTTGRKNQTKRSIQCETGSICNNEIRCKALSTASVEARCTYGVDDEWVSCKSPVPPRTKAVLACRKRYRRETNLVSSQRDKVRCNANGQWEPEPIRCVPGCGILPAKRRPRIINGRLPNITEFPWHASMYRDISGESKKYFCGASIIQENLLITAAHCVYDDIDGRVIDANKIYIVTGNIFRDYDSPLHDPRLVKKNQVCNCI*
Master Protein	NODE_38151_length_1283_cov_157.328176_g1_i8414.p1	type:5prime_partial len:270 gc:universal NODE_38151_length_1283_cov_157.328176_g1_i8414:2-811(+)	0	13	3	5	3	269	30	7.71	68	3	1	Venom serine protease or S1 protease	sp|B5U2W0|VSP_BOMIG	sp|C0HJR6|VSP2_CRODO	sp|C0HJR6|VSP2_CRODO	IPR001254,IPR001314,IPR009003,IPR018114,IPR033116,IPR043504	1.79479	0.146872	ASTVKMNVCFLIFILLCFEGHLCYGLPNNPVDRIIGGLDTNIKEVPYMLSLKLSLSDNKYGQCGAAIINERWAVTAAHCFYPPEDLKYLEGTLCSGSSKNIFYKNCTAHKIVKVVTHENYDHRTFDYDIAVIQVTPAFLYNDYTKAVGLPSTSNMQNKEWGKVCGWGYYQKYYGQVRPVASENLKCALVPRIECPKDYHATPRMICYGYQRGGVDSCQGDSGGPMTNDDNILIGITSWGNGCAVRGYPGVYTNVILFLDWIKKNTVINA*
None	NODE_3917_length_6566_cov_627.503609_g1_i1244.p1	type:complete len:616 gc:universal NODE_3917_length_6566_cov_627.503609_g1_i1244:2631-4478(+)	0	9	5	8	1	615	68.3	7.42	97	5	1	Venom serine protease or S1 protease	sp|B5U2W0|VSP_BOMIG	sp|P0DL27|VSP41_BOTPI	more than one hit	IPR000436,IPR001254,IPR002172,IPR009003,IPR018114,IPR023415,IPR035976,IPR036055,IPR043504	1.10083	2.81223	MARIAITGSSYTESFMMRIVQRISTLLIVYVCICSGYAQTDNNCGLERFRCRNGECIADELLCNGIADCKDSSDETEVECKKIPCPDYSFRCNYGGCINKDYVCNGNQDCVDNSDETQLQCRTTTGRKNQTKRSIQCETGSTCNNEIRCKALGTASVKANCAYGVNNEWVPCQSPVRPGTKAALACQNSYRRETDLLSSQRDKVKCNANGQWEPEPIRCVPACGILPTERRPRMIGGSRPNITEFPWHASMYRDFPNKPKKYFCGASIIQENLLITAAHCVYDDIAGGVIDANKIYIVTGNIFRDYDSPLHDPRLVKKNQVKNIYIHSDYLGLLKNYIWDIAILELVEPFVLSSWLFPICIDTLSDWAEQEPGTYGKVVGFGRTAVDDSSAVLQALTVP…
Master Protein	NODE_40042_length_1157_cov_50.568058_g12319_i0.p1	type:complete len:254 gc:universal NODE_40042_length_1157_cov_50.568058_g12319_i0:281-1042(+)	0	10	2	4	1	253	28.4	7.64	117	2	1	Venom serine protease or S1 protease	sp|B5U2W0|VSP_BOMIG	sp|C0HJR6|VSP2_CRODO	sp|P84310|CTR1_LUMTE	IPR001254,IPR001314,IPR009003,IPR018114,IPR033116,IPR043504	0.345367	0.0790395	MLNLIGHLCYGLLKNPVDRIIGGSDTDIKEVPYMLSLKLSFSYQHRLCGAAIINERWAVTAAHCFHESEDHKYLEGTLCSGSSNLYKNCTAHKIVKVVIHENYDHPTFDYDIAVIQVTPAFLYNDYTKAVGLPSTSNMQNKEWGKVCGWGYYQKYSYHHVRKVASENLKCALVPRIECPKDYHATPRMICYGYQRGGVDSCQGDSGGPMTNDDNILIGITSWGNGCAVRGYPGVYTNVILFLDWIKKNTVINA*
None	NODE_4052_length_6491_cov_887.488658_g1_i1278.p1	type:complete len:767 gc:universal NODE_4052_length_6491_cov_887.488658_g1_i1278:2631-4931(+)	0	7	5	8	1	766	85.4	7.17	97	5	1	Venom serine protease or S1 protease	sp|Q8MQS8|SP34_APIME	sp|P04971|VSPF_BOTAT	more than one hit	IPR000436,IPR001254,IPR002172,IPR009003,IPR018114,IPR023415,IPR035976,IPR036055,IPR043504	2.25045	5.04273	MARIAITGSSYTESFMMRIVQRISTLLIVYVCICSGYAQTDNNCGLERFRCRNGECIADELLCNGIADCKDSSDETEVECKKIPCPDYSFRCNYGGCINKDYVCNGNQDCVDNSDETQLQCRTTTGRKNQTKRSIQCETGSTCNNEIRCKALGTASVKANCAYGVNNEWVPCQSPVRPGTKAALACQNSYRRETDLLSSQRDKVKCNANGQWEPEPIRCVPACGILPTERRPRMIGGSRPNITEFPWHASMYRDFPNKPKKYFCGASIIQENLLITAAHCVYDDIAGGVIDANKIYIVTGNIFRDYDSPLHDPRLVKKNQVKNIYIHSDYLGLLKNYIWDIAILELVEPFVLSSWLFPICIDTLSDWAEQEPGTYGKVVGFGRTAVDDSSAVLQALTVP…
Master Protein	NODE_40637_length_1141_cov_185.950276_g220_i58.p1	type:3prime_partial len:221 gc:universal NODE_40637_length_1141_cov_185.950276_g220_i58:482-1141(+)	0	11	3	4	3	220	25	6.52	65	3	1	Venom serine protease or S1 protease	sp|Q7Z269|SP4_POLDO	sp|P84788|VSP1_PROEL	sp|P84788|VSP1_PROEL	IPR000859,IPR001254,IPR009003,IPR018114,IPR035914,IPR043504	0.148738	6.73806	MKLCWKFYGNINFKVVLFGLWLSFSALNGAEADCNYFQELEAGQTYYVYNPNYPDVYKGKNDCAWQMRSPYVTKINCSIDMPSNNCAVDKLTFQSEGKNDARDICDYRNYVFEGTNPIISFNSSPNTKGGTFLCEIRTEKEWDKYNCDCGWKKVTRIVGGKETGVNEYPMMCGLANITKEEREMIYCGCTIISQQYIITAAHCAVGKDLRNKIGVVVGEH
Master Protein	NODE_41336_length_1094_cov_56.000000_g12319_i1.p1	type:complete len:263 gc:universal NODE_41336_length_1094_cov_56.000000_g12319_i1:191-979(+)	0	13	3	7	2	262	29.5	7.42	117	3	1	Venom serine protease or S1 protease	sp|B5U2W0|VSP_BOMIG	sp|C0HJR6|VSP2_CRODO	sp|C0HJR6|VSP2_CRODO	IPR001254,IPR001314,IPR009003,IPR018114,IPR033116,IPR043504	0.395174	0.330168	MNVRSLIFILLCFEGHFCYGLPNNPVDRIIGGSNTDIKEVPYMLSLKLSFSYERHLCGAAIINERWAVTAAHCFHESEDHKYLEGTLCSGSSNLYKNCTAHKIVKVVIHENYDHPTFDYDIAVIQVTPAFLYNDYTKAVGLPSTSNMQNKEWGKVCGWGYYQKYSYHHVRKVASENLKCALVPRIECPKDYHATPRMICYGYQRGGVDSCQGDSGGPMTNDDNILIGITSWGNGCAVRGYPGVYTNVILFLDWIKKNTVINA*
Master Protein Candidate	NODE_46453_length_869_cov_64.976658_g12319_i3.p1	type:5prime_partial len:251 gc:universal NODE_46453_length_869_cov_64.976658_g12319_i3:2-754(+)	0	14	3	5	3	250	28	7.96	68	3	1	Venom serine protease or S1 protease	sp|B5U2W0|VSP_BOMIG	sp|C0HJR6|VSP2_CRODO	sp|C0HJR6|VSP2_CRODO	IPR001254,IPR001314,IPR009003,IPR018114,IPR033116,IPR043504	0.898183	0.042814	HLCYGLPNNPVDRIIGGLDTNIKEVPYMLSLKLSLSDNKYGQCGAAIINERWAVTAAHCFYPPEDLKYLEGTLCSGSSKNIFYKNCTAHKIVKVVTHENYDHRTFDYDIAVIQVTPAFLYNDYTKAVGLPSTSNMQNKEWGKVCGWGYYQKYSYHHVRKVASENLKCALVPRIECPKDYHATPRMICYGYQRGGVDSCQGDSGGPMTNDDNILIGITSWGNGCAVRGYPGVYTNVILFLDWIKKNTVINA*
None	NODE_4916_length_5952_cov_396.101747_g1_i1437.p1	type:3prime_partial len:774 gc:universal NODE_4916_length_5952_cov_396.101747_g1_i1437:3632-5950(+)	0	9	6	10	0	773	86	7.36	152	6	0	Venom serine protease or S1 protease	sp|Q7Z269|SP4_POLDO	sp|P0DL27|VSP41_BOTPI	more than one hit	IPR000436,IPR001254,IPR002172,IPR009003,IPR018114,IPR023415,IPR035976,IPR036055,IPR043504	2.91837	5.28853	MARIAIAGLSYTEYFIMRIVQRIFILLIVYVCICSGYALTHNDCGLERFRCRNGECIAGELLCDGRADCKDSSDETKVECKKIPCPDYSFRCNYGGCINKDYVCNGNQDCVDNSDETQLQCRTTTGRKNQTKRSIQCETGSTCNNEIRCKALSTASVEAVCTYDDEWVSCETPVPPGTKAVLACRNRYRRETNLLSSQRDNVKCNASGQWEPEPIRCVPVCGTLPVGQTPLINVVGQGRLPNPNIAEFPWHASMYRNISGESKKYFCGASIIQENLLITAAHCVYDENTGRVIDANKIYIVTGNIFRDYDSLFHDPRLVKKNQVKNIYIYCNYLGLTGNYMWDIAILELVEPFVLSALLVPICIDFFSDSAELKPGTFGKVAGFGRTAGGDSSAVLQAL…
None	NODE_5069_length_5918_cov_963.944397_g1_i1508.p1	type:complete len:954 gc:universal NODE_5069_length_5918_cov_963.944397_g1_i1508:2631-5492(+)	0	6	5	8	1	953	105.8	7.28	97	5	1	Venom serine protease or S1 protease	sp|B5U2W0|VSP_BOMIG	more than one hit	more than one hit	IPR000436,IPR001254,IPR002172,IPR009003,IPR018114,IPR023415,IPR035976,IPR036055,IPR043504	1.58429	3.8536	MARIAITGSSYTESFMMRIVQRISTLLIVYVCICSGYAQTDNNCGLERFRCRNGECIADELLCNGIADCKDSSDETEVECKKIPCPDYSFRCNYGGCINKDYVCNGNQDCVDNSDETQLQCRTTTGRKNQTKRSIQCETGSTCNNEIRCKALGTASVKANCAYGVNNEWVPCQSPVRPGTKAALACQNSYRRETDLLSSQRDKVKCNANGQWEPEPIRCVPACGILPTERRPRMIGGSRPNITEFPWHASMYRDFPNKPKKYFCGASIIQENLLITAAHCVYDDIAGGVIDANKIYIVTGNIFRDYDSPLHDPRLVKKNQVKNIYIHSDYLGLLKNYIWDIAILELVEPFVLSSWLFPICIDTLSDWAEQEPGTYGKVVGFGRTAVDDSSAVLQALTVP…
None	NODE_5070_length_5918_cov_942.679004_g1_i1509.p1	type:complete len:954 gc:universal NODE_5070_length_5918_cov_942.679004_g1_i1509:2631-5492(+)	0	6	5	8	1	953	105.8	7.12	97	5	1	Venom serine protease or S1 protease	sp|B5U2W0|VSP_BOMIG	sp|P0DL27|VSP41_BOTPI	more than one hit	IPR000436,IPR001254,IPR002172,IPR009003,IPR018114,IPR023415,IPR035976,IPR036055,IPR043504	1.79376	3.66705	MARIAITGSSYTESFMMRIVQRISTLLIVYVCICSGYAQTDNNCGLERFRCRNGECIADELLCNGIADCKDSSDETEVECKKIPCPDYSFRCNYGGCINKDYVCNGNQDCVDNSDETQLQCRTTTGRKNQTKRSIQCETGSTCNNEIRCKALGTASVKANCAYGVNNEWVPCQSPVRPGTKAALACQNSYRRETDLLSSQRDKVKCNANGQWEPEPIRCVPACGILPTERRPRMIGGSRPNITEFPWHASMYRDFPNKPKKYFCGASIIQENLLITAAHCVYDDIAGGVIDANKIYIVTGNIFRDYDSPLHDPRLVKKNQVKNIYIHSDYLGLLKNYIWDIAILELVEPFVLSSWLFPICIDTLSDWAEQEPGTYGKVVGFGRTAVDDSSAVLQALTVP…
None	NODE_5466_length_5740_cov_881.775022_g1_i1640.p1	type:complete len:736 gc:universal NODE_5466_length_5740_cov_881.775022_g1_i1640:2631-4838(+)	0	8	5	8	1	735	82	6.68	97	5	1	Venom serine protease or S1 protease	sp|B5U2W0|VSP_BOMIG	sp|P0DL27|VSP41_BOTPI	more than one hit	IPR000436,IPR001254,IPR002172,IPR009003,IPR018114,IPR023415,IPR035976,IPR036055,IPR043504	2.39174	5.24802	MARIAITGSSYTESFMMRIVQRISTLLIVYVCICSGYAQTDNNCGLERFRCRNGECIADELLCNGIADCKDSSDETEVECKKIPCPDYSFRCNYGGCINKDYVCNGNQDCVDNSDETQLQCRTTTGRKNQTKRSIQCETGSTCNNEIRCKALGTASVKANCAYGVNNEWVPCQSPVRPGTKAALACQNSYRRETDLLSSQRDKVKCNANGQWEPEPIRCVPACGILPTERRPRMIGGSRPNITEFPWHASMYRDFPNKPKKYFCGASIIQENLLITAAHCVYDDIAGGVIDANKIYIVTGNIFRDYDSPLHDPRLVKKNQVKNIYIHSDYLGLLKNYIWDIAILELVEPFVLSSWLFPICIDTLSDWAEQEPGTYGKVVGFGRTAVDDSSAVLQALTVP…
None	NODE_5540_length_5666_cov_800.171449_g1_i1613.p1	type:complete len:347 gc:universal NODE_5540_length_5666_cov_800.171449_g1_i1613:2611-3651(+)	0	16	5	8	1	346	38.7	8.05	97	5	1	Venom serine protease or S1 protease	sp|Q7Z269|SP4_POLDO	sp|P0DJ86|VSPL_BOTLC	more than one hit	IPR001254,IPR001879,IPR002172,IPR009003,IPR018114,IPR023415,IPR035976,IPR036055,IPR043504	0.762727	3.40969	MARIAITGSSYTESFMMRIVQRISTLLIVYVCICSGYAQTDNNCGLERFRCRNGECIADELLCNGIADCKDSSDETEVECKKIPCPDYSFRCNYGGCINKDYVCNGNQDCVDNSDETQLQCRTRTGRKNQTKRSIQCETGSTCNNEIRCKALGTASVKANCAYGVNNEWVPCQSPVRPGTKAALACQNSYRRETDLLSSQRDKVKCNANGQWEPEPIRCVPVPNALSCVISLRRFLQLKNVVGCGILPAKRRPRIINGRLPNITEFPWHASMYRDISGESKKYFCGASIIQENLLITAAHCVYDDIDGRVIDANKIYIVTGNIFRDYDSPLHDPRLVKKNQVCNCI*
None	NODE_5575_length_5651_cov_467.186919_g1_i1625.p1	type:complete len:507 gc:universal NODE_5575_length_5651_cov_467.186919_g1_i1625:2611-4131(+)	0	11	5	8	1	506	56.2	7.08	97	5	1	Venom serine protease or S1 protease	sp|B5U2W0|VSP_BOMIG	sp|P0DL27|VSP41_BOTPI	more than one hit	IPR001254,IPR002172,IPR009003,IPR018114,IPR023415,IPR036055,IPR043504	1.16759	7.24852	MARIAITGSSYTESFMMRIVQRISTLLIVYVCICSGYAQTDNNCGLERFRCRNGECIADELLCNGIADCKDSSDETEVECKKIPCPDYSFRCNYGGCINKDYVCNGNQDCVDNSDETQLQCRTRTGRKNQTKRSIQCETGSTCNNEIRCKALGTASVKANCAYGVNNEWVPCQSPVRPGTKAALACQNSYRRETDLLSSQRDKVKCNANGQWEPEPIRCVPACGILPTERRPRMIGGSRPNITEFPWHASMYRDFPNKPKKYFCGASIIQENLLITAAHCVYDDIAGGVIDANKIYIVTGNIFRDYDSPLHDPRLVKKNQVKNIYINCNYLGLLGNYIWDIAILELVEPFVLSRWLFPVCIDTLSDWAVLEPGTYGKVAGFGRTAVGDSSAVLQALTVP…
None	NODE_5824_length_5585_cov_849.198373_g1_i1727.p1	type:complete len:953 gc:universal NODE_5824_length_5585_cov_849.198373_g1_i1727:2631-5489(+)	0	6	5	8	1	952	105.7	7.01	97	5	1	Venom serine protease or S1 protease	sp|B5U2W0|VSP_BOMIG	more than one hit	more than one hit	IPR000436,IPR001254,IPR002172,IPR009003,IPR018114,IPR023415,IPR035976,IPR036055,IPR043504	2.11292	9.06729	MARIAITGSSYTESFMMRIVQRISTLLIVYVCICSGYAQTDNNCGLERFRCRNGECIADELLCNGIADCKDSSDETEVECKKIPCPDYSFRCNYGGCINKDYVCNGNQDCVDNSDETQLQCRTTTGRKNQTKRSIQCETGSTCNNEIRCKALGTASVKANCAYGVNNEWVPCQSPVRPGTKAALACQNSYRRETDLLSSQRDKVKCNANGQWEPEPIRCVPACGILPTERRPRMIGGSRPNITEFPWHASMYRDFPNKPKKYFCGASIIQENLLITAAHCVYDDIAGGVIDANKIYIVTGNIFRDYDSPLHDPRLVKKNQVKNIYIHSDYLGLLKNYIWDIAILELVEPFVLSSWLFPICIDTLSDWAEQEPGTYGKVVGFGRTAVDDSSAVLQALTVP…
None	NODE_5826_length_5538_cov_847.681196_g1_i1692.p1	type:complete len:390 gc:universal NODE_5826_length_5538_cov_847.681196_g1_i1692:2611-3780(+)	0	14	5	8	1	389	43.6	6.67	97	5	1	Venom serine protease or S1 protease	sp|B5U2W0|VSP_BOMIG	sp|P0DJ86|VSPL_BOTLC	more than one hit	IPR001254,IPR002172,IPR009003,IPR018114,IPR023415,IPR035976,IPR036055,IPR043504	1.24713	4.42321	MARIAITGSSYTESFMMRIVQRISTLLIVYVCICSGYAQTDNNCGLERFRCRNGECIADELLCNGIADCKDSSDETEVECKKIPCPDYSFRCNYGGCINKDYVCNGNQDCVDNSDETQLQCRTRTGRKNQTKRSIQCETGSTCNNEIRCKALGTASVKANCAYGVNNEWVPCQSPVRPGTKAALACQNSYRRETDLLSSQRDKVKCNANGQWEPEPIRCVPACGILPTERRPRMIGGSRPNITEFPWHASMYRDFPNKPKKYFCGASIIQENLLITAAHCVYDDIAGGVIDANKIYIVTGNIFRDYDSPLHDPRLVKKNQVKNIYINCNYLGLLGNYIWDIAILEVVEPFVLSSWLFPVCIDTLSDWAELEPDDYGKVAGFGRTAVLLF*
None	NODE_6168_length_5448_cov_442.586316_g1_i1830.p1	type:complete len:509 gc:universal NODE_6168_length_5448_cov_442.586316_g1_i1830:3632-5158(+)	0	13	6	9	1	508	56.5	5.94	104	6	1	Venom serine protease or S1 protease	sp|B5U2W0|VSP_BOMIG	sp|P0DL27|VSP41_BOTPI	more than one hit	IPR001254,IPR002172,IPR009003,IPR018114,IPR023415,IPR036055,IPR043504	2.06271	6.40737	MARIAIAGLSYTEYFIMRIVQRIFILLIVYVCICSGYALTHNDCGLERFRCRNGECIADELLCDGRADCKDSSDETEVECKKIPCPDYSFRCNYGGCINKDYVCNGNQDCVDNSDETQLQCRTTTGRKNQTKRSIQCETGSTCNNEIRCKALSTASVEAVCTYDDEWVSCETPVPPGTKAVLACRNRYRRETNLLSSQRDNVKCNASGQWEPEPIRCVPVCGTLPVGQTPLINVVGQGRLPNPNIAEFPWHASMYRNISGESKKYFCGASIIQENLLITAAHCVYDENTGRVIDANKIYIVTGNIFRDYDSLFHDPRLVKKNQVKNIYIYCNYLGLTGNYMWDIAIIELVEPFVLSASLVPICIDTLSDRAVLEPGTYGKVAGFRTAVGDSSAILQALT…
Master Protein Candidate Rejected	NODE_6516_length_5264_cov_313.755807_g1_i1853.p1	type:complete len:511 gc:universal NODE_6516_length_5264_cov_313.755807_g1_i1853:3632-5164(+)	0	16	7	11	0	510	56.7	7.15	159	7	0	Venom serine protease or S1 protease	sp|B5U2W0|VSP_BOMIG	sp|P0DL27|VSP41_BOTPI	more than one hit	IPR001254,IPR002172,IPR009003,IPR018114,IPR023415,IPR036055,IPR043504	1.18986	10.8185	MARIAIAGLSYTEYFIMRIVQRIFILLIVYVCICSGYALTHNDCGLERFRCRNGECIAGELLCDGRADCKDSSDETKVECKKIPCPDYSFRCNYGGCINKDYVCNGNQDCVDNSDETQLQCRTTTGRKNQTKRSIQCETGSTCNNEIRCKALSTASVEAVCTYDDEWVSCETPVPPGTKAVLACRNRYRRETNLLSSQRDNVKCNASGQWEPEPIRCVPVCGTLPVGQTPLINVVGQGRLPNPNIAEFPWHASMYRNISGESKKYFCGASIIQENLLITAAHCVYDENTGRVIDANKIYIVTGNIFRDYDSLFHDPRLVKKNQVKNIYIYCNYLGLTGNYMWDIAILELVEPFVLSASLIPICIDTLNDRAVLEPGTYGKVAGFGRTAVGDSSAILQAL…
None	NODE_6542_length_5304_cov_803.632120_g1_i1930.p1	type:complete len:600 gc:universal NODE_6542_length_5304_cov_803.632120_g1_i1930:2631-4430(+)	0	9	5	8	1	599	66.6	7.42	97	5	1	Venom serine protease or S1 protease	sp|B5U2W0|VSP_BOMIG	sp|P0DL27|VSP41_BOTPI	more than one hit	IPR000436,IPR001254,IPR002172,IPR009003,IPR018114,IPR023415,IPR035976,IPR036055,IPR043504	1.14254	2.88639	MARIAITGSSYTESFMMRIVQRISTLLIVYVCICSGYAQTDNNCGLERFRCRNGECIADELLCNGIADCKDSSDETEVECKKIPCPDYSFRCNYGGCINKDYVCNGNQDCVDNSDETQLQCRTTTGRKNQTKRSIQCETGSTCNNEIRCKALGTASVKANCAYGVNNEWVPCQSPVRPGTKAALACQNSYRRETDLLSSQRDKVKCNANGQWEPEPIRCVPACGILPTERRPRMIGGSRPNITEFPWHASMYRDFPNKPKKYFCGASIIQENLLITAAHCVYDDIAGGVIDANKIYIVTGNIFRDYDSPLHDPRLVKKNQVKNIYIHSDYLGLLKNYIWDIAILELVEPFVLSSWLFPICIDTLSDWAEQEPGTYGKVVGFGRTAVDDSSAVLQALTVP…
None	NODE_7213_length_5067_cov_835.199322_g1_i2075.p1	type:complete len:709 gc:universal NODE_7213_length_5067_cov_835.199322_g1_i2075:2631-4757(+)	0	8	5	8	1	708	78.9	7.05	97	5	1	Venom serine protease or S1 protease	sp|B5U2W0|VSP_BOMIG	sp|P0DL27|VSP41_BOTPI	more than one hit	IPR000436,IPR001254,IPR002172,IPR009003,IPR018114,IPR023415,IPR035976,IPR036055,IPR043504	1.37949	3.17602	MARIAITGSSYTESFMMRIVQRISTLLIVYVCICSGYAQTDNNCGLERFRCRNGECIADELLCNGIADCKDSSDETEVECKKIPCPDYSFRCNYGGCINKDYVCNGNQDCVDNSDETQLQCRTTTGRKNQTKRSIQCETGSTCNNEIRCKALGTASVKANCAYGVNNEWVPCQSPVRPGTKAALACQNSYRRETDLLSSQRDKVKCNANGQWEPEPIRCVPACGILPTERRPRMIGGSRPNITEFPWHASMYRDFPNKPKKYFCGASIIQENLLITAAHCVYDDIAGGVIDANKIYIVTGNIFRDYDSPLHDPRLVKKNQVKNIYIHSDYLGLLKNYIWDIAILELVEPFVLSSWLFPICIDTLSDWAEQEPGTYGKVVGFGRTAVDDSSAVLQALTVP…
None	NODE_7536_length_4960_cov_810.650561_g1_i2147.p1	type:complete len:714 gc:universal NODE_7536_length_4960_cov_810.650561_g1_i2147:2631-4772(+)	0	8	5	8	1	713	79.8	7.56	97	5	1	Venom serine protease or S1 protease	sp|B5U2W0|VSP_BOMIG	sp|P0DL27|VSP41_BOTPI	more than one hit	IPR000436,IPR001254,IPR002172,IPR009003,IPR018114,IPR023415,IPR035976,IPR036055,IPR043504	1.03281	2.52254	MARIAITGSSYTESFMMRIVQRISTLLIVYVCICSGYAQTDNNCGLERFRCRNGECIADELLCNGIADCKDSSDETEVECKKIPCPDYSFRCNYGGCINKDYVCNGNQDCVDNSDETQLQCRTTTGRKNQTKRSIQCETGSTCNNEIRCKALGTASVKANCAYGVNNEWVPCQSPVRPGTKAALACQNSYRRETDLLSSQRDKVKCNANGQWEPEPIRCVPACGILPTERRPRMIGGSRPNITEFPWHASMYRDFPNKPKKYFCGASIIQENLLITAAHCVYDDIAGGVIDANKIYIVTGNIFRDYDSPLHDPRLVKKNQVKNIYIHSDYLGLLKNYIWDIAILELVEPFVLSSWLFPICIDTLSDWAEQEPGTYGKVVGFGRTAVDDSSAVLQALTVP…
Master Protein Candidate Rejected	NODE_8337_length_4692_cov_209.972396_g1_i2324.p1	type:complete len:321 gc:universal NODE_8337_length_4692_cov_209.972396_g1_i2324:3632-4594(+)	0	25	7	11	0	320	36	7.08	152	7	0	Venom serine protease or S1 protease	sp|B5U2W0|VSP_BOMIG	sp|B5U2W0|VSP_BOMIG	more than one hit	IPR001254,IPR002172,IPR009003,IPR018114,IPR023415,IPR035976,IPR036055,IPR043504	2.98739	5.87955	MARIAIAGLSYTEYFIMRIVQRIFILLIVYVCICSGYALTHNDCGLERFRCRNGECIAGELLCDGRADCKDSSDETKVECKKIPCPDYSFRCNYGGCINKDYVCNGNQDCVDNSDETQLQCRTTTGRKNQTKRSIQCETGSTCNNEIRCKALSTASVEARCTYDDGSVSCESPVPPRTEAVLVCRNSYRRETSLLSSQRENVRCNANGQWDPEPIRCVPVCGTLPLEHTPLITNGSRPKITEFPWHASMYRGISKEYFCGASIIQENLLITAAHCVYDEDTGRIVDANKIYIVTGNIFRDYDSPLHNPRFVKKNQVCNCI*
None	NODE_8341_length_4717_cov_861.338481_g1_i2367.p1	type:complete len:390 gc:universal NODE_8341_length_4717_cov_861.338481_g1_i2367:2631-3800(+)	0	14	5	8	1	389	43.5	6.37	97	5	1	Venom serine protease or S1 protease	sp|B5U2W0|VSP_BOMIG	sp|P0DJ86|VSPL_BOTLC	more than one hit	IPR001254,IPR002172,IPR009003,IPR018114,IPR023415,IPR035976,IPR036055,IPR043504	0.671066	3.29462	MARIAITGSSYTESFMMRIVQRISTLLIVYVCICSGYAQTDNNCGLERFRCRNGECIADELLCNGIADCKDSSDETEVECKKIPCPDYSFRCNYGGCINKDYVCNGNQDCVDNSDETQLQCRTTTGRKNQTKRSIQCETGSTCNNEIRCKALGTASVKANCAYGVNNEWVPCQSPVRPGTKAALACQNSYRRETDLLSSQRDKVKCNANGQWEPEPIRCVPACGILPTERRPRMIGGSRPNITEFPWHASMYRDFPNKPKKYFCGASIIQENLLITAAHCVYDDIAGGVIDANKIYIVTGNIFRDYDSPLHDPRLVKKNQVKNIYINCNYLGLLGNYIWDIAILEVVEPFVLSSWLFPVCIDTLSDWAELEPDDYGKVAGFGRTAVLLF*
Master Protein Rejected	NODE_8576_length_4627_cov_224.967192_g1_i2380.p1	type:3prime_partial len:333 gc:universal NODE_8576_length_4627_cov_224.967192_g1_i2380:3632-4627(+)	0	24	7	11	0	332	37.4	7.3	152	7	0	Venom serine protease or S1 protease	sp|B5U2W0|VSP_BOMIG	sp|B5U2W0|VSP_BOMIG	more than one hit	IPR001254,IPR002172,IPR009003,IPR018114,IPR023415,IPR035976,IPR036055,IPR043504	3.34547	6.24033	MARIAIAGLSYTEYFIMRIVQRIFILLIVYVCICSGYALTHNDCGLERFRCRNGECIAGELLCDGRADCKDSSDETKVECKKIPCPDYSFRCNYGGCINKDYVCNGNQDCVDNSDETQLQCRTTTGRKNQTKRSIQCETGSTCNNEIRCKALSTASVEARCTYDDGSVSCESPVPPRTEAVLVCRNSYRRETSLLSSQRENVRCNANGQWDPEPIRCVPVCGTLPLEHTPLITNGSRPKITEFPWHASMYRGISKEYFCGASIIQENLLITAAHCVYDEDTGRIVDANKIYIVTGNIFRDYDSPLHNPRFVKKNQVKNIYIYCNYLGLIGNY
None	NODE_8657_length_4627_cov_199.966098_g1_i2452.p1	type:3prime_partial len:333 gc:universal NODE_8657_length_4627_cov_199.966098_g1_i2452:3632-4627(+)	0	17	4	6	1	332	37.5	7.08	97	4	1	Venom serine protease or S1 protease	sp|B5U2W0|VSP_BOMIG	sp|B5U2W0|VSP_BOMIG	more than one hit	IPR001254,IPR002172,IPR009003,IPR018114,IPR023415,IPR035976,IPR036055,IPR043504	9.06541	16.2242	MARIAIAGLSYTEYFIMRIVQRIFILLIVYVCICSGYALTHNDCGLERFRCRNGECIAGELLCNGRADCKDSSDETEIECKKIPCPEYSFRCNYGGCINKDYVCNGNQDCVDNSDETQLQCRTTTGRKNQTKRSIQCETGSTCNNEIRCKALSTASVEARCTYDDGSVSCESPVPPRTEAVLVCRNSYRRETSLLSSQRENVRCNANGQWDPEPIRCVPVCGTLPLEHTPLITNGSRPKITEFPWHASMYRGISKEYFCGASIIQENLLITAAHCVYDEDTGRIVDANKIYIVTGNIFRDYDSPLHNPRFVKKNQVKNIYIYCNYLGLIGNY
None	NODE_8935_length_4560_cov_578.487458_g1_i2522.p1	type:3prime_partial len:644 gc:universal NODE_8935_length_4560_cov_578.487458_g1_i2522:2631-4559(+)	0	12	7	10	1	643	71.5	7.12	104	7	1	Venom serine protease or S1 protease	sp|B5U2W0|VSP_BOMIG	sp|P0DL27|VSP41_BOTPI	more than one hit	IPR000436,IPR001254,IPR002172,IPR009003,IPR018114,IPR023415,IPR035976,IPR036055,IPR043504	1.37624	9.4494	MARIAITGSSYTESFMMRIVQRISTLLIVYVCICSGYAQTDNNCGLERFRCRNGECIADELLCNGIADCKDSSDETEVECKKIPCPDYSFRCNYGGCINKDYVCNGNQDCVDNSDETQLQCRTTTGRKNQTKRSIQCETGSTCNNEIRCKALSTASVEARCTYDDGSVSCESPVPPRTEAVLVCRNSYRRETSLLSSQRDNVRCNANGQWEPEPIRCVPVCGTLPLEHTPLIINGYRPNITEFPWHASMYRDKSGKSKEYFCGATIIQENLLITAAHCVYDENTSQVIDANKIYIVTGNSFRDYNSPLHDPRLVKKNQVKNIYIYCNYLGLTGNYMWDIAILELVEPFVLSASLIPICIDTLSDRAVLEPGTYGKVAGFGRTAVGDSSAVLQALTVPYI…
None	NODE_8940_length_4559_cov_896.263099_g1_i2525.p1	type:complete len:618 gc:universal NODE_8940_length_4559_cov_896.263099_g1_i2525:2631-4484(+)	0	9	5	8	1	617	68.6	7.14	97	5	1	Venom serine protease or S1 protease	sp|B5U2W0|VSP_BOMIG	sp|P0DL27|VSP41_BOTPI	more than one hit	IPR000436,IPR001254,IPR002172,IPR009003,IPR018114,IPR023415,IPR035976,IPR036055,IPR043504	1.18233	2.99363	MARIAITGSSYTESFMMRIVQRISTLLIVYVCICSGYAQTDNNCGLERFRCRNGECIADELLCNGIADCKDSSDETEVECKKIPCPDYSFRCNYGGCINKDYVCNGNQDCVDNSDETQLQCRTTTGRKNQTKRSIQCETGSTCNNEIRCKALGTASVKANCAYGVNNEWVPCQSPVRPGTKAALACQNSYRRETDLLSSQRDKVKCNANGQWEPEPIRCVPACGILPTERRPRMIGGSRPNITEFPWHASMYRDFPNKPKKYFCGASIIQENLLITAAHCVYDDIAGGVIDANKIYIVTGNIFRDYDSPLHDPRLVKKNQVKNIYIHSDYLGLLKNYIWDIAILELVEPFVLSSWLFPICIDTLSDWAEQEPGTYGKVVGFGRTAVDDSSAVLQALTVP…
Master Protein	NODE_9617_length_4366_cov_1420.853398_g1_i2640.p1	type:complete len:525 gc:universal NODE_9617_length_4366_cov_1420.853398_g1_i2640:2242-3816(+)	0.028	4	2	2	2	524	57.9	6.52	34	2	1	Venom serine protease or S1 protease	sp|Q7M4I3|SP4_BOMPE	sp|P0DL27|VSP41_BOTPI	sp|P0DL27|VSP41_BOTPI	IPR001254,IPR001314,IPR009003,IPR018114,IPR041515,IPR043504	21.2415	57.0641	MSSLFIHGKNELDVPQKSVCKNRFRLTQTDFCVGHPVCFFRVVLKKMVSLLYDCYCETFSRSCRKTDSSTIVPQRCLLRHAIPFLIPALGRPEESLARIMLRLVSSLTLVGMTLVTALPAAQQDGVGLGSIVGQTFPEITPTPPQSVPQIDGEVNSLIKEVFWTTTTTSTNLILGTQNQTPATKPDDCECVPYYQCRNDTIVQDGIGIIDIRALGPCEQYLDVCCKLPNINKTTTLAPPPERTGCGQRHPEGVGFRITGQTDNEAQFGEFPWMVAILKEQAIGGDGQKLNVYQCGGALIHRQAVLTAAHCVNEKQPSELKVRAGEWDTQTKNEIFPHQDRDVERVVVHQGFHSGALYNDYAILILKTPLEYADNVDIVCLPETGANFDESRCFASGWGK…
Master Protein Rejected	TRINITY_DN1016_c0_g1_i11.p1	type:complete len:403 gc:universal TRINITY_DN1016_c0_g1_i11:483-1691(+)	0	9	3	3	0	402	44.7	5.36	43	3	0	Venom serine protease or S1 protease	sp|Q7Z269|SP4_POLDO	sp|P81038|VSPA_CERCE	sp|P81038|VSPA_CERCE	IPR000859,IPR001254,IPR001314,IPR009003,IPR018114,IPR035914,IPR043504	7.10208	1.69509	MKLCWKFYGNINFKVVLFGLWLSFSALNGAEADCNYFQNLNAGETYYVYNPNYPDVYKGKNDCAWQMRSPYVTKINCSIDMPSNNCAVDKLTFQSEGKNDARDICDYRNYVFEGTNPIISFNSSPNTKGGTFLCEIRTEKEWDKYNCDCGWKKVTRIVGGKETGVNEYPMMCGLVDSMKEEREMIYCGCTIISPEHIITAAHCIEGRHLSMIGVVVGEHNVTTTSDTNATKVFRLAEYVIHPKYTDKNDADNDIAVCKISGSIKYSAEVGPACLPFQHNRDSFGGDIVTALGWGMKRFGEEKATALQGVDLNVMALENCRNYFPNIINSNLCTFTQGKDACQMDSGGPLLWEDPTTHNLVLVGITSYGAGCASANPAVAMRVGAYIDWIISLTPDVQYC…
Master Protein Candidate Rejected	TRINITY_DN1016_c0_g1_i14.p1	type:3prime_partial len:358 gc:universal TRINITY_DN1016_c0_g1_i14:483-1553(+)	0	12	3	4	0	357	39.8	5.69	42	3	0	Venom serine protease or S1 protease	sp|Q7Z269|SP4_POLDO	sp|P0DJG3|VSP1_BOTAN	sp|P0DJG3|VSP1_BOTAN	IPR000859,IPR001254,IPR001314,IPR009003,IPR018114,IPR035914,IPR043504	6.1259	8.15152	MKLCWKFYGNINFKVVLLGLWLSFSALNGAEADCNYFQNLEAGQTYYAYNPNYPEAYKGENHCAWQMESPYVTRINCTIEMPYSNNCINDSLTIQSEEKDDVNLCGYGNYVFEGTNPIISFNSSPNTKGGTFLCEIRTEKEWDKYNCDCGWKKVTRIVGGKETGVNEYPMMCGLVDSMKEEREMIYCGCTIISQQYIITAAHCAVGKDLRNKIGVVVGEHDVTTGYDTNSTKLFRLAGCIIHPGYNDSGNTHNDIAVCKISGSIKYSAEVGPACLPFQHNRDSFGGDIVTAMGWGLTEFAGYKPTALRGVNLNVMALKNCTKYYPKITNSNFCTFTKGKDTCQMDSGGPLLWEDPTT
Master Protein Candidate Rejected	TRINITY_DN1016_c0_g1_i20.p1	type:3prime_partial len:357 gc:universal TRINITY_DN1016_c0_g1_i20:483-1550(+)	0	10	3	3	0	356	39.9	5.86	43	3	0	Venom serine protease or S1 protease	sp|Q7Z269|SP4_POLDO	sp|P81038|VSPA_CERCE	sp|P81038|VSPA_CERCE	IPR000859,IPR001254,IPR001314,IPR009003,IPR018114,IPR035914,IPR043504	0.0546775	0.746517	MKLCWKFYGNINFKVVLFGLWLSFSALNGAEADCNYFQNLNAGETYYVYNPNYPDVYKGKNDCAWQMRSPYVTKINCSIDMPSNNCAVDKLTFQSEGKNDARDICDYRNYVFEGTNPIISFNSSPNTKGGTFLCEIRTEKEWDKYNCDCGWKKVTRIVGGKETGVNEYPMMCGLVDSMKEEREMIYCGCTIISPEHIITAAHCIEGEDLREINAVIGEHDVTTGYDTNSTKLFRLAECVIHPGYNHSGNIHNDLAVCKISGSIKYSAEVGPACLPFQHNRDSFGGDIVTAMGWGLTEFAGYKPTALRGVNLNVMALKNCTKYYPKITNSNFCTFTKGKDTCQMDSGGPLLWEDPTT
Master Protein Rejected	TRINITY_DN1016_c0_g1_i23.p1	type:complete len:403 gc:universal TRINITY_DN1016_c0_g1_i23:483-1691(+)	0	11	3	4	0	402	44.6	4.98	42	3	0	Venom serine protease or S1 protease	sp|Q7Z269|SP4_POLDO	sp|P81038|VSPA_CERCE	sp|P81038|VSPA_CERCE	IPR000859,IPR001254,IPR001314,IPR009003,IPR018114,IPR035914,IPR043504	13.0159	1.56089	MKLCWKFYGNINFKVVLLGLWLSFSALNGAEADCNYFQNLEAGQTYYAYNPNYPEAYKGENHCAWQMESPYVTRINCTIEMPYSNNCINDSLTIQSEEKDDVNLCGYGNYVFEGTNPIISFNSSPNTKGGTFLCEIRTEKEWDKYNCDCGWKKVTRIVGGKETGVNEYPMMCGLVDSMKEEREMIYCGCTIISPEHIITAAHCIEGEDLREINAVIGEHDVTTGYDTNSTKLFRLAECVIHPGYNHSGNIHNDLAVCKISGSIKYSAEVGPACLPFQHNRDSFGGDIVTALGWGMKRFGEEKATALQGVDLNVMALENCRNYFPNIINSNLCTFTPGKDTCQMDSGGPLLWEDPTTKNLVVVGITVAGEGCASDKPAIAMRVGAYIDWIKSVTPGVQYC…
Master Protein Candidate Rejected	TRINITY_DN1016_c0_g1_i33.p1	type:complete len:338 gc:universal TRINITY_DN1016_c0_g1_i33:332-1345(+)	0	10	3	3	0	337	37.1	6.4	43	3	0	Venom serine protease or S1 protease	sp|Q7Z269|SP4_POLDO	sp|P0DJG3|VSP1_BOTAN	sp|P0DJG3|VSP1_BOTAN	IPR001254,IPR001314,IPR009003,IPR018114,IPR043504	3.59963	0.552074	MRSPYVTKINCSIDMPSNNCAVDKLTFQSEGKNDARDICDYRNYVFEGTNPIISFNSSPNTKGGTFLCEIRTEKEWDKYNCDCGWKKVTRIVGGKETGVNEYPMMCGLVDSMKEEREMIYCGCTIISQQYIITAAHCAVGKDLRNKIGVVVGEHDVTTNSDTNATKVFRLEGCKIHPGYNDKKDADNDIAICKISGSIKYSAEVGPACLPFQHNRDSFGGDIVTALGWGMKRFGEEKATALQGVNLNVMALKNCTKYYPKITNSNFCTFTKGKDTCQMDSGGPLLWEDPTTHNLVLVGITSYGAGCASANPAVAMRVGAYIDWIISLTPDVQYCQVE*
None	TRINITY_DN2316_c0_g1_i10.p1	type:3prime_partial len:204 gc:universal TRINITY_DN2316_c0_g1_i10:253-861(+)	0.026	11	2	4	2	203	23.3	8.16	30	2	1	Venom serine protease or S1 protease	sp|B5U2W0|VSP_BOMIG	sp|Q8UUJ1|VSPUA_GLOUS	sp|Q8UUJ1|VSPUA_GLOUS	IPR001254,IPR009003,IPR018114,IPR043504	0.614162	0.080066	MNVRSLIFILLCFAGHLCYGLPNNPVDRIIGGLDTNIKEVPYMLSLKFSYQHRLCGAVIINKDWAVTAAHCFHESEDLKYLEGTLCSGSSKNIFYKNCTAHKIVKFVIHENFDYPTHDYDIAVIQVTPAFLYNDYTKAVGLASTSNMQNKEWGKVCGWGYYQKYSYHHVRKVASENLKCALVPRIECPKDYHVTPRMICYGYQ
Master Protein Candidate Rejected	TRINITY_DN2316_c0_g1_i14.p1	type:3prime_partial len:220 gc:universal TRINITY_DN2316_c0_g1_i14:253-909(+)	0.027	9	2	4	0	219	24.8	8.12	30	2	0	Venom serine protease or S1 protease	sp|B5U2W0|VSP_BOMIG	sp|Q7LZF5|VSPC1_CROAT	sp|B8VIV4|CPP2_ACRMI	IPR001254,IPR001314,IPR009003,IPR018114,IPR043504	0.231568	0.06196	MNVRSLIFILLCFEGHFCYGLPNNPVDRIIGGSNTDIKEVPYMLSLKLSFSYERHLCGAAIINKDWAVTAAHCFHESEDLKYLEGTLCSGSSKNIFYKNCTAHKIVKVVTHENYDHRTFDYDIAVIQVTPAFLYNDYTKAVSLPSTSNMQNKEWGKVCGWGYYQKYSYHHVRKVASENLKCALVPRIECPKTFKTTPRMICYGYQRGGVDSCQGDSGGP
Master Protein Rejected	TRINITY_DN2316_c0_g1_i15.p1	type:complete len:264 gc:universal TRINITY_DN2316_c0_g1_i15:253-1044(+)	0.026	7	2	4	0	263	29.3	7.05	30	2	0	Venom serine protease or S1 protease	sp|B5U2W0|VSP_BOMIG	sp|C0HJR6|VSP2_CRODO	sp|C0HJR6|VSP2_CRODO	IPR001254,IPR001314,IPR009003,IPR018114,IPR033116,IPR043504	0.771028	0.296778	MNVRSLIFILLCFEGHFCYGLPNNPVDRIIGGSNTDIKEVPYMLSLKLSFSYERHLCGAAIINKDWAVTAAHCFHESEDLKYLEGTLCSGSSKNIFYKNCTAHKIVKVVTHENYDHRTFDYDIAVIQVTPAFLYNDYTKAVSLPSTSNMQNKEWGKICGWGTYQKDSNGQVRPVASENLKCALVPRIECPKDYYATPRMMCYGYQEGGIDSCQGDSGGPLTCDNILIGIISWGDGCAVRGRPGVYTNATLLQDWIKNKTGINA*
None	TRINITY_DN2316_c0_g1_i2.p1	type:complete len:263 gc:universal TRINITY_DN2316_c0_g1_i2:253-1041(+)	0.027	8	2	4	2	262	29.4	8.43	30	2	1	Venom serine protease or S1 protease	sp|B5U2W0|VSP_BOMIG	sp|Q7LZF5|VSPC1_CROAT	sp|Q7LZF5|VSPC1_CROAT	IPR001254,IPR001314,IPR009003,IPR018114,IPR033116,IPR043504	1.77168	0.153047	MNVRSLIFILLCFAGHLCYGLPNNPVDRIIGGLDTNIKEVPYMLSLKFSYQHRLCGAVIINKDWAVTAAHCFHESEDLKYLEGTLCSGSSKNIFYKNCTAHKIVKFVIHENFDYPTHDYDIAVIQVTPAFLYNDYTKAVGLASTSNMQNKEWGKVCGWGYYQKYSYHHVRKVASENLKCALVPRIECPKTFKTTPRMICYGYQKGGIGTCQGDSGGPMTNDDNILIGITSWGKGCAVRGHPGVYTNVILFLDWIKKNTVINA*
None	TRINITY_DN2316_c0_g1_i5.p1	type:complete len:266 gc:universal TRINITY_DN2316_c0_g1_i5:253-1050(+)	0.027	8	2	4	2	265	29.5	8.51	30	2	1	Venom serine protease or S1 protease	sp|B5U2W0|VSP_BOMIG	sp|Q7LZF5|VSPC1_CROAT	sp|Q7LZF5|VSPC1_CROAT	IPR001254,IPR001314,IPR009003,IPR018114,IPR033116,IPR043504	1.25811	0.105231	MNVRSLIFILLCFAGHLCYGLPNNPVDRIIGGLDTNIKEVPYMLSLKLSLSDNKYGQCGAAIINKDWAVTAAHCFYPPEDLKYLEGTLCSGSSKNIFYKNCTAHKIVKVVTHENYDHRTFDYDIAVIQVTPAFLYNDYTKAVGLASTSNMQNKEWGKVCGWGYYQKYSYHHVRKVASENLKCALVPRIECPKTFKTTPRMICYGYQKGGIGTCQGDSGGPMTNDDNILIGITSWGKGCAVRGHPGVYTNVILFLDWIKKNTVINA*
Master Protein Candidate	TRINITY_DN9162_c0_g1_i10.p1	type:complete len:426 gc:universal TRINITY_DN9162_c0_g1_i10:551-1828(+)	0.028	5	2	2	2	425	46.5	5.22	34	2	1	Venom serine protease or S1 protease	sp|Q7M4I3|SP4_BOMPE	sp|P0DL27|VSP41_BOTPI	sp|P0DL27|VSP41_BOTPI	IPR001254,IPR001314,IPR009003,IPR018114,IPR041515,IPR043504	21.1842	58.2303	MLRLVSSLTLVGMTLVTALPAAQQDGVGLGSIVGQTFPEITPTPPQSVPQIDGEVNSLIKEVFWTTTTTSTNLILGTQNQTPATKPDDCECVPYYQCRNDTIVQDGIGIIDIRALGPCEQYLDVCCKLPNINKTTTLAPPPERTGCGQRHPEGVGFRITGQTDNEAQFGEFPWMVAILKEQAIGGDGQKLNVYQCGGALIHRQAVLTAAHCVNEKQPSELKVRAGEWDTQTKNEIFPHQDRDVERVVVHQGFHSGALYNDYAILILKTPLEYADNVDIVCLPETGANFDESRCFASGWGKDVFGKEGRYQVILKRVEVPVVRHDTCQNIMRTTRLGKYFVLDKSFICAGGEAGKDTCKGDGGSPLVCPLKDNPTRYVQAGIVAWGLGCGEDGTPGVYAS…
