# Supplementary material for: Venomics of the Central European Myrmicine Ants Myrmica rubra and Myrmica ruginodis
Source: Toxins (Basel). 2022 May 21;14(5):358. doi: 10.3390/toxins14050358 (PMC9147725; doi:10.3390/toxins14050358)
Supplement: Supplementary file 1 [file toxins-14-00358-s001.zip › TableS4_BLAST_EGF-like_toxins.xlsx]

## Sheet: Top 100 BLAST results
qseqid	sseqid	pident	length	qstart	qend	sstart	send	evalue	bitscore	ppos	qcovhsp	qcovs	stitle
U-MIITX-Mc1a	P0DSL4.1	63.636	77	1	76	1	77	7.98e-27	103	80.52	96	96	RecName: Full=U-myrmeciitoxin(02)-Mg1a; Short=MIITX(02)-Mg1a; Short=U-MIITX(02)-Mg1a; Flags: Precursor [Myrmecia gulosa]
U-MIITX-Mc1a	XP_041957410.1	62.162	37	37	73	118	154	9.58e-08	58.2	78.38	47	47	proheparin-binding EGF-like growth factor [Alosa sapidissima]
U-MIITX-Mc1a	XP_015194177.1	58.974	39	38	76	64	102	2.83e-07	56.2	71.79	49	49	PREDICTED: probetacellulin [Lepisosteus oculatus]
U-MIITX-Mc1a	7R6P_A	57.5	40	38	77	10	49	2.91e-08	55.8	75	51	51	Chain A, U-myrmeciitoxin(02)-Mg1a [Myrmecia gulosa]
U-MIITX-Mc1a	XP_012676360.1	56.757	37	37	73	110	146	7.13e-08	58.2	81.08	47	47	proheparin-binding EGF-like growth factor [Clupea harengus]
U-MIITX-Mc1a	XP_028824620.1	56.757	37	37	73	109	145	3.03e-07	56.6	72.97	47	47	amphiregulin-like isoform X1 [Denticeps clupeoides]
U-MIITX-Mc1a	XP_028824621.1	56.757	37	37	73	108	144	3.03e-07	56.6	72.97	47	47	proheparin-binding EGF-like growth factor isoform X2 [Denticeps clupeoides]
U-MIITX-Mc1a	XP_028824580.1	56.757	37	37	73	114	150	3.37e-07	56.6	72.97	47	47	LOW QUALITY PROTEIN: proheparin-binding EGF-like growth factor [Denticeps clupeoides]
U-MIITX-Mc1a	XP_043841966.1	53.659	41	38	78	108	148	6.46e-08	58.2	80.49	52	52	proheparin-binding EGF-like growth factor isoform X2 [Dromiciops gliroides]
U-MIITX-Mc1a	ARH02599.1	53.659	41	38	78	108	148	9.53e-08	57.4	78.05	52	52	HBEGF, partial [Notamacropus eugenii]
U-MIITX-Mc1a	XP_043841965.1	53.659	41	38	78	108	148	9.78e-08	57.8	80.49	52	52	proheparin-binding EGF-like growth factor isoform X1 [Dromiciops gliroides]
U-MIITX-Mc1a	XP_020860891.1	53.659	41	38	78	108	148	1.13e-07	57.8	78.05	52	52	proheparin-binding EGF-like growth factor [Phascolarctos cinereus]
U-MIITX-Mc1a	XP_027712301.1	53.659	41	38	78	108	148	1.72e-07	57	78.05	52	52	proheparin-binding EGF-like growth factor [Vombatus ursinus]
U-MIITX-Mc1a	KAA0709667.1	51.351	37	43	79	133	169	2.37e-07	57	78.38	47	47	EGF-like growth factor Heparin-binding [Triplophysa tibetana]
U-MIITX-Mc1a	XP_035979885.1	51.22	41	38	78	280	320	2.16e-09	63.5	78.05	52	52	proheparin-binding EGF-like growth factor isoform X3 [Halichoerus grypus]
U-MIITX-Mc1a	XP_035979874.1	51.22	41	38	78	311	351	2.92e-09	63.2	78.05	52	52	proheparin-binding EGF-like growth factor isoform X2 [Halichoerus grypus]
U-MIITX-Mc1a	XP_035979866.1	51.22	41	38	78	338	378	3.62e-09	62.8	78.05	52	52	proheparin-binding EGF-like growth factor isoform X1 [Halichoerus grypus]
U-MIITX-Mc1a	KAG2455373.1	51.22	41	38	78	119	159	4.55e-09	62.8	73.17	52	52	PURA protein, partial [Polypterus senegalus]
U-MIITX-Mc1a	XP_035979906.1	51.22	41	38	78	230	270	6.03e-09	62	78.05	52	52	proheparin-binding EGF-like growth factor isoform X5 [Halichoerus grypus]
U-MIITX-Mc1a	KAF3821613.1	51.22	41	38	78	233	273	7.11e-09	62	78.05	52	52	hypothetical protein GH733_009655 [Mirounga leonina]
U-MIITX-Mc1a	XP_035979896.1	51.22	41	38	78	257	297	7.96e-09	61.6	78.05	52	52	proheparin-binding EGF-like growth factor isoform X4 [Halichoerus grypus]
U-MIITX-Mc1a	XP_025708071.1	51.22	41	38	78	204	244	8.55e-09	61.6	78.05	52	52	proheparin-binding EGF-like growth factor [Callorhinus ursinus]
U-MIITX-Mc1a	XP_006731507.2	51.22	41	38	78	204	244	1.19e-08	61.2	78.05	52	52	proheparin-binding EGF-like growth factor isoform X2 [Leptonychotes weddellii]
U-MIITX-Mc1a	XP_030881996.1	51.22	41	38	78	224	264	1.25e-08	61.2	78.05	52	52	proheparin-binding EGF-like growth factor isoform X1 [Leptonychotes weddellii]
U-MIITX-Mc1a	XP_005382088.1	51.22	41	38	78	225	265	2.39e-08	60.5	73.17	52	52	PREDICTED: proheparin-binding EGF-like growth factor isoform X2 [Chinchilla lanigera]
U-MIITX-Mc1a	XP_005382087.1	51.22	41	38	78	225	265	3.14e-08	60.1	73.17	52	52	PREDICTED: proheparin-binding EGF-like growth factor isoform X1 [Chinchilla lanigera]
U-MIITX-Mc1a	XP_041122442.1	51.22	41	38	78	117	157	4.24e-08	58.9	75.61	52	52	proheparin-binding EGF-like growth factor [Polyodon spathula]
U-MIITX-Mc1a	XP_004610052.1	51.22	41	38	78	139	179	8.34e-08	58.2	73.17	52	52	PREDICTED: proheparin-binding EGF-like growth factor [Sorex araneus]
U-MIITX-Mc1a	XP_013809984.1	51.22	41	38	78	52	92	1.78e-07	56.2	75.61	52	52	PREDICTED: proheparin-binding EGF-like growth factor [Apteryx mantelli mantelli]
U-MIITX-Mc1a	XP_019516518.1	51.22	41	38	78	108	148	1.9e-07	57	75.61	52	52	PREDICTED: proheparin-binding EGF-like growth factor isoform X2 [Hipposideros armiger]
U-MIITX-Mc1a	XP_019516510.1	51.22	41	38	78	108	148	2.11e-07	57	75.61	52	52	PREDICTED: proheparin-binding EGF-like growth factor isoform X1 [Hipposideros armiger]
U-MIITX-Mc1a	XP_039631432.1	51.22	41	38	78	119	159	2.39e-07	57	73.17	52	52	proheparin-binding EGF-like growth factor [Polypterus senegalus]
U-MIITX-Mc1a	XP_004397849.1	51.22	41	38	78	108	148	2.49e-07	56.6	78.05	52	52	PREDICTED: proheparin-binding EGF-like growth factor [Odobenus rosmarus divergens]
U-MIITX-Mc1a	XP_032281258.1	51.22	41	38	78	108	148	3.59e-07	56.2	78.05	52	52	proheparin-binding EGF-like growth factor [Phoca vitulina]
U-MIITX-Mc1a	XP_034870178.1	51.22	41	38	78	108	148	3.7e-07	56.2	78.05	52	52	proheparin-binding EGF-like growth factor [Mirounga leonina]
U-MIITX-Mc1a	XP_025923688.1	51.22	41	38	78	108	148	3.7e-07	56.2	75.61	52	52	proheparin-binding EGF-like growth factor [Apteryx rowi]
U-MIITX-Mc1a	XP_045749635.1	51.22	41	38	78	108	148	3.98e-07	56.2	78.05	52	52	proheparin-binding EGF-like growth factor [Mirounga angustirostris]
U-MIITX-Mc1a	XP_021557591.1	51.22	41	38	78	108	148	3.98e-07	56.2	78.05	52	52	proheparin-binding EGF-like growth factor [Neomonachus schauinslandi]
U-MIITX-Mc1a	KAG9490896.1	51.22	41	38	78	96	136	4e-07	55.8	70.73	52	52	hypothetical protein GDO78_006301 [Eleutherodactylus coqui]
U-MIITX-Mc1a	XP_004477893.1	51.22	41	38	78	108	148	4.06e-07	56.2	75.61	52	52	proheparin-binding EGF-like growth factor [Dasypus novemcinctus]
U-MIITX-Mc1a	XP_026154004.1	50	42	38	79	28	69	1.71e-07	56.2	71.43	53	53	probetacellulin isoform X3 [Mastacembelus armatus]
U-MIITX-Mc1a	XP_026154003.1	50	42	38	79	56	97	2.87e-07	56.2	71.43	53	53	probetacellulin isoform X2 [Mastacembelus armatus]
U-MIITX-Mc1a	XP_026154002.1	50	42	38	79	64	105	3.21e-07	56.2	71.43	53	53	probetacellulin isoform X1 [Mastacembelus armatus]
U-MIITX-Mc1a	XP_041253614.1	48.78	41	38	78	227	267	1.52e-08	60.8	73.17	52	52	proheparin-binding EGF-like growth factor [Onychostruthus taczanowskii]
U-MIITX-Mc1a	XP_007078024.1	48.78	41	38	78	144	184	2.65e-08	59.7	75.61	52	52	PREDICTED: proheparin-binding EGF-like growth factor [Panthera tigris altaica]
U-MIITX-Mc1a	KQK79241.1	48.78	41	38	78	132	172	3.4e-08	60.1	73.17	52	52	proheparin-binding EGF-like growth factor isoform X2 [Amazona aestiva]
U-MIITX-Mc1a	XP_029797908.1	48.78	41	38	78	203	243	3.78e-08	59.7	75.61	52	52	proheparin-binding EGF-like growth factor [Suricata suricatta]
U-MIITX-Mc1a	XP_044298773.1	48.78	41	38	78	149	189	5.36e-08	58.9	70.73	52	52	proheparin-binding EGF-like growth factor [Varanus komodoensis]
U-MIITX-Mc1a	XP_036169039.1	48.78	41	38	78	156	196	1.16e-07	58.2	75.61	52	52	proheparin-binding EGF-like growth factor isoform X2 [Myotis myotis]
U-MIITX-Mc1a	XP_009320565.1	48.78	41	38	78	143	183	1.22e-07	57.8	73.17	52	52	PREDICTED: proheparin-binding EGF-like growth factor [Pygoscelis adeliae]
U-MIITX-Mc1a	TEA36455.1	48.78	41	38	78	151	191	1.31e-07	57.8	75.61	52	52	hypothetical protein DBR06_SOUSAS10810049, partial [Sousa chinensis]
U-MIITX-Mc1a	XP_036169038.1	48.78	41	38	78	156	196	1.39e-07	57.8	75.61	52	52	proheparin-binding EGF-like growth factor isoform X1 [Myotis myotis]
U-MIITX-Mc1a	NXW61155.1	48.78	41	38	78	45	85	1.51e-07	56.2	78.05	52	52	HBEGF factor [Eurystomus gularis]
U-MIITX-Mc1a	OPJ88288.1	48.78	41	38	78	106	146	1.95e-07	57.8	73.17	52	52	proheparin-binding EGF-like growth factor [Patagioenas fasciata monilis]
U-MIITX-Mc1a	NXK13737.1	48.78	41	38	78	35	75	2.23e-07	55.5	75.61	52	52	HBEGF factor [Herpetotheres cachinnans]
U-MIITX-Mc1a	NXJ36099.1	48.78	41	38	78	35	75	2.51e-07	55.5	75.61	52	52	HBEGF factor [Ciconia maguari]
U-MIITX-Mc1a	KAE8614427.1	48.78	41	38	78	97	137	2.59e-07	56.2	75.61	52	52	hypothetical protein XENTR_v10008154 [Xenopus tropicalis]
U-MIITX-Mc1a	NXM68031.1	48.78	41	38	78	37	77	2.61e-07	55.5	75.61	52	52	HBEGF factor [Serilophus lunatus]
U-MIITX-Mc1a	NXX11556.1	48.78	41	38	78	35	75	2.68e-07	55.5	73.17	52	52	HBEGF factor [Podargus strigoides]
U-MIITX-Mc1a	KFQ66414.1	48.78	41	38	78	35	75	3.25e-07	55.1	75.61	52	52	Proheparin-binding EGF-like growth factor, partial [Pelecanus crispus]
U-MIITX-Mc1a	NXL67529.1	48.78	41	38	78	35	75	3.32e-07	55.1	75.61	52	52	HBEGF factor [Chordeiles acutipennis]
U-MIITX-Mc1a	XP_009489553.1	48.78	41	38	78	34	74	3.36e-07	55.1	75.61	52	52	PREDICTED: proheparin-binding EGF-like growth factor, partial [Pelecanus crispus]
U-MIITX-Mc1a	XP_002937773.1	48.78	41	38	78	97	137	3.61e-07	56.2	75.61	52	52	proheparin-binding EGF-like growth factor [Xenopus tropicalis]
U-MIITX-Mc1a	KAE8614428.1	48.78	41	38	78	45	85	3.85e-07	55.1	75.61	52	52	hypothetical protein XENTR_v10008154 [Xenopus tropicalis]
U-MIITX-Mc1a	UKB39831.1	48.78	41	38	78	97	137	4.14e-07	55.8	75.61	52	52	heparin-binding EGF-like growth factor protein, partial [synthetic construct]
U-MIITX-Mc1a	XP_038627405.1	48.718	39	38	76	213	251	5.28e-08	59.3	76.92	49	49	proheparin-binding EGF-like growth factor [Tachyglossus aculeatus]
U-MIITX-Mc1a	XP_014815141.1	48.718	39	38	76	140	178	3.6e-07	56.6	71.79	49	49	PREDICTED: proheparin-binding EGF-like growth factor [Calidris pugnax]
U-MIITX-Mc1a	ROL50271.1	47.619	42	38	79	124	165	1.01e-08	61.2	73.81	53	53	Proheparin-binding EGF-like growth factor [Anabarilius grahami]
U-MIITX-Mc1a	XP_041078605.1	47.619	42	37	78	116	157	6.7e-08	58.5	73.81	53	53	proheparin-binding EGF-like growth factor isoform X1 [Polyodon spathula]
U-MIITX-Mc1a	XP_041078606.1	47.619	42	37	78	85	126	7.81e-08	57.8	73.81	53	53	proheparin-binding EGF-like growth factor isoform X2 [Polyodon spathula]
U-MIITX-Mc1a	XP_028318327.1	47.619	42	38	79	28	69	3.25e-07	55.5	69.05	53	53	probetacellulin-like isoform X2 [Gouania willdenowi]
U-MIITX-Mc1a	RXN29255.1	47.619	42	38	79	78	119	3.35e-07	55.8	71.43	53	53	proheparin-binding EGF-like growth factor [Labeo rohita]
U-MIITX-Mc1a	XP_042626611.1	47.619	42	38	79	132	173	3.66e-07	56.6	71.43	53	53	proheparin-binding EGF-like growth factor [Cyprinus carpio]
U-MIITX-Mc1a	XP_043113311.1	47.619	42	38	79	126	167	3.7e-07	56.6	73.81	53	53	heparin-binding EGF-like growth factor a [Puntigrus tetrazona]
U-MIITX-Mc1a	KTG39159.1	47.619	42	38	79	132	173	3.86e-07	56.6	71.43	53	53	hypothetical protein cypCar_00000433 [Cyprinus carpio]
U-MIITX-Mc1a	XP_016398378.1	47.619	42	38	79	123	164	4.34e-07	56.2	71.43	53	53	PREDICTED: proheparin-binding EGF-like growth factor [Sinocyclocheilus rhinocerous]
U-MIITX-Mc1a	XP_046524255.1	46.341	41	38	78	226	266	7.28e-08	58.9	75.61	52	52	proheparin-binding EGF-like growth factor isoform X1 [Equus burchellii quagga]
U-MIITX-Mc1a	XP_023120399.1	46.296	54	27	79	47	100	1.5e-07	57	61.11	67	67	probetacellulin isoform X1 [Amphiprion ocellaris]
U-MIITX-Mc1a	XP_023120400.1	46.296	54	27	79	47	100	1.79e-07	56.6	61.11	67	67	probetacellulin isoform X2 [Amphiprion ocellaris]
U-MIITX-Mc1a	XP_041816414.1	45.098	51	29	79	52	102	1.67e-08	59.3	64.71	65	65	probetacellulin isoform X3 [Chelmon rostratus]
U-MIITX-Mc1a	XP_041816415.1	45.098	51	29	79	51	101	1.74e-08	59.3	64.71	65	65	probetacellulin isoform X4 [Chelmon rostratus]
U-MIITX-Mc1a	XP_041816412.1	45.098	51	29	79	90	140	2.61e-08	59.3	64.71	65	65	probetacellulin isoform X1 [Chelmon rostratus]
U-MIITX-Mc1a	XP_041816413.1	45.098	51	29	79	89	139	2.69e-08	59.3	64.71	65	65	probetacellulin isoform X2 [Chelmon rostratus]
U-MIITX-Mc1a	XP_029301309.1	44.231	52	29	79	53	104	1.94e-07	56.6	63.46	65	65	probetacellulin-like isoform X2 [Cottoperca gobio]
U-MIITX-Mc1a	KAF1377668.1	44.231	52	29	79	55	106	2.46e-07	55.5	61.54	65	65	hypothetical protein PFLUV_G00203140 [Perca fluviatilis]
U-MIITX-Mc1a	XP_035619500.1	43.902	41	38	78	140	180	2.95e-07	57	68.29	52	52	heparin-binding EGF-like growth factor a [Oncorhynchus keta]
U-MIITX-Mc1a	XP_046179771.1	43.902	41	38	78	140	180	2.95e-07	57	68.29	52	52	proheparin-binding EGF-like growth factor [Oncorhynchus gorbuscha]
U-MIITX-Mc1a	XP_021439067.1	43.902	41	38	78	140	180	3.27e-07	56.6	68.29	52	52	proheparin-binding EGF-like growth factor [Oncorhynchus mykiss]
U-MIITX-Mc1a	XP_043926260.1	43.86	57	17	73	11	67	3.69e-07	55.1	56.14	72	72	probetacellulin-like isoform X2 [Protopterus annectens]
U-MIITX-Mc1a	A0A6G9KJM3.1	43.529	85	1	79	1	82	5.03e-09	58.5	56.47	100	100	RecName: Full=U18-myrmicitoxin-Mri1a; Short=U18-MYRTX-Mri1a; Flags: Precursor [Manica rubida]
U-MIITX-Mc1a	XP_043868772.1	43.396	53	28	79	38	90	2.22e-07	56.2	62.26	66	66	probetacellulin isoform X2 [Solea senegalensis]
U-MIITX-Mc1a	XP_043868771.1	43.396	53	28	79	48	100	2.57e-07	56.2	62.26	66	66	probetacellulin isoform X1 [Solea senegalensis]
U-MIITX-Mc1a	XP_029301308.1	43.103	58	28	79	48	105	1.95e-07	56.6	58.62	66	66	probetacellulin-like isoform X1 [Cottoperca gobio]
U-MIITX-Mc1a	XP_037609291.1	42.308	52	29	79	54	105	2.81e-07	56.2	65.38	65	65	probetacellulin isoform X2 [Sebastes umbrosus]
U-MIITX-Mc1a	XP_037609289.1	42.308	52	29	79	55	106	2.82e-07	56.2	65.38	65	65	probetacellulin isoform X1 [Sebastes umbrosus]
U-MIITX-Mc1a	XP_037609292.1	42.308	52	29	79	55	106	2.9e-07	56.2	65.38	65	65	probetacellulin isoform X3 [Sebastes umbrosus]
U-MIITX-Mc1a	XP_028829783.1	41.935	62	18	79	7	67	2.59e-07	55.5	58.06	78	78	probetacellulin-like isoform X2 [Denticeps clupeoides]
U-MIITX-Mc1a	XP_024154463.1	40	55	26	79	51	105	3.86e-07	55.8	63.64	68	68	probetacellulin isoform X1 [Oryzias melastigma]
U-MIITX-Mc1a	KAG8439111.1	39.706	68	24	78	69	136	2.39e-08	59.3	57.35	70	70	hypothetical protein GDO86_005356 [Hymenochirus boettgeri]
U-MIITX-Mc1a	XP_031715713.1	38.571	70	10	79	4	70	2.85e-08	58.2	54.29	89	89	probetacellulin-like isoform X2 [Anarrhichthys ocellatus]
U-ECTX-Rm1a	RXN00400.1	48	50	35	84	198	242	1.34e-05	53.1	60	56	56	Probetacellulin [Acipenser ruthenus]
U-ECTX-Rm1a	XP_036083747.1	47.826	46	39	84	68	108	0.000418	48.1	60.87	52	52	probetacellulin [Rousettus aegyptiacus]
U-ECTX-Rm1a	XP_026573120.1	46.296	54	31	84	51	99	0.000181	48.9	55.56	61	61	probetacellulin [Pseudonaja textilis]
U-ECTX-Rm1a	XP_026535597.1	46.296	54	31	84	51	99	0.00019	48.9	55.56	61	61	probetacellulin [Notechis scutatus]
U-ECTX-Rm1a	1IOX_A	46	50	35	84	4	48	5.02e-05	47.8	60	56	56	Chain A, Betacellulin [Homo sapiens]
U-ECTX-Rm1a	OWK13743.1	46	50	35	84	10	54	7.15e-05	48.5	58	56	56	BTC, partial [Cervus elaphus hippelaphus]
U-ECTX-Rm1a	XP_043304222.1	46	50	35	84	32	76	0.000139	48.9	58	56	56	probetacellulin isoform X2 [Cervus canadensis]
U-ECTX-Rm1a	XP_038615550.1	46	50	35	84	65	109	0.00017	49.3	62	56	56	probetacellulin [Tachyglossus aculeatus]
U-ECTX-Rm1a	XP_032019985.1	46	50	35	84	65	109	0.000172	49.3	60	56	56	probetacellulin isoform X1 [Hylobates moloch]
U-ECTX-Rm1a	XP_008955970.1	46	50	35	84	65	109	0.000177	49.3	60	56	56	probetacellulin isoform X1 [Pan paniscus]
U-ECTX-Rm1a	XP_004038882.1	46	50	35	84	65	109	0.000179	49.3	60	56	56	probetacellulin isoform X1 [Gorilla gorilla gorilla]
U-ECTX-Rm1a	XP_003265796.1	46	50	35	84	65	109	0.000181	49.3	60	56	56	probetacellulin isoform X1 [Nomascus leucogenys]
U-ECTX-Rm1a	AKI70690.1	46	50	35	84	65	109	0.000187	48.9	60	56	56	BTC, partial [synthetic construct]
U-ECTX-Rm1a	XP_024101976.1	46	50	35	84	65	109	0.000187	48.9	60	56	56	probetacellulin isoform X1 [Pongo abelii]
U-ECTX-Rm1a	AAH11618.1	46	50	35	84	65	109	0.000218	48.9	60	56	56	BTC protein [Homo sapiens]
U-ECTX-Rm1a	AAX29812.1	46	50	35	84	65	109	0.000218	48.9	60	56	56	betacellulin, partial [synthetic construct]
U-ECTX-Rm1a	NP_001720.1	46	50	35	84	65	109	0.000223	48.9	60	56	56	probetacellulin isoform 1 preproprotein [Homo sapiens]
U-ECTX-Rm1a	XP_042328865.1	46	50	35	84	49	93	0.000297	48.1	56	56	56	probetacellulin isoform X2 [Sceloporus undulatus]
U-ECTX-Rm1a	XP_036859070.1	46	50	35	84	32	76	0.000304	48.1	58	56	56	probetacellulin isoform X2 [Manis javanica]
U-ECTX-Rm1a	XP_043304221.1	46	50	35	84	65	109	0.000327	48.5	58	56	56	probetacellulin isoform X1 [Cervus canadensis]
U-ECTX-Rm1a	XP_034993063.1	46	50	35	84	60	104	0.000354	48.1	58	56	56	probetacellulin [Zootoca vivipara]
U-ECTX-Rm1a	XP_029455792.1	46	50	35	84	57	101	0.00043	48.1	58	56	56	probetacellulin isoform X1 [Rhinatrema bivittatum]
U-ECTX-Rm1a	XP_029455799.1	46	50	35	84	57	101	0.000453	47.8	58	56	56	probetacellulin isoform X2 [Rhinatrema bivittatum]
U-ECTX-Rm1a	XP_036859069.1	46	50	35	84	65	109	0.000465	48.1	58	56	56	probetacellulin isoform X1 [Manis javanica]
U-ECTX-Rm1a	XP_042328864.1	46	50	35	84	62	106	0.000469	48.1	56	56	56	probetacellulin isoform X1 [Sceloporus undulatus]
U-ECTX-Rm1a	XP_006143045.1	46	50	35	84	65	109	0.000516	47.8	58	56	56	probetacellulin [Tupaia chinensis]
U-ECTX-Rm1a	XP_037385489.1	46	50	35	84	65	109	0.000572	47.8	58	56	56	probetacellulin [Talpa occidentalis]
U-ECTX-Rm1a	XP_006871661.1	46	50	35	84	67	111	0.000584	47.8	58	56	56	PREDICTED: probetacellulin [Chrysochloris asiatica]
U-ECTX-Rm1a	NWV23069.1	44	50	35	84	28	72	9.82e-05	49.3	60	56	56	BTC protein [Origma solitaria]
U-ECTX-Rm1a	KFO26300.1	44	50	35	84	53	97	0.000249	49.7	58	56	56	Probetacellulin [Fukomys damarensis]
U-ECTX-Rm1a	XP_033816423.1	44	50	35	84	119	163	0.000273	49.3	60	56	56	probetacellulin [Geotrypetes seraphini]
U-ECTX-Rm1a	NXQ43899.1	44	50	35	84	12	56	0.000334	47.4	58	56	56	BTC protein [Catharus fuscescens]
U-ECTX-Rm1a	XP_004596291.1	44	50	35	84	76	120	0.00035	48.5	60	56	56	probetacellulin [Ochotona princeps]
U-ECTX-Rm1a	XP_012302496.1	44	50	35	84	82	126	0.000362	48.1	60	56	56	probetacellulin isoform X2 [Aotus nancymaae]
U-ECTX-Rm1a	KAF4802753.1	44	50	35	84	35	79	0.000403	47.8	58	56	56	Probetacellulin [Turdus rufiventris]
U-ECTX-Rm1a	XP_031520364.1	44	50	35	84	32	76	0.000458	47.4	58	56	56	probetacellulin isoform X2 [Papio anubis]
U-ECTX-Rm1a	XP_011732157.2	44	50	35	84	32	76	0.000458	47.4	58	56	56	probetacellulin [Macaca nemestrina]
U-ECTX-Rm1a	XP_008991425.1	44	50	35	84	82	126	0.000463	48.1	60	56	56	probetacellulin isoform X1 [Callithrix jacchus]
U-ECTX-Rm1a	XP_036783438.1	44	50	35	84	32	76	0.000498	47.4	58	56	56	probetacellulin isoform X2 [Manis pentadactyla]
U-ECTX-Rm1a	EFB28503.1	44	50	35	84	44	88	0.000523	47	58	56	56	hypothetical protein PANDA_007797, partial [Ailuropoda melanoleuca]
U-ECTX-Rm1a	XP_010340905.1	44	50	35	84	65	109	0.000527	47.8	60	56	56	probetacellulin isoform X2 [Saimiri boliviensis boliviensis]
U-ECTX-Rm1a	XP_002745770.1	44	50	35	84	65	109	0.000543	47.8	60	56	56	probetacellulin isoform X2 [Callithrix jacchus]
U-ECTX-Rm1a	XP_040823069.1	44	50	35	84	102	146	0.000565	48.1	58	56	56	probetacellulin [Ochotona curzoniae]
U-ECTX-Rm1a	XP_021525344.1	44	50	35	84	65	109	0.000569	47.4	60	56	56	probetacellulin isoform X1 [Aotus nancymaae]
U-ECTX-Rm1a	KAF5926758.1	44	50	35	84	69	113	0.000583	47.8	58	56	56	hypothetical protein HPG69_001388 [Diceros bicornis minor]
U-ECTX-Rm1a	XP_041594709.1	44	50	35	84	27	71	0.000584	47.4	56	56	56	probetacellulin isoform X3 [Vulpes lagopus]
U-ECTX-Rm1a	XP_041126245.1	42.857	56	28	83	69	119	0.000106	50.1	57.14	63	63	probetacellulin-like, partial [Polyodon spathula]
U-ECTX-Rm1a	XP_031246829.1	42.857	56	29	84	59	109	0.000433	48.1	57.14	63	63	probetacellulin [Mastomys coucha]
U-ECTX-Rm1a	XP_025041568.1	42.593	54	31	84	47	95	0.000153	48.9	57.41	61	61	probetacellulin [Pelodiscus sinensis]
U-ECTX-Rm1a	XP_039606779.1	42.308	52	33	84	57	103	2.73e-05	51.6	59.62	58	58	probetacellulin-like [Polypterus senegalus]
U-ECTX-Rm1a	XP_028658111.1	42.308	52	33	84	57	103	2.93e-05	51.2	59.62	58	58	probetacellulin [Erpetoichthys calabaricus]
U-ECTX-Rm1a	XP_008111289.2	42.308	52	33	84	44	90	0.000119	49.3	57.69	58	58	PREDICTED: probetacellulin isoform X3 [Anolis carolinensis]
U-ECTX-Rm1a	XP_008111290.1	42.308	52	33	84	61	107	0.000147	49.3	57.69	58	58	PREDICTED: probetacellulin isoform X1 [Anolis carolinensis]
U-ECTX-Rm1a	XP_008111291.1	42.308	52	33	84	57	103	0.000152	49.3	57.69	58	58	PREDICTED: probetacellulin isoform X2 [Anolis carolinensis]
U-ECTX-Rm1a	RXM31253.1	42.105	57	28	84	54	105	7.99e-05	49.7	54.39	64	64	hypothetical protein EOD39_7186 [Acipenser ruthenus]
U-ECTX-Rm1a	XP_034777487.1	42.105	57	28	84	55	106	0.000121	49.7	54.39	64	64	probetacellulin-like [Acipenser ruthenus]
U-ECTX-Rm1a	NXF25891.1	42	50	35	84	57	101	0.000349	48.1	60	56	56	BTC protein [Rhodinocichla rosea]
U-ECTX-Rm1a	KFO61976.1	42	50	35	84	11	55	0.000357	47.4	58	56	56	Probetacellulin, partial [Corvus brachyrhynchos]
U-ECTX-Rm1a	NWY17284.1	42	50	35	84	11	55	0.000406	47.4	58	56	56	BTC protein [Aphelocoma coerulescens]
U-ECTX-Rm1a	XP_015274819.1	42	50	35	84	27	71	0.000434	47.8	60	56	56	PREDICTED: probetacellulin [Gekko japonicus]
U-ECTX-Rm1a	NXC32561.1	42	50	35	84	12	56	0.000569	47	58	56	56	BTC protein [Campylorhamphus procurvoides]
U-ECTX-Rm1a	XP_039407364.1	42	50	35	84	66	110	0.00059	47.8	58	56	56	probetacellulin [Corvus cornix cornix]
U-ECTX-Rm1a	XP_033502039.1	41.818	55	30	84	58	107	0.000545	48.1	54.55	62	62	probetacellulin isoform X2 [Epinephelus lanceolatus]
U-ECTX-Rm1a	XP_033502038.1	41.818	55	30	84	59	108	0.00055	48.1	54.55	62	62	probetacellulin isoform X1 [Epinephelus lanceolatus]
U-ECTX-Rm1a	A0A6G9KJM3.1	41.758	91	1	87	1	84	1.61e-06	52.8	52.75	98	98	RecName: Full=U18-myrmicitoxin-Mri1a; Short=U18-MYRTX-Mri1a; Flags: Precursor [Manica rubida]
U-ECTX-Rm1a	XP_005044654.1	41.176	51	34	84	60	105	0.000286	48.9	58.82	57	57	PREDICTED: probetacellulin, partial [Ficedula albicollis]
U-ECTX-Rm1a	XP_046225740.1	41.071	56	29	84	56	106	0.000257	48.9	55.36	63	63	probetacellulin [Oncorhynchus gorbuscha]
U-ECTX-Rm1a	OBS69759.1	41.071	56	29	84	4	54	0.000298	47.4	55.36	63	63	hypothetical protein A6R68_01700, partial [Neotoma lepida]
U-ECTX-Rm1a	XP_041753790.1	41.071	56	29	84	56	106	0.000473	48.1	53.57	63	63	probetacellulin isoform X1 [Coregonus clupeaformis]
U-ECTX-Rm1a	XP_029511270.1	41.071	56	29	84	56	106	0.000492	48.1	53.57	63	63	probetacellulin-like [Oncorhynchus nerka]
U-ECTX-Rm1a	XP_035632314.1	41.071	56	29	84	56	106	0.000493	48.1	53.57	63	63	probetacellulin [Oncorhynchus keta]
U-ECTX-Rm1a	XP_020312975.1	41.071	56	29	84	56	106	0.000575	47.8	53.57	63	63	probetacellulin [Oncorhynchus kisutch]
U-ECTX-Rm1a	XP_041753791.1	41.071	56	29	84	56	106	0.00059	47.4	53.57	63	63	probetacellulin isoform X2 [Coregonus clupeaformis]
U-ECTX-Rm1a	XP_042365732.1	40.351	57	28	84	53	104	0.000108	49.7	54.39	64	64	probetacellulin [Plectropomus leopardus]
U-ECTX-Rm1a	XP_034752506.1	40.351	57	28	84	53	104	0.000553	47.8	54.39	64	64	probetacellulin isoform X2 [Etheostoma cragini]
U-ECTX-Rm1a	XP_034752504.1	40.351	57	28	84	54	105	0.000587	47.8	54.39	64	64	probetacellulin isoform X1 [Etheostoma cragini]
U-ECTX-Rm1a	CAB1318307.1	39.655	58	27	84	54	106	0.000526	47.8	51.72	65	65	unnamed protein product [Coregonus sp. 'balchen']
U-ECTX-Rm1a	NXB49412.1	39.344	61	24	84	11	66	3.58e-05	50.1	55.74	69	69	BTC protein [Leucopsar rothschildi]
U-ECTX-Rm1a	KAB0343765.1	39.344	61	24	84	44	99	0.000191	48.9	54.1	69	69	hypothetical protein FD754_020691, partial [Muntiacus muntjak]
U-ECTX-Rm1a	KAB0354467.1	39.344	61	24	84	44	99	0.000195	48.9	54.1	69	69	hypothetical protein FD755_023005, partial [Muntiacus reevesi]
U-ECTX-Rm1a	KAB0400478.1	39.216	51	35	85	134	179	0.000164	50.1	50.98	57	57	hypothetical protein E2I00_000629 [Balaenoptera physalus]
U-ECTX-Rm1a	NWX28593.1	39.216	51	34	84	9	54	0.00051	47	56.86	57	57	BTC protein [Notiomystis cincta]
U-ECTX-Rm1a	XP_029301308.1	38.983	59	26	84	51	104	0.000446	48.1	52.54	66	66	probetacellulin-like isoform X1 [Cottoperca gobio]
U-ECTX-Rm1a	XP_029301309.1	38.983	59	26	84	50	103	0.00046	48.1	52.54	66	66	probetacellulin-like isoform X2 [Cottoperca gobio]
U-ECTX-Rm1a	XP_029090526.1	38.235	68	27	84	184	246	0.000173	50.1	51.47	65	65	probetacellulin [Monodon monoceros]
U-ECTX-Rm1a	XP_007179883.1	38.028	71	24	84	44	109	0.000424	48.1	52.11	69	69	probetacellulin [Balaenoptera acutorostrata scammoni]
U-ECTX-Rm1a	NXM84884.1	37.931	58	27	84	3	55	0.000114	48.9	56.9	65	65	BTC protein [Oenanthe oenanthe]
U-ECTX-Rm1a	NXA74108.1	37.931	58	27	84	3	55	0.000187	48.1	55.17	65	65	BTC protein [Thryothorus ludovicianus]
U-ECTX-Rm1a	NXO38387.1	37.931	58	27	84	3	55	0.000193	48.1	55.17	65	65	BTC protein [Locustella ochotensis]
U-ECTX-Rm1a	NWY45038.1	37.705	61	24	84	2	57	0.000167	48.5	54.1	69	69	BTC protein [Sylvia atricapilla]
U-ECTX-Rm1a	NXP16647.1	37.705	61	24	84	4	59	0.00022	48.1	54.1	69	69	BTC protein [Scytalopus superciliaris]
U-ECTX-Rm1a	NXS11619.1	37.705	61	24	84	2	57	0.000328	47	52.46	69	69	BTC protein [Neodrepanis coruscans]
U-ECTX-Rm1a	NXT11272.1	37.705	61	24	84	3	58	0.000335	47.8	52.46	69	69	BTC protein [Prunella fulvescens]
U-ECTX-Rm1a	XP_020759777.1	37.705	61	24	84	54	109	0.000446	48.1	54.1	69	69	probetacellulin [Odocoileus virginianus texanus]
U-ECTX-Rm1a	XP_040093010.1	37.681	69	16	84	30	93	0.000119	49.3	52.17	78	78	probetacellulin isoform X2 [Oryx dammah]
U-ECTX-Rm1a	NWI45537.1	36.508	63	22	84	10	67	0.000213	48.1	52.38	71	71	BTC protein [Picathartes gymnocephalus]
U-ECTX-Rm1a	XP_027826882.1	36.25	80	5	84	18	92	6.44e-05	50.1	51.25	90	90	probetacellulin isoform X2 [Ovis aries]
U-ECTX-Rm1a	NWR97441.1	36.066	61	24	84	3	58	0.000546	47	52.46	69	69	BTC protein [Motacilla alba]
U-ECTX-Rm1a	MBZ3891654.1	35.135	74	21	84	31	99	0.000476	47.4	51.35	72	72	Probetacellulin [Neosciurus carolinensis]
U-ECTX-Rm1a	P0DSL4.1	31.325	83	1	83	1	78	2.19e-06	52	51.81	93	93	RecName: Full=U-myrmeciitoxin(02)-Mg1a; Short=MIITX(02)-Mg1a; Short=U-MIITX(02)-Mg1a; Flags: Precursor [Myrmecia gulosa]
U-ECTX-Rm1b	RXN00400.1	46	50	35	84	198	242	6.63e-05	51.2	58	56	56	Probetacellulin [Acipenser ruthenus]
U-ECTX-Rm1b	XP_006871661.1	46	50	35	84	67	111	0.000668	47.8	56	56	56	PREDICTED: probetacellulin [Chrysochloris asiatica]
U-ECTX-Rm1b	XP_026573120.1	44.444	54	31	84	51	99	0.000854	47.4	53.7	61	61	probetacellulin [Pseudonaja textilis]
U-ECTX-Rm1b	XP_026535597.1	44.444	54	31	84	51	99	0.001	47	53.7	61	61	probetacellulin [Notechis scutatus]
U-ECTX-Rm1b	NWY17284.1	44	50	35	84	11	55	3.38e-05	50.1	60	56	56	BTC protein [Aphelocoma coerulescens]
U-ECTX-Rm1b	1IOX_A	44	50	35	84	4	48	0.000283	45.8	58	56	56	Chain A, Betacellulin [Homo sapiens]
U-ECTX-Rm1b	OWK13743.1	44	50	35	84	10	54	0.000325	46.6	56	56	56	BTC, partial [Cervus elaphus hippelaphus]
U-ECTX-Rm1b	NXQ43899.1	44	50	35	84	12	56	0.000327	47.4	56	56	56	BTC protein [Catharus fuscescens]
U-ECTX-Rm1b	KAF4802753.1	44	50	35	84	35	79	0.000403	47.8	56	56	56	Probetacellulin [Turdus rufiventris]
U-ECTX-Rm1b	XP_043304222.1	44	50	35	84	32	76	0.000602	47.4	56	56	56	probetacellulin isoform X2 [Cervus canadensis]
U-ECTX-Rm1b	XP_024101976.1	44	50	35	84	65	109	0.000675	47.8	58	56	56	probetacellulin isoform X1 [Pongo abelii]
U-ECTX-Rm1b	XP_032019985.1	44	50	35	84	65	109	0.000689	47.4	58	56	56	probetacellulin isoform X1 [Hylobates moloch]
U-ECTX-Rm1b	XP_038615550.1	44	50	35	84	65	109	0.000711	47.4	60	56	56	probetacellulin [Tachyglossus aculeatus]
U-ECTX-Rm1b	XP_004038882.1	44	50	35	84	65	109	0.000711	47.4	58	56	56	probetacellulin isoform X1 [Gorilla gorilla gorilla]
U-ECTX-Rm1b	XP_003265796.1	44	50	35	84	65	109	0.000711	47.4	58	56	56	probetacellulin isoform X1 [Nomascus leucogenys]
U-ECTX-Rm1b	XP_008955970.1	44	50	35	84	65	109	0.000726	47.4	58	56	56	probetacellulin isoform X1 [Pan paniscus]
U-ECTX-Rm1b	AKI70690.1	44	50	35	84	65	109	0.000733	47.4	58	56	56	BTC, partial [synthetic construct]
U-ECTX-Rm1b	AAH11618.1	44	50	35	84	65	109	0.00083	47.4	58	56	56	BTC protein [Homo sapiens]
U-ECTX-Rm1b	XP_032916387.1	44	50	35	84	67	111	0.000838	47.4	56	56	56	probetacellulin [Catharus ustulatus]
U-ECTX-Rm1b	AAX29812.1	44	50	35	84	65	109	0.000847	47.4	58	56	56	betacellulin, partial [synthetic construct]
U-ECTX-Rm1b	NP_001720.1	44	50	35	84	65	109	0.000847	47.4	58	56	56	probetacellulin isoform 1 preproprotein [Homo sapiens]
U-ECTX-Rm1b	XP_008111289.2	42.308	52	33	84	44	90	0.000311	48.1	55.77	58	58	PREDICTED: probetacellulin isoform X3 [Anolis carolinensis]
U-ECTX-Rm1b	XP_008111290.1	42.308	52	33	84	61	107	0.000394	48.1	55.77	58	58	PREDICTED: probetacellulin isoform X1 [Anolis carolinensis]
U-ECTX-Rm1b	XP_008111291.1	42.308	52	33	84	57	103	0.000413	48.1	55.77	58	58	PREDICTED: probetacellulin isoform X2 [Anolis carolinensis]
U-ECTX-Rm1b	NXF25891.1	42	50	35	84	57	101	0.000357	48.1	58	56	56	BTC protein [Rhodinocichla rosea]
U-ECTX-Rm1b	KFO61976.1	42	50	35	84	11	55	0.000357	47.4	56	56	56	Probetacellulin, partial [Corvus brachyrhynchos]
U-ECTX-Rm1b	XP_040274305.1	42	50	35	84	893	937	0.00055	48.5	56	56	56	pro-epidermal growth factor [Bufo bufo]
U-ECTX-Rm1b	NWV23069.1	42	50	35	84	28	72	0.000551	47.4	58	56	56	BTC protein [Origma solitaria]
U-ECTX-Rm1b	NWR87741.1	42	50	35	84	12	56	0.000563	47	56	56	56	BTC protein [Furnarius figulus]
U-ECTX-Rm1b	NXC32561.1	42	50	35	84	12	56	0.000575	47	56	56	56	BTC protein [Campylorhamphus procurvoides]
U-ECTX-Rm1b	NXU94592.1	42	50	35	84	11	55	0.000596	47	56	56	56	BTC protein [Xiphorhynchus elegans]
U-ECTX-Rm1b	XP_039407364.1	42	50	35	84	66	110	0.000628	47.8	56	56	56	probetacellulin [Corvus cornix cornix]
U-ECTX-Rm1b	NXF71847.1	42	50	35	84	15	59	0.000687	46.6	56	56	56	BTC protein [Sclerurus mexicanus]
U-ECTX-Rm1b	NXF02279.1	42	50	35	84	11	55	0.000794	46.6	56	56	56	BTC protein [Smithornis capensis]
U-ECTX-Rm1b	NWI51779.1	42	50	35	84	11	55	0.000856	46.6	56	56	56	BTC protein [Calyptomena viridis]
U-ECTX-Rm1b	NXA11732.1	42	50	35	84	11	55	0.001	46.2	56	56	56	BTC protein [Sapayoa aenigma]
U-ECTX-Rm1b	NXU06379.1	42	50	35	84	11	55	0.001	46.2	56	56	56	BTC protein [Buphagus erythrorhynchus]
U-ECTX-Rm1b	NXM67353.1	42	50	35	84	12	56	0.001	46.2	56	56	56	BTC protein [Serilophus lunatus]
U-ECTX-Rm1b	KFO26300.1	42	50	35	84	53	97	0.001	47.8	56	56	56	Probetacellulin [Fukomys damarensis]
U-ECTX-Rm1b	XP_005044654.1	41.176	51	34	84	60	105	0.000274	48.9	56.86	57	57	PREDICTED: probetacellulin, partial [Ficedula albicollis]
U-ECTX-Rm1b	A0A6G9KJM3.1	41.111	90	1	87	1	84	5.87e-06	51.2	52.22	98	98	RecName: Full=U18-myrmicitoxin-Mri1a; Short=U18-MYRTX-Mri1a; Flags: Precursor [Manica rubida]
U-ECTX-Rm1b	XP_041126245.1	41.071	56	28	83	69	119	0.000405	48.5	55.36	63	63	probetacellulin-like, partial [Polyodon spathula]
U-ECTX-Rm1b	XP_025041568.1	40.741	54	31	84	47	95	0.000661	47.4	55.56	61	61	probetacellulin [Pelodiscus sinensis]
U-ECTX-Rm1b	XP_028658111.1	40.385	52	33	84	57	103	0.000143	49.7	57.69	58	58	probetacellulin [Erpetoichthys calabaricus]
U-ECTX-Rm1b	XP_042365732.1	40.351	57	28	84	53	104	0.000271	48.9	52.63	64	64	probetacellulin [Plectropomus leopardus]
U-ECTX-Rm1b	RXM31253.1	40.351	57	28	84	54	105	0.000384	48.1	52.63	64	64	hypothetical protein EOD39_7186 [Acipenser ruthenus]
U-ECTX-Rm1b	XP_034777487.1	40.351	57	28	84	55	106	0.000593	47.8	52.63	64	64	probetacellulin-like [Acipenser ruthenus]
U-ECTX-Rm1b	NXF41778.1	40	50	35	84	11	55	0.000874	46.6	58	56	56	BTC protein [Nyctibius bracteatus]
U-ECTX-Rm1b	NXG25894.1	40	50	35	84	12	56	0.001	46.2	56	56	56	BTC protein [Grallaria varia]
U-ECTX-Rm1b	NXB49412.1	39.344	61	24	84	11	66	3.43e-05	50.4	54.1	69	69	BTC protein [Leucopsar rothschildi]
U-ECTX-Rm1b	KAB0400478.1	39.216	51	35	85	134	179	0.000177	50.1	50.98	57	57	hypothetical protein E2I00_000629 [Balaenoptera physalus]
U-ECTX-Rm1b	NXI08893.1	39.216	51	34	84	11	56	0.000875	46.2	54.9	57	57	BTC protein [Irena cyanogastra]
U-ECTX-Rm1b	ERE85782.1	39.216	51	35	85	181	226	0.001	48.1	50.98	57	57	tomoregulin-2-like protein [Cricetulus griseus]
U-ECTX-Rm1b	NXH65120.1	39.216	51	34	84	10	55	0.001	46.2	54.9	57	57	BTC protein [Rhabdornis inornatus]
U-ECTX-Rm1b	NXO77751.1	39.216	51	34	84	10	55	0.001	46.2	54.9	57	57	BTC protein [Sitta europaea]
U-ECTX-Rm1b	XP_029301309.1	38.983	59	26	84	50	103	0.001	47	50.85	66	66	probetacellulin-like isoform X2 [Cottoperca gobio]
U-ECTX-Rm1b	XP_039606779.1	38.182	55	30	84	54	103	0.000132	49.7	56.36	62	62	probetacellulin-like [Polypterus senegalus]
U-ECTX-Rm1b	NXM84884.1	37.931	58	27	84	3	55	0.000107	48.9	55.17	65	65	BTC protein [Oenanthe oenanthe]
U-ECTX-Rm1b	NXA74108.1	37.931	58	27	84	3	55	0.000185	48.1	53.45	65	65	BTC protein [Thryothorus ludovicianus]
U-ECTX-Rm1b	NWY45038.1	37.705	61	24	84	2	57	0.000191	48.1	52.46	69	69	BTC protein [Sylvia atricapilla]
U-ECTX-Rm1b	NXP16647.1	37.705	61	24	84	4	59	0.000216	48.1	52.46	69	69	BTC protein [Scytalopus superciliaris]
U-ECTX-Rm1b	NXS11619.1	37.705	61	24	84	2	57	0.000357	46.6	50.82	69	69	BTC protein [Neodrepanis coruscans]
U-ECTX-Rm1b	KAG0117162.1	37.705	61	24	84	44	99	0.000644	47.8	52.46	69	69	hypothetical protein IHE44_003043 [Lamprotornis superbus]
U-ECTX-Rm1b	KAB0354467.1	37.705	61	24	84	44	99	0.00073	47.4	52.46	69	69	hypothetical protein FD755_023005, partial [Muntiacus reevesi]
U-ECTX-Rm1b	KAB0343765.1	37.705	61	24	84	44	99	0.000802	47.4	52.46	69	69	hypothetical protein FD754_020691, partial [Muntiacus muntjak]
U-ECTX-Rm1b	XP_029090526.1	36.765	68	27	84	184	246	0.000605	48.5	50	65	65	probetacellulin [Monodon monoceros]
U-ECTX-Rm1b	NWI45537.1	36.508	63	22	84	10	67	0.000208	48.1	50.79	71	71	BTC protein [Picathartes gymnocephalus]
U-ECTX-Rm1b	NXQ18253.1	36.508	63	22	84	10	67	0.000675	47	50.79	71	71	BTC protein [Peucedramus taeniatus]
U-ECTX-Rm1b	NXB85233.1	36.508	63	22	84	10	67	0.001	46.6	50.79	71	71	BTC protein [Vidua chalybeata]
U-ECTX-Rm1b	NWT94424.1	36.508	63	22	84	16	73	0.001	46.6	50.79	71	71	BTC protein [Urocynchramus pylzowi]
U-ECTX-Rm1b	XP_040093010.1	36.232	69	16	84	30	93	0.000503	47.8	50.72	78	78	probetacellulin isoform X2 [Oryx dammah]
U-ECTX-Rm1b	NXD04405.1	36.207	58	27	84	3	55	0.000654	46.2	51.72	65	65	BTC protein [Certhia familiaris]
U-ECTX-Rm1b	NXC91656.1	36.207	58	27	84	3	55	0.000661	46.2	51.72	65	65	BTC protein [Cercotrichas coryphoeus]
U-ECTX-Rm1b	NXO38387.1	36.207	58	27	84	3	55	0.000811	46.6	53.45	65	65	BTC protein [Locustella ochotensis]
U-ECTX-Rm1b	NXB12859.1	36.207	58	27	84	4	56	0.000861	46.6	51.72	65	65	BTC protein [Cnemophilus loriae]
U-ECTX-Rm1b	NWU20483.1	36.207	58	27	84	2	54	0.000868	46.6	51.72	65	65	BTC protein [Platysteira castanea]
U-ECTX-Rm1b	NXT60680.1	36.207	58	27	84	3	55	0.000884	46.6	51.72	65	65	BTC protein [Chaetops frenatus]
U-ECTX-Rm1b	NWW61986.1	36.207	58	27	84	3	55	0.001	46.2	51.72	65	65	BTC protein [Ifrita kowaldi]
U-ECTX-Rm1b	NXH45615.1	36.207	58	27	84	4	56	0.001	46.2	51.72	65	65	BTC protein [Dicaeum eximium]
U-ECTX-Rm1b	NXY55942.1	36.207	58	27	84	3	55	0.001	46.2	51.72	65	65	BTC protein [Callaeas wilsoni]
U-ECTX-Rm1b	NXH91716.1	36.207	58	27	84	3	55	0.001	46.2	51.72	65	65	BTC protein [Edolisoma coerulescens]
U-ECTX-Rm1b	NXD42792.1	36.207	58	27	84	3	55	0.001	46.2	51.72	65	65	BTC protein [Copsychus sechellarum]
U-ECTX-Rm1b	NWW13703.1	36.207	58	27	84	4	56	0.001	46.2	51.72	65	65	BTC protein [Oreocharis arfaki]
U-ECTX-Rm1b	NWI02212.1	36.207	58	27	84	3	55	0.001	46.2	51.72	65	65	BTC protein [Tichodroma muraria]
U-ECTX-Rm1b	NXE97878.1	36.207	58	27	84	2	54	0.001	46.2	51.72	65	65	BTC protein [Menura novaehollandiae]
U-ECTX-Rm1b	NXB25067.1	36.207	58	27	84	3	55	0.001	46.2	51.72	65	65	BTC protein [Rhagologus leucostigma]
U-ECTX-Rm1b	NWW77858.1	36.207	58	27	84	3	55	0.001	46.2	51.72	65	65	BTC protein [Climacteris rufus]
U-ECTX-Rm1b	NXI06369.1	36.207	58	27	84	3	55	0.001	46.2	51.72	65	65	BTC protein [Pachycephala philippinensis]
U-ECTX-Rm1b	NXL75542.1	36.207	58	27	84	3	55	0.001	46.2	51.72	65	65	BTC protein [Leptocoma aspasia]
U-ECTX-Rm1b	NXS22855.1	36.207	58	27	84	3	55	0.001	46.2	51.72	65	65	BTC protein [Mystacornis crossleyi]
U-ECTX-Rm1b	NXO11198.1	36.207	58	27	84	3	55	0.001	46.2	51.72	65	65	BTC protein [Oriolus oriolus]
U-ECTX-Rm1b	NXC10630.1	36.207	58	27	84	4	56	0.001	46.2	51.72	65	65	BTC protein [Orthonyx spaldingii]
U-ECTX-Rm1b	NWR97441.1	36.066	61	24	84	3	58	0.000518	47	50.82	69	69	BTC protein [Motacilla alba]
U-ECTX-Rm1b	NXR21965.1	36.066	61	24	84	11	66	0.000617	47	50.82	69	69	BTC protein [Cinclus mexicanus]
U-ECTX-Rm1b	NXR87295.1	36.066	61	24	84	3	58	0.000662	47	50.82	69	69	BTC protein [Hypocryptadius cinnamomeus]
U-ECTX-Rm1b	NWI79597.1	36.066	61	24	84	4	59	0.000695	46.6	50.82	69	69	BTC protein [Dryoscopus gambensis]
U-ECTX-Rm1b	NXY04169.1	36.066	61	24	84	4	59	0.000789	46.6	50.82	69	69	BTC protein [Pteruthius melanotis]
U-ECTX-Rm1b	NWS86257.1	36.066	61	24	84	11	66	0.001	46.6	50.82	69	69	BTC protein [Toxostoma redivivum]
U-ECTX-Rm1b	XP_027826882.1	35	80	5	84	18	92	0.000274	48.5	50	90	90	probetacellulin isoform X2 [Ovis aries]
U-ECTX-Rm1b	P0DSL4.1	31.325	83	1	83	1	78	2.44e-06	52	50.6	93	93	RecName: Full=U-myrmeciitoxin(02)-Mg1a; Short=MIITX(02)-Mg1a; Short=U-MIITX(02)-Mg1a; Flags: Precursor [Myrmecia gulosa]
U-ECTX-Rm1c	XP_032961198.1	50	46	39	84	36	76	0.00017	48.9	58.7	49	49	probetacellulin isoform X2 [Rhinolophus ferrumequinum]
U-ECTX-Rm1c	1IOX_A	48	50	35	84	4	48	2.34e-05	48.9	60	54	54	Chain A, Betacellulin [Homo sapiens]
U-ECTX-Rm1c	XP_036083747.1	47.273	55	39	93	68	113	1.3e-05	52.4	60	59	59	probetacellulin [Rousettus aegyptiacus]
U-ECTX-Rm1c	KAF6499211.1	46.429	56	38	93	51	97	6.18e-05	50.1	58.93	60	60	betacellulin [Molossus molossus]
U-ECTX-Rm1c	XP_036130630.1	46.429	56	38	93	66	112	7.88e-05	50.1	58.93	60	60	probetacellulin [Molossus molossus]
U-ECTX-Rm1c	XP_025291699.1	45.455	55	39	93	64	109	8.59e-05	50.1	60	59	59	probetacellulin isoform X2 [Canis lupus dingo]
U-ECTX-Rm1c	XP_036891400.1	44.643	56	38	93	33	79	2.66e-05	50.8	58.93	60	60	probetacellulin isoform X3 [Sturnira hondurensis]
U-ECTX-Rm1c	XP_036891399.1	44.643	56	38	93	66	112	4.36e-05	50.8	58.93	60	60	probetacellulin isoform X2 [Sturnira hondurensis]
U-ECTX-Rm1c	XP_036891398.1	44.643	56	38	93	66	112	5.47e-05	50.4	58.93	60	60	probetacellulin isoform X1 [Sturnira hondurensis]
U-ECTX-Rm1c	XP_035878027.1	44.643	56	38	93	33	79	6.22e-05	49.7	58.93	60	60	probetacellulin isoform X3 [Phyllostomus discolor]
U-ECTX-Rm1c	KAF6129034.1	44.643	56	38	93	66	112	0.000113	49.3	58.93	60	60	betacellulin [Phyllostomus discolor]
U-ECTX-Rm1c	XP_035878021.1	44.643	56	38	93	66	112	0.000114	49.7	58.93	60	60	probetacellulin isoform X2 [Phyllostomus discolor]
U-ECTX-Rm1c	XP_024433682.2	44.643	56	38	93	66	112	0.000118	49.7	58.93	60	60	probetacellulin [Desmodus rotundus]
U-ECTX-Rm1c	XP_035878016.1	44.643	56	38	93	66	112	0.000131	49.7	58.93	60	60	probetacellulin isoform X1 [Phyllostomus discolor]
U-ECTX-Rm1c	EPQ01668.1	44.643	56	38	93	175	221	0.000135	50.4	57.14	60	60	Probetacellulin [Myotis brandtii]
U-ECTX-Rm1c	XP_041594709.1	44.068	59	35	93	27	76	1.84e-05	51.2	57.63	63	63	probetacellulin isoform X3 [Vulpes lagopus]
U-ECTX-Rm1c	KAF3825106.1	44.068	59	35	93	70	119	2.93e-05	50.8	57.63	63	63	hypothetical protein GH733_005740, partial [Mirounga leonina]
U-ECTX-Rm1c	CAD7681105.1	44.068	59	35	93	68	117	3.13e-05	51.2	57.63	63	63	unnamed protein product [Nyctereutes procyonoides]
U-ECTX-Rm1c	XP_041594703.1	44.068	59	35	93	68	117	3.2e-05	51.2	57.63	63	63	probetacellulin isoform X1 [Vulpes lagopus]
U-ECTX-Rm1c	XP_041594708.1	44.068	59	35	93	60	109	3.33e-05	51.2	57.63	63	63	probetacellulin isoform X2 [Vulpes lagopus]
U-ECTX-Rm1c	XP_008955970.1	44.068	59	35	93	65	114	3.43e-05	51.2	59.32	63	63	probetacellulin isoform X1 [Pan paniscus]
U-ECTX-Rm1c	XP_004038882.1	44.068	59	35	93	65	114	3.5e-05	51.2	59.32	63	63	probetacellulin isoform X1 [Gorilla gorilla gorilla]
U-ECTX-Rm1c	XP_032019985.1	44.068	59	35	93	65	114	3.54e-05	51.2	59.32	63	63	probetacellulin isoform X1 [Hylobates moloch]
U-ECTX-Rm1c	XP_024101976.1	44.068	59	35	93	65	114	3.58e-05	51.2	59.32	63	63	probetacellulin isoform X1 [Pongo abelii]
U-ECTX-Rm1c	AKI70690.1	44.068	59	35	93	65	114	3.69e-05	51.2	59.32	63	63	BTC, partial [synthetic construct]
U-ECTX-Rm1c	XP_003265796.1	44.068	59	35	93	65	114	3.93e-05	51.2	59.32	63	63	probetacellulin isoform X1 [Nomascus leucogenys]
U-ECTX-Rm1c	AAH11618.1	44.068	59	35	93	65	114	4.01e-05	50.8	59.32	63	63	BTC protein [Homo sapiens]
U-ECTX-Rm1c	NP_001720.1	44.068	59	35	93	65	114	4.22e-05	50.8	59.32	63	63	probetacellulin isoform 1 preproprotein [Homo sapiens]
U-ECTX-Rm1c	AAX29812.1	44.068	59	35	93	65	114	4.27e-05	50.8	59.32	63	63	betacellulin, partial [synthetic construct]
U-ECTX-Rm1c	XP_011732157.2	44.068	59	35	93	32	81	4.28e-05	50.4	57.63	63	63	probetacellulin [Macaca nemestrina]
U-ECTX-Rm1c	XP_031520364.1	44.068	59	35	93	32	81	4.33e-05	50.4	57.63	63	63	probetacellulin isoform X2 [Papio anubis]
U-ECTX-Rm1c	XP_036859070.1	44.068	59	35	93	32	81	5.52e-05	50.1	57.63	63	63	probetacellulin isoform X2 [Manis javanica]
U-ECTX-Rm1c	XP_044080645.1	44.068	59	35	93	65	114	6.08e-05	50.4	57.63	63	63	probetacellulin [Neogale vison]
U-ECTX-Rm1c	XP_034860690.1	44.068	59	35	93	65	114	6.27e-05	50.4	57.63	63	63	probetacellulin [Mirounga leonina]
U-ECTX-Rm1c	XP_045248423.1	44.068	59	35	93	32	81	6.47e-05	50.1	57.63	63	63	probetacellulin isoform X2 [Macaca fascicularis]
U-ECTX-Rm1c	XP_001101880.3	44.068	59	35	93	65	114	7.72e-05	50.1	57.63	63	63	probetacellulin [Macaca mulatta]
U-ECTX-Rm1c	XP_011782566.1	44.068	59	35	93	65	114	7.72e-05	50.1	57.63	63	63	PREDICTED: probetacellulin [Colobus angolensis palliatus]
U-ECTX-Rm1c	XP_025291696.1	44.068	59	35	93	68	117	7.82e-05	50.4	57.63	63	63	probetacellulin isoform X1 [Canis lupus dingo]
U-ECTX-Rm1c	XP_023045565.1	44.068	59	35	93	65	114	8.13e-05	50.1	57.63	63	63	probetacellulin isoform X1 [Piliocolobus tephrosceles]
U-ECTX-Rm1c	XP_036859069.1	44.068	59	35	93	65	114	8.39e-05	50.1	57.63	63	63	probetacellulin isoform X1 [Manis javanica]
U-ECTX-Rm1c	XP_010375436.1	44.068	59	35	93	65	114	8.39e-05	50.1	57.63	63	63	probetacellulin [Rhinopithecus roxellana]
U-ECTX-Rm1c	XP_011821547.1	44.068	59	35	93	65	114	8.56e-05	50.1	57.63	63	63	PREDICTED: probetacellulin [Mandrillus leucophaeus]
U-ECTX-Rm1c	XP_003898806.1	44.068	59	35	93	65	114	8.56e-05	50.1	57.63	63	63	probetacellulin isoform X1 [Papio anubis]
U-ECTX-Rm1c	XP_007997091.2	44.068	59	35	93	65	114	8.65e-05	50.1	57.63	63	63	probetacellulin [Chlorocebus sabaeus]
U-ECTX-Rm1c	XP_006143045.1	44.068	59	35	93	65	114	0.000103	50.1	57.63	63	63	probetacellulin [Tupaia chinensis]
U-ECTX-Rm1c	XP_011895848.1	44.068	59	35	93	84	133	0.00011	50.1	57.63	63	63	PREDICTED: probetacellulin [Cercocebus atys]
U-ECTX-Rm1c	XP_008265965.1	44.068	59	35	93	65	114	0.000118	49.7	57.63	63	63	PREDICTED: probetacellulin [Oryctolagus cuniculus]
U-ECTX-Rm1c	XP_005555116.2	44.068	59	35	93	65	114	0.000128	49.7	57.63	63	63	probetacellulin isoform X1 [Macaca fascicularis]
U-ECTX-Rm1c	EHB03071.1	44.068	59	35	93	22	71	0.000134	48.9	57.63	63	63	Probetacellulin [Heterocephalus glaber]
U-ECTX-Rm1c	XP_015441522.1	43.636	55	39	93	68	113	0.000152	49.3	58.18	59	59	probetacellulin [Pteropus alecto]
U-ECTX-Rm1c	XP_026573120.1	42.857	63	31	93	51	104	0.000181	49.3	55.56	68	68	probetacellulin [Pseudonaja textilis]
U-ECTX-Rm1c	KFO26300.1	42.373	59	35	93	53	102	4.7e-05	51.6	57.63	63	63	Probetacellulin [Fukomys damarensis]
U-ECTX-Rm1c	XP_012302496.1	42.373	59	35	93	82	131	6.75e-05	50.1	59.32	63	63	probetacellulin isoform X2 [Aotus nancymaae]
U-ECTX-Rm1c	XP_036783438.1	42.373	59	35	93	32	81	8.88e-05	49.7	57.63	63	63	probetacellulin isoform X2 [Manis pentadactyla]
U-ECTX-Rm1c	XP_008991425.1	42.373	59	35	93	82	131	9.42e-05	50.1	59.32	63	63	probetacellulin isoform X1 [Callithrix jacchus]
U-ECTX-Rm1c	XP_033070322.1	42.373	59	35	93	65	114	0.000101	50.1	57.63	63	63	probetacellulin [Trachypithecus francoisi]
U-ECTX-Rm1c	EFB28503.1	42.373	59	35	93	44	93	0.000107	48.9	57.63	63	63	hypothetical protein PANDA_007797, partial [Ailuropoda melanoleuca]
U-ECTX-Rm1c	XP_002745770.1	42.373	59	35	93	65	114	0.000111	49.7	59.32	63	63	probetacellulin isoform X2 [Callithrix jacchus]
U-ECTX-Rm1c	XP_010340905.1	42.373	59	35	93	65	114	0.000115	49.7	59.32	63	63	probetacellulin isoform X2 [Saimiri boliviensis boliviensis]
U-ECTX-Rm1c	KAF5926758.1	42.373	59	35	93	69	118	0.000116	49.7	57.63	63	63	hypothetical protein HPG69_001388 [Diceros bicornis minor]
U-ECTX-Rm1c	XP_012999140.1	42.373	59	35	93	78	127	0.000121	49.7	57.63	63	63	probetacellulin isoform X2 [Cavia porcellus]
U-ECTX-Rm1c	KAF0885791.1	42.373	59	35	93	45	94	0.000121	48.9	57.63	63	63	BTC protein, partial [Crocuta crocuta]
U-ECTX-Rm1c	XP_010340904.1	42.373	59	35	93	90	139	0.000123	50.1	59.32	63	63	probetacellulin isoform X1 [Saimiri boliviensis boliviensis]
U-ECTX-Rm1c	XP_022361868.1	42.373	59	35	93	65	114	0.000123	49.7	57.63	63	63	probetacellulin [Enhydra lutris kenyoni]
U-ECTX-Rm1c	XP_032190476.1	42.373	59	35	93	65	114	0.000123	49.7	57.63	63	63	probetacellulin isoform X1 [Mustela erminea]
U-ECTX-Rm1c	XP_032696040.1	42.373	59	35	93	65	114	0.000124	49.7	57.63	63	63	probetacellulin isoform X1 [Lontra canadensis]
U-ECTX-Rm1c	XP_045853134.1	42.373	59	35	93	65	114	0.000126	49.7	57.63	63	63	probetacellulin [Meles meles]
U-ECTX-Rm1c	XP_021525344.1	42.373	59	35	93	65	114	0.000128	49.3	59.32	63	63	probetacellulin isoform X1 [Aotus nancymaae]
U-ECTX-Rm1c	XP_019323026.1	42.373	59	35	93	50	99	0.00013	49.3	57.63	63	63	PREDICTED: probetacellulin isoform X3 [Panthera pardus]
U-ECTX-Rm1c	VFV42285.1	42.373	59	35	93	65	114	0.00014	49.7	57.63	63	63	probetacellulin precursor [Lynx pardinus]
U-ECTX-Rm1c	XP_020957105.1	42.373	59	35	93	44	93	0.000156	49.3	57.63	63	63	probetacellulin isoform X13 [Sus scrofa]
U-ECTX-Rm1c	XP_040481261.1	42.373	59	35	93	124	173	0.000158	50.1	57.63	63	63	probetacellulin [Ursus maritimus]
U-ECTX-Rm1c	XP_036783437.1	42.373	59	35	93	65	114	0.000161	49.3	57.63	63	63	probetacellulin isoform X1 [Manis pentadactyla]
U-ECTX-Rm1c	XP_004419238.1	42.373	59	35	93	65	114	0.000163	49.3	57.63	63	63	PREDICTED: probetacellulin [Ceratotherium simum simum]
U-ECTX-Rm1c	XP_013834230.1	42.373	59	35	93	56	105	0.000166	49.3	57.63	63	63	probetacellulin isoform X10 [Sus scrofa]
U-ECTX-Rm1c	XP_026365746.1	42.373	59	35	93	65	114	0.000166	49.3	57.63	63	63	probetacellulin isoform X2 [Ursus arctos horribilis]
U-ECTX-Rm1c	XP_025777936.1	42.373	59	35	93	236	285	0.000167	50.1	57.63	63	63	probetacellulin [Puma concolor]
U-ECTX-Rm1c	XP_043428407.1	42.373	59	35	93	65	114	0.000172	49.3	57.63	63	63	probetacellulin isoform X1 [Prionailurus bengalensis]
U-ECTX-Rm1c	XP_045329702.1	42.373	59	35	93	65	114	0.000175	49.3	57.63	63	63	probetacellulin isoform X2 [Leopardus geoffroyi]
U-ECTX-Rm1c	XP_007087040.2	42.373	59	35	93	65	114	0.000177	49.3	57.63	63	63	probetacellulin [Panthera tigris]
U-ECTX-Rm1c	XP_013834232.1	42.373	59	35	93	51	100	0.000183	48.9	57.63	63	63	probetacellulin isoform X12 [Sus scrofa]
U-ECTX-Rm1c	XP_007947243.1	42.373	59	35	93	65	114	0.000183	49.3	57.63	63	63	probetacellulin [Orycteropus afer afer]
U-ECTX-Rm1c	XP_004465390.1	42.373	59	35	93	65	114	0.000188	49.3	57.63	63	63	probetacellulin [Dasypus novemcinctus]
U-ECTX-Rm1c	A0A6G9KJM3.1	41.758	91	1	87	1	84	6.49e-06	51.2	51.65	94	94	RecName: Full=U18-myrmicitoxin-Mri1a; Short=U18-MYRTX-Mri1a; Flags: Precursor [Manica rubida]
U-ECTX-Rm1c	OWK13743.1	40.678	59	35	93	10	59	0.000134	47.8	57.63	63	63	BTC, partial [Cervus elaphus hippelaphus]
U-ECTX-Rm1c	XP_039606779.1	40	55	30	84	54	103	6e-05	50.8	58.18	59	59	probetacellulin-like [Polypterus senegalus]
U-ECTX-Rm1c	XP_028658111.1	40	55	30	84	54	103	6.19e-05	50.4	58.18	59	59	probetacellulin [Erpetoichthys calabaricus]
U-ECTX-Rm1c	KAB0400478.1	39.216	51	35	85	134	179	0.000166	50.4	50.98	55	55	hypothetical protein E2I00_000629 [Balaenoptera physalus]
U-ECTX-Rm1c	XP_037019402.1	38.462	65	29	93	24	79	3.36e-05	50.4	55.38	70	70	probetacellulin isoform X2 [Artibeus jamaicensis]
U-ECTX-Rm1c	XP_037019401.1	38.462	65	29	93	57	112	9.11e-05	50.1	55.38	70	70	probetacellulin isoform X1 [Artibeus jamaicensis]
U-ECTX-Rm1c	XP_029090526.1	37.662	77	27	93	184	251	4.89e-05	51.6	51.95	72	72	probetacellulin [Monodon monoceros]
U-ECTX-Rm1c	XP_032489188.1	37.662	77	27	93	28	95	0.000156	49.3	51.95	72	72	probetacellulin isoform X2 [Phocoena sinus]
U-ECTX-Rm1c	XP_007179883.1	37.5	80	24	93	44	114	7.41e-05	50.4	52.5	75	75	probetacellulin [Balaenoptera acutorostrata scammoni]
U-ECTX-Rm1c	XP_040093010.1	37.179	78	16	93	30	98	1.65e-05	51.6	52.56	84	84	probetacellulin isoform X2 [Oryx dammah]
U-ECTX-Rm1c	XP_027826880.1	37.143	70	24	93	54	114	9.4e-05	50.1	54.29	75	75	probetacellulin isoform X1 [Ovis aries]
U-ECTX-Rm1c	XP_017905075.1	37.143	70	24	93	54	114	9.91e-05	50.1	54.29	75	75	PREDICTED: probetacellulin [Capra hircus]
U-ECTX-Rm1c	MBZ3891654.1	36.25	80	24	93	34	104	0.00011	49.3	51.25	75	75	Probetacellulin [Neosciurus carolinensis]
U-ECTX-Rm1c	XP_027826882.1	35.955	89	5	93	18	97	9.69e-06	52.4	51.69	96	96	probetacellulin isoform X2 [Ovis aries]
U-ECTX-Rm1c	NXB49412.1	35.714	70	24	93	11	71	0.000156	48.9	54.29	75	75	BTC protein [Leucopsar rothschildi]
U-ECTX-Rm1c	P0DSL4.1	31.325	83	1	83	1	78	2.73e-06	52	51.81	89	89	RecName: Full=U-myrmeciitoxin(02)-Mg1a; Short=MIITX(02)-Mg1a; Short=U-MIITX(02)-Mg1a; Flags: Precursor [Myrmecia gulosa]
U-ECTX-Rm1d	XP_042333623.1	46.341	41	46	86	70	105	0.063	42.7	68.29	40	40	proepiregulin-like [Sceloporus undulatus]
U-ECTX-Rm1d	XP_032961198.1	45.833	48	39	86	36	76	0.064	42.4	56.25	47	47	probetacellulin isoform X2 [Rhinolophus ferrumequinum]
U-ECTX-Rm1d	XP_036083747.1	42.373	59	39	97	68	115	0.002	47	57.63	57	57	probetacellulin [Rousettus aegyptiacus]
U-ECTX-Rm1d	1IOX_A	42.308	52	35	86	4	48	0.021	41.6	57.69	50	50	Chain A, Betacellulin [Homo sapiens]
U-ECTX-Rm1d	KAF6499211.1	41.667	60	38	97	51	99	0.008	45.1	56.67	58	58	betacellulin [Molossus molossus]
U-ECTX-Rm1d	XP_036130630.1	41.667	60	38	97	66	114	0.009	45.1	56.67	58	58	probetacellulin [Molossus molossus]
U-ECTX-Rm1d	XP_036891400.1	40	60	38	97	33	81	0.004	45.4	56.67	58	58	probetacellulin isoform X3 [Sturnira hondurensis]
U-ECTX-Rm1d	XP_036891399.1	40	60	38	97	66	114	0.006	45.1	56.67	58	58	probetacellulin isoform X2 [Sturnira hondurensis]
U-ECTX-Rm1d	XP_036891398.1	40	60	38	97	66	114	0.007	45.4	56.67	58	58	probetacellulin isoform X1 [Sturnira hondurensis]
U-ECTX-Rm1d	XP_035878027.1	40	60	38	97	33	81	0.011	44.3	56.67	58	58	probetacellulin isoform X3 [Phyllostomus discolor]
U-ECTX-Rm1d	XP_024433682.2	40	60	38	97	66	114	0.015	44.3	56.67	58	58	probetacellulin [Desmodus rotundus]
U-ECTX-Rm1d	XP_035878021.1	40	60	38	97	66	114	0.021	43.9	56.67	58	58	probetacellulin isoform X2 [Phyllostomus discolor]
U-ECTX-Rm1d	XP_035878016.1	40	60	38	97	66	114	0.021	43.9	56.67	58	58	probetacellulin isoform X1 [Phyllostomus discolor]
U-ECTX-Rm1d	KAF6129034.1	40	60	38	97	66	114	0.021	43.5	56.67	58	58	betacellulin [Phyllostomus discolor]
U-ECTX-Rm1d	KAF6387358.1	40	60	38	97	57	105	0.031	43.5	55	58	58	hypothetical protein mMyoMyo1_007867 [Myotis myotis]
U-ECTX-Rm1d	XP_016065096.1	40	60	38	97	164	212	0.036	43.9	55	58	58	PREDICTED: probetacellulin [Miniopterus natalensis]
U-ECTX-Rm1d	XP_012302496.1	40	50	46	95	91	131	0.048	42.7	62	49	49	probetacellulin isoform X2 [Aotus nancymaae]
U-ECTX-Rm1d	EPQ01668.1	40	60	38	97	175	223	0.052	43.5	55	58	58	Probetacellulin [Myotis brandtii]
U-ECTX-Rm1d	XP_014316092.1	40	60	38	97	66	114	0.055	42.7	55	58	58	probetacellulin [Myotis lucifugus]
U-ECTX-Rm1d	KAF6386132.1	40	60	38	97	66	114	0.055	42.4	55	58	58	betacellulin [Myotis myotis]
U-ECTX-Rm1d	XP_008991425.1	40	50	46	95	91	131	0.057	43.1	62	49	49	probetacellulin isoform X1 [Callithrix jacchus]
U-ECTX-Rm1d	XP_036269678.1	40	60	38	97	66	114	0.058	42.7	55	58	58	probetacellulin [Pipistrellus kuhlii]
U-ECTX-Rm1d	XP_006754637.1	40	60	38	97	66	114	0.06	42.7	55	58	58	PREDICTED: probetacellulin [Myotis davidii]
U-ECTX-Rm1d	XP_005856680.1	40	60	38	97	66	114	0.06	42.7	55	58	58	PREDICTED: probetacellulin [Myotis brandtii]
U-ECTX-Rm1d	XP_028004272.1	40	60	38	97	66	114	0.064	42.7	55	58	58	probetacellulin [Eptesicus fuscus]
U-ECTX-Rm1d	XP_036192296.1	40	60	38	97	100	148	0.082	42.7	55	58	58	probetacellulin isoform X1 [Myotis myotis]
U-ECTX-Rm1d	XP_006871661.1	39.706	68	28	95	61	116	0.054	43.1	54.41	66	66	PREDICTED: probetacellulin [Chrysochloris asiatica]
U-ECTX-Rm1d	XP_041594709.1	39.344	61	35	95	27	76	0.011	44.3	55.74	59	59	probetacellulin isoform X3 [Vulpes lagopus]
U-ECTX-Rm1d	CAD7681105.1	39.344	61	35	95	68	117	0.014	44.7	55.74	59	59	unnamed protein product [Nyctereutes procyonoides]
U-ECTX-Rm1d	XP_041594703.1	39.344	61	35	95	68	117	0.015	44.7	55.74	59	59	probetacellulin isoform X1 [Vulpes lagopus]
U-ECTX-Rm1d	XP_041594708.1	39.344	61	35	95	60	109	0.015	44.3	55.74	59	59	probetacellulin isoform X2 [Vulpes lagopus]
U-ECTX-Rm1d	XP_024101976.1	39.344	61	35	95	65	114	0.023	43.9	57.38	59	59	probetacellulin isoform X1 [Pongo abelii]
U-ECTX-Rm1d	XP_004038882.1	39.344	61	35	95	65	114	0.023	43.9	57.38	59	59	probetacellulin isoform X1 [Gorilla gorilla gorilla]
U-ECTX-Rm1d	KAF3825106.1	39.344	61	35	95	70	119	0.025	43.5	55.74	59	59	hypothetical protein GH733_005740, partial [Mirounga leonina]
U-ECTX-Rm1d	XP_032019985.1	39.344	61	35	95	65	114	0.025	43.9	57.38	59	59	probetacellulin isoform X1 [Hylobates moloch]
U-ECTX-Rm1d	XP_008955970.1	39.344	61	35	95	65	114	0.025	43.9	57.38	59	59	probetacellulin isoform X1 [Pan paniscus]
U-ECTX-Rm1d	AKI70690.1	39.344	61	35	95	65	114	0.025	43.9	57.38	59	59	BTC, partial [synthetic construct]
U-ECTX-Rm1d	AAH11618.1	39.344	61	35	95	65	114	0.029	43.5	57.38	59	59	BTC protein [Homo sapiens]
U-ECTX-Rm1d	XP_003265796.1	39.344	61	35	95	65	114	0.031	43.5	57.38	59	59	probetacellulin isoform X1 [Nomascus leucogenys]
U-ECTX-Rm1d	XP_025291696.1	39.344	61	35	95	68	117	0.031	43.5	55.74	59	59	probetacellulin isoform X1 [Canis lupus dingo]
U-ECTX-Rm1d	AAX29812.1	39.344	61	35	95	65	114	0.032	43.5	57.38	59	59	betacellulin, partial [synthetic construct]
U-ECTX-Rm1d	NP_001720.1	39.344	61	35	95	65	114	0.032	43.5	57.38	59	59	probetacellulin isoform 1 preproprotein [Homo sapiens]
U-ECTX-Rm1d	XP_031520364.1	39.344	61	35	95	32	81	0.038	43.1	55.74	59	59	probetacellulin isoform X2 [Papio anubis]
U-ECTX-Rm1d	XP_011732157.2	39.344	61	35	95	32	81	0.04	42.7	55.74	59	59	probetacellulin [Macaca nemestrina]
U-ECTX-Rm1d	XP_044080645.1	39.344	61	35	95	65	114	0.042	43.1	55.74	59	59	probetacellulin [Neogale vison]
U-ECTX-Rm1d	XP_001101880.3	39.344	61	35	95	65	114	0.052	43.1	55.74	59	59	probetacellulin [Macaca mulatta]
U-ECTX-Rm1d	XP_011782566.1	39.344	61	35	95	65	114	0.054	43.1	55.74	59	59	PREDICTED: probetacellulin [Colobus angolensis palliatus]
U-ECTX-Rm1d	XP_036859070.1	39.344	61	35	95	32	81	0.055	42.4	55.74	59	59	probetacellulin isoform X2 [Manis javanica]
U-ECTX-Rm1d	XP_023045565.1	39.344	61	35	95	65	114	0.058	42.7	55.74	59	59	probetacellulin isoform X1 [Piliocolobus tephrosceles]
U-ECTX-Rm1d	XP_045248423.1	39.344	61	35	95	32	81	0.059	42.4	55.74	59	59	probetacellulin isoform X2 [Macaca fascicularis]
U-ECTX-Rm1d	XP_011821547.1	39.344	61	35	95	65	114	0.059	42.7	55.74	59	59	PREDICTED: probetacellulin [Mandrillus leucophaeus]
U-ECTX-Rm1d	XP_003898806.1	39.344	61	35	95	65	114	0.059	42.7	55.74	59	59	probetacellulin isoform X1 [Papio anubis]
U-ECTX-Rm1d	XP_007997091.2	39.344	61	35	95	65	114	0.061	42.7	55.74	59	59	probetacellulin [Chlorocebus sabaeus]
U-ECTX-Rm1d	XP_010375436.1	39.344	61	35	95	65	114	0.062	42.7	55.74	59	59	probetacellulin [Rhinopithecus roxellana]
U-ECTX-Rm1d	XP_036859069.1	39.344	61	35	95	65	114	0.064	42.7	55.74	59	59	probetacellulin isoform X1 [Manis javanica]
U-ECTX-Rm1d	XP_006143045.1	39.344	61	35	95	65	114	0.08	42.4	55.74	59	59	probetacellulin [Tupaia chinensis]
U-ECTX-Rm1d	XP_005555116.2	39.344	61	35	95	65	114	0.081	42.4	55.74	59	59	probetacellulin isoform X1 [Macaca fascicularis]
U-ECTX-Rm1d	XP_011895848.1	39.344	61	35	95	84	133	0.086	42.4	55.74	59	59	PREDICTED: probetacellulin [Cercocebus atys]
U-ECTX-Rm1d	XP_008265965.1	39.344	61	35	95	65	114	0.088	42.4	55.74	59	59	PREDICTED: probetacellulin [Oryctolagus cuniculus]
U-ECTX-Rm1d	A0A6G9KJM3.1	39.13	92	1	89	1	84	6.71e-05	48.9	51.09	86	86	RecName: Full=U18-myrmicitoxin-Mri1a; Short=U18-MYRTX-Mri1a; Flags: Precursor [Manica rubida]
U-ECTX-Rm1d	XP_015441522.1	38.983	59	39	97	68	115	0.025	43.9	55.93	57	57	probetacellulin [Pteropus alecto]
U-ECTX-Rm1d	XP_039606779.1	38.889	54	33	86	57	103	0.011	45.1	55.56	52	52	probetacellulin-like [Polypterus senegalus]
U-ECTX-Rm1d	XP_028658111.1	38.889	54	33	86	57	103	0.012	44.7	55.56	52	52	probetacellulin [Erpetoichthys calabaricus]
U-ECTX-Rm1d	XP_026573120.1	38.806	67	32	98	52	107	0.044	43.1	53.73	65	65	probetacellulin [Pseudonaja textilis]
U-ECTX-Rm1d	XP_025291699.1	38.333	60	39	98	64	112	0.038	43.1	55	58	58	probetacellulin isoform X2 [Canis lupus dingo]
U-ECTX-Rm1d	XP_045713854.1	38.333	60	38	97	33	81	0.039	42.7	56.67	58	58	probetacellulin isoform X2 [Phyllostomus hastatus]
U-ECTX-Rm1d	XP_045713853.1	38.333	60	38	97	66	114	0.076	42.4	56.67	58	58	probetacellulin isoform X1 [Phyllostomus hastatus]
U-ECTX-Rm1d	XP_034860690.1	38.235	68	28	95	59	114	0.036	43.5	54.41	66	66	probetacellulin [Mirounga leonina]
U-ECTX-Rm1d	XP_037019402.1	38.095	63	35	97	30	81	0.009	44.7	55.56	61	61	probetacellulin isoform X2 [Artibeus jamaicensis]
U-ECTX-Rm1d	XP_037019401.1	38.095	63	35	97	63	114	0.015	44.3	55.56	61	61	probetacellulin isoform X1 [Artibeus jamaicensis]
U-ECTX-Rm1d	XP_029090526.1	37.705	61	35	95	202	251	0.038	43.9	55.74	59	59	probetacellulin [Monodon monoceros]
U-ECTX-Rm1d	KFO26300.1	37.705	61	35	95	53	102	0.041	43.9	55.74	59	59	Probetacellulin [Fukomys damarensis]
U-ECTX-Rm1d	XP_033070322.1	37.705	61	35	95	65	114	0.068	42.7	55.74	59	59	probetacellulin [Trachypithecus francoisi]
U-ECTX-Rm1d	XP_002919194.3	37.705	61	35	95	371	420	0.07	43.1	55.74	59	59	probetacellulin [Ailuropoda melanoleuca]
U-ECTX-Rm1d	XP_032190476.1	37.705	61	35	95	65	114	0.084	42.4	55.74	59	59	probetacellulin isoform X1 [Mustela erminea]
U-ECTX-Rm1d	XP_022361868.1	37.705	61	35	95	65	114	0.085	42.4	55.74	59	59	probetacellulin [Enhydra lutris kenyoni]
U-ECTX-Rm1d	XP_032696040.1	37.705	61	35	95	65	114	0.085	42.4	55.74	59	59	probetacellulin isoform X1 [Lontra canadensis]
U-ECTX-Rm1d	XP_002745770.1	37.705	61	35	95	65	114	0.086	42.4	57.38	59	59	probetacellulin isoform X2 [Callithrix jacchus]
U-ECTX-Rm1d	XP_045853134.1	37.705	61	35	95	65	114	0.086	42.4	55.74	59	59	probetacellulin [Meles meles]
U-ECTX-Rm1d	XP_010340905.1	37.705	61	35	95	65	114	0.086	42.4	57.38	59	59	probetacellulin isoform X2 [Saimiri boliviensis boliviensis]
U-ECTX-Rm1d	XP_036783438.1	37.705	61	35	95	32	81	0.087	42	55.74	59	59	probetacellulin isoform X2 [Manis pentadactyla]
U-ECTX-Rm1d	XP_012999140.1	37.705	61	35	95	78	127	0.088	42.4	55.74	59	59	probetacellulin isoform X2 [Cavia porcellus]
U-ECTX-Rm1d	XP_010340904.1	37.705	61	35	95	90	139	0.089	42.4	57.38	59	59	probetacellulin isoform X1 [Saimiri boliviensis boliviensis]
U-ECTX-Rm1d	XP_021525344.1	37.705	61	35	95	65	114	0.09	42	57.38	59	59	probetacellulin isoform X1 [Aotus nancymaae]
U-ECTX-Rm1d	KAF5926758.1	37.705	61	35	95	69	118	0.096	42.4	55.74	59	59	hypothetical protein HPG69_001388 [Diceros bicornis minor]
U-ECTX-Rm1d	XP_041755791.1	37.313	67	20	84	51	111	0.036	43.5	52.24	63	63	epigen-like [Coregonus clupeaformis]
U-ECTX-Rm1d	KAB0400478.1	36.508	63	25	87	127	179	0.046	43.9	47.62	61	61	hypothetical protein E2I00_000629 [Balaenoptera physalus]
U-ECTX-Rm1d	NXA74108.1	36.066	61	35	95	11	60	0.09	41.6	55.74	59	59	BTC protein [Thryothorus ludovicianus]
U-ECTX-Rm1d	NXQ43899.1	35.938	64	35	98	12	64	0.077	42	54.69	62	62	BTC protein [Catharus fuscescens]
U-ECTX-Rm1d	CAB1322444.1	35.443	79	6	84	27	96	0.042	42.4	51.9	77	77	unnamed protein product [Coregonus sp. 'balchen']
U-ECTX-Rm1d	NWY45038.1	34.722	72	24	95	2	62	0.013	43.9	51.39	70	70	BTC protein [Sylvia atricapilla]
U-ECTX-Rm1d	NXB49412.1	34.722	72	24	95	11	71	0.016	43.9	52.78	70	70	BTC protein [Leucopsar rothschildi]
U-ECTX-Rm1d	P0DSL4.1	34.118	85	1	85	1	78	3e-05	49.7	50.59	83	83	RecName: Full=U-myrmeciitoxin(02)-Mg1a; Short=MIITX(02)-Mg1a; Short=U-MIITX(02)-Mg1a; Flags: Precursor [Myrmecia gulosa]
U-ECTX-Rm1d	NWI45537.1	33.784	74	22	95	10	72	0.042	42.7	50	72	72	BTC protein [Picathartes gymnocephalus]
U-ECTX-Rm1d	XP_040093010.1	33.75	80	16	95	30	98	0.032	43.5	51.25	78	78	probetacellulin isoform X2 [Oryx dammah]
U-ECTX-Rm1d	NXP16647.1	33.333	75	24	98	4	67	0.052	42.4	50.67	73	73	BTC protein [Scytalopus superciliaris]
U-ECTX-Rm1d	NXM84884.1	33.333	69	27	95	3	60	0.054	42.4	53.62	67	67	BTC protein [Oenanthe oenanthe]
U-ECTX-Rm1d	XP_027826882.1	32.967	91	5	95	18	97	0.02	43.9	50.55	88	88	probetacellulin isoform X2 [Ovis aries]
U-ECTX-Rm1d	MBV97886.1	32.877	73	13	85	2	64	0.089	42	47.95	71	71	Tomoregulin-2 [Eschrichtius robustus]
U-ECTX-Rm1d	XP_045167813.1	30.682	88	14	97	453	536	0.059	43.5	48.86	82	82	uncharacterized protein LOC123531094 [Mercenaria mercenaria]
U-ECTX-Rm1e	XP_023248388.1	42.857	49	38	85	364	409	0.005	46.6	59.18	47	47	uncharacterized protein DDB_G0271670 isoform X1 [Copidosoma floridanum]
U-ECTX-Rm1e	XP_023248389.1	42.857	49	38	85	229	274	0.005	46.2	59.18	47	47	uncharacterized protein LOC106639597 isoform X2 [Copidosoma floridanum]
U-ECTX-Rm1e	XP_036083747.1	41.379	58	39	96	68	115	0.001	47.4	58.62	57	57	probetacellulin [Rousettus aegyptiacus]
U-ECTX-Rm1e	RXN00400.1	41.379	58	28	85	191	242	0.004	46.6	56.9	57	57	Probetacellulin [Acipenser ruthenus]
U-ECTX-Rm1e	XP_026573120.1	40.909	66	32	97	52	107	0.000482	48.5	56.06	65	65	probetacellulin [Pseudonaja textilis]
U-ECTX-Rm1e	XP_026535597.1	40.909	66	32	97	52	107	0.000496	48.1	56.06	65	65	probetacellulin [Notechis scutatus]
U-ECTX-Rm1e	XP_015441522.1	40.678	59	39	97	68	116	0.002	47	55.93	58	58	probetacellulin [Pteropus alecto]
U-ECTX-Rm1e	XP_041126245.1	40.351	57	28	84	69	119	0.003	46.6	57.89	56	56	probetacellulin-like, partial [Polyodon spathula]
U-ECTX-Rm1e	RXM31253.1	40.351	57	28	84	54	104	0.004	45.8	56.14	56	56	hypothetical protein EOD39_7186 [Acipenser ruthenus]
U-ECTX-Rm1e	XP_034777487.1	40.351	57	28	84	55	105	0.005	45.8	56.14	56	56	probetacellulin-like [Acipenser ruthenus]
U-ECTX-Rm1e	XP_006871661.1	40.323	62	33	94	65	116	0.004	45.8	56.45	61	61	PREDICTED: probetacellulin [Chrysochloris asiatica]
U-ECTX-Rm1e	OWK13743.1	38.71	62	33	94	8	59	0.001	45.4	56.45	61	61	BTC, partial [Cervus elaphus hippelaphus]
U-ECTX-Rm1e	XP_043304222.1	38.71	62	33	94	30	81	0.002	46.2	56.45	61	61	probetacellulin isoform X2 [Cervus canadensis]
U-ECTX-Rm1e	A0A6G9KJM3.1	38.462	91	1	88	1	84	1.71e-06	53.1	51.65	86	86	RecName: Full=U18-myrmicitoxin-Mri1a; Short=U18-MYRTX-Mri1a; Flags: Precursor [Manica rubida]
U-ECTX-Rm1e	NXE28288.1	38.333	60	35	94	11	60	0.005	44.7	56.67	59	59	BTC protein [Ardeotis kori]
U-ECTX-Rm1e	NXE11913.1	38.333	60	35	94	11	60	0.005	44.7	56.67	59	59	BTC protein [Lophotis ruficrista]
U-ECTX-Rm1e	XP_025041568.1	37.879	66	32	97	48	103	0.000438	48.1	56.06	65	65	probetacellulin [Pelodiscus sinensis]
U-ECTX-Rm1e	NXF41778.1	37.143	70	27	94	1	60	0.002	45.8	55.71	67	67	BTC protein [Nyctibius bracteatus]
U-ECTX-Rm1e	NXQ86718.1	37.143	70	27	94	1	60	0.004	45.4	55.71	67	67	BTC protein [Nyctibius grandis]
U-ECTX-Rm1e	CAD7681105.1	37.097	62	33	94	66	117	0.003	46.2	56.45	61	61	unnamed protein product [Nyctereutes procyonoides]
U-ECTX-Rm1e	XP_041594703.1	37.097	62	33	94	66	117	0.004	46.2	56.45	61	61	probetacellulin isoform X1 [Vulpes lagopus]
U-ECTX-Rm1e	XP_002919194.3	37.097	62	33	94	369	420	0.004	46.6	56.45	61	61	probetacellulin [Ailuropoda melanoleuca]
U-ECTX-Rm1e	NXG40239.1	37.097	62	33	94	10	61	0.005	45.1	56.45	61	61	BTC protein [Dromaius novaehollandiae]
U-ECTX-Rm1e	NXK44085.1	37.097	62	33	94	17	68	0.005	45.1	56.45	61	61	BTC protein [Chauna torquata]
U-ECTX-Rm1e	XP_013811250.1	37.097	62	33	94	77	128	0.006	45.8	56.45	61	61	PREDICTED: probetacellulin-like [Apteryx mantelli mantelli]
U-ECTX-Rm1e	NXE57906.1	37.097	62	33	94	10	61	0.006	44.7	56.45	61	61	BTC protein [Casuarius casuarius]
U-ECTX-Rm1e	XP_027650770.1	36.667	60	35	94	31	80	0.004	45.4	61.67	59	59	probetacellulin-like, partial [Falco peregrinus]
U-ECTX-Rm1e	KFO61976.1	36.667	60	35	94	11	60	0.005	44.7	56.67	59	59	Probetacellulin, partial [Corvus brachyrhynchos]
U-ECTX-Rm1e	NXG65639.1	36.508	63	35	97	11	63	0.002	45.8	57.14	62	62	BTC protein [Hemiprocne comata]
U-ECTX-Rm1e	NXT44932.1	36.508	63	35	97	11	63	0.005	44.7	55.56	62	62	BTC protein [Pelecanoides urinatrix]
U-ECTX-Rm1e	XP_038615550.1	36.364	66	29	94	59	114	0.001	47.4	59.09	65	65	probetacellulin [Tachyglossus aculeatus]
U-ECTX-Rm1e	XP_044080645.1	36.364	66	29	94	59	114	0.003	46.2	56.06	65	65	probetacellulin [Neogale vison]
U-ECTX-Rm1e	XP_036859070.1	36.364	66	29	94	26	81	0.006	45.1	56.06	65	65	probetacellulin isoform X2 [Manis javanica]
U-ECTX-Rm1e	XP_042328865.1	35.821	67	31	97	45	101	0.003	45.8	52.24	66	66	probetacellulin isoform X2 [Sceloporus undulatus]
U-ECTX-Rm1e	XP_042328864.1	35.821	67	31	97	58	114	0.006	45.4	52.24	66	66	probetacellulin isoform X1 [Sceloporus undulatus]
U-ECTX-Rm1e	NXT24919.1	35.714	70	27	94	1	60	0.003	45.4	55.71	67	67	BTC protein [Syrrhaptes paradoxus]
U-ECTX-Rm1e	NXC23083.1	35.714	70	27	94	1	60	0.004	45.4	55.71	67	67	BTC protein [Corythaeola cristata]
U-ECTX-Rm1e	NXV76984.1	35.714	70	27	94	4	63	0.004	45.4	55.71	67	67	BTC protein [Atlantisia rogersi]
U-ECTX-Rm1e	NXT78424.1	35.714	70	27	94	4	63	0.004	45.1	55.71	67	67	BTC protein [Zapornia atra]
U-ECTX-Rm1e	XP_037249048.1	35.714	70	27	94	54	113	0.005	45.8	58.57	67	67	probetacellulin, partial [Falco rusticolus]
U-ECTX-Rm1e	NXJ97951.1	35.714	70	27	94	1	60	0.005	45.1	55.71	67	67	BTC protein [Corythaixoides concolor]
U-ECTX-Rm1e	XP_040441394.1	35.714	70	27	94	58	117	0.005	45.8	58.57	67	67	probetacellulin isoform X1 [Falco naumanni]
U-ECTX-Rm1e	NXK08497.1	35.714	70	27	94	1	60	0.005	44.7	57.14	67	67	BTC protein [Herpetotheres cachinnans]
U-ECTX-Rm1e	NXX09908.1	35.714	70	27	94	11	70	0.006	44.3	55.71	67	67	BTC protein [Larus smithsonianus]
U-ECTX-Rm1e	NXJ32791.1	35.616	73	27	97	1	63	0.005	45.1	53.42	70	70	BTC protein [Ciconia maguari]
U-ECTX-Rm1e	XP_032618200.1	35.484	62	33	94	40	91	0.006	45.4	59.68	61	61	probetacellulin isoform X2 [Chelonoidis abingdonii]
U-ECTX-Rm1e	XP_041594708.1	35.385	65	33	97	58	112	0.004	45.8	53.85	64	64	probetacellulin isoform X2 [Vulpes lagopus]
U-ECTX-Rm1e	NXI73783.1	35.385	65	33	97	17	71	0.006	44.7	55.38	64	64	BTC protein [Anseranas semipalmata]
U-ECTX-Rm1e	NXB49412.1	35.211	71	24	94	11	71	0.000294	48.5	56.34	70	70	BTC protein [Leucopsar rothschildi]
U-ECTX-Rm1e	KAB0343765.1	35.211	71	24	94	44	104	0.001	47.4	54.93	70	70	hypothetical protein FD754_020691, partial [Muntiacus muntjak]
U-ECTX-Rm1e	KAB0354467.1	35.211	71	24	94	44	104	0.001	47.4	54.93	70	70	hypothetical protein FD755_023005, partial [Muntiacus reevesi]
U-ECTX-Rm1e	NXQ43899.1	35.211	71	27	97	4	64	0.002	46.2	54.93	70	70	BTC protein [Catharus fuscescens]
U-ECTX-Rm1e	XP_043304221.1	35.211	71	24	94	54	114	0.003	46.2	53.52	70	70	probetacellulin isoform X1 [Cervus canadensis]
U-ECTX-Rm1e	XP_032916387.1	35.211	71	27	97	59	119	0.004	45.8	54.93	70	70	probetacellulin [Catharus ustulatus]
U-ECTX-Rm1e	NXF71847.1	35.135	74	23	94	1	64	0.003	45.8	54.05	71	71	BTC protein [Sclerurus mexicanus]
U-ECTX-Rm1e	NXP16647.1	35.065	77	23	97	1	67	0.000462	47.8	54.55	74	74	BTC protein [Scytalopus superciliaris]
U-ECTX-Rm1e	XP_009564476.1	34.921	63	35	97	205	257	0.002	47.8	55.56	62	62	PREDICTED: probetacellulin [Cuculus canorus]
U-ECTX-Rm1e	XP_041594709.1	34.848	66	29	94	21	76	0.003	45.8	54.55	65	65	probetacellulin isoform X3 [Vulpes lagopus]
U-ECTX-Rm1e	OXB74960.1	34.568	81	19	94	100	170	0.004	46.6	51.85	75	75	hypothetical protein H355_013300 [Colinus virginianus]
U-ECTX-Rm1e	NWV97851.1	34.286	70	27	94	1	60	0.004	45.4	55.71	67	67	BTC protein [Machaerirhynchus nigripectus]
U-ECTX-Rm1e	NXD27547.1	34.286	70	27	94	1	60	0.004	45.1	55.71	67	67	BTC protein [Elachura formosa]
U-ECTX-Rm1e	XP_040093010.1	34.177	79	16	94	30	98	0.001	47.4	53.16	77	77	probetacellulin isoform X2 [Oryx dammah]
U-ECTX-Rm1e	NXM84884.1	33.824	68	27	94	3	60	0.001	46.2	57.35	67	67	BTC protein [Oenanthe oenanthe]
U-ECTX-Rm1e	NXA74108.1	33.824	68	27	94	3	60	0.003	45.4	55.88	67	67	BTC protein [Thryothorus ludovicianus]
U-ECTX-Rm1e	XP_005044654.1	33.824	68	27	94	53	110	0.004	46.2	57.35	67	67	PREDICTED: probetacellulin, partial [Ficedula albicollis]
U-ECTX-Rm1e	NWY45038.1	33.803	71	24	94	2	62	0.002	46.2	54.93	70	70	BTC protein [Sylvia atricapilla]
U-ECTX-Rm1e	XP_029090526.1	33.803	71	24	94	191	251	0.002	47.4	53.52	70	70	probetacellulin [Monodon monoceros]
U-ECTX-Rm1e	XP_020759777.1	33.803	71	24	94	54	114	0.003	46.6	54.93	70	70	probetacellulin [Odocoileus virginianus texanus]
U-ECTX-Rm1e	NXS11619.1	33.803	71	24	94	2	62	0.003	44.7	53.52	70	70	BTC protein [Neodrepanis coruscans]
U-ECTX-Rm1e	XP_017905075.1	33.803	71	24	94	54	114	0.004	45.8	54.93	70	70	PREDICTED: probetacellulin [Capra hircus]
U-ECTX-Rm1e	KAG0117162.1	33.803	71	24	94	44	104	0.004	46.2	54.93	70	70	hypothetical protein IHE44_003043 [Lamprotornis superbus]
U-ECTX-Rm1e	XP_027826880.1	33.803	71	24	94	54	114	0.004	45.8	54.93	70	70	probetacellulin isoform X1 [Ovis aries]
U-ECTX-Rm1e	NXK86018.1	33.766	77	23	97	1	67	0.003	45.4	53.25	74	74	BTC protein [Formicarius rufipectus]
U-ECTX-Rm1e	XP_027826882.1	33.333	90	5	94	18	97	0.000684	47.8	52.22	88	88	probetacellulin isoform X2 [Ovis aries]
U-ECTX-Rm1e	XP_035180574.1	33.333	81	19	94	26	96	0.000883	47.4	53.09	75	75	probetacellulin isoform X1 [Oxyura jamaicensis]
U-ECTX-Rm1e	XP_035180576.1	33.333	81	19	94	38	108	0.001	47.4	53.09	75	75	probetacellulin isoform X2 [Oxyura jamaicensis]
U-ECTX-Rm1e	XP_035396028.1	33.333	81	19	94	38	108	0.001	47.4	51.85	75	75	probetacellulin [Cygnus atratus]
U-ECTX-Rm1e	XP_021250004.1	33.333	81	19	94	38	108	0.001	47	51.85	75	75	probetacellulin [Numida meleagris]
U-ECTX-Rm1e	XP_031463358.1	33.333	81	19	94	38	108	0.002	47	51.85	75	75	probetacellulin [Phasianus colchicus]
U-ECTX-Rm1e	POI28013.1	33.333	81	19	94	38	108	0.002	46.6	51.85	75	75	hypothetical protein CIB84_008236 [Bambusicola thoracicus]
U-ECTX-Rm1e	AAT80895.1	33.333	81	19	94	38	108	0.002	47	51.85	75	75	betacellulin precursor [Gallus gallus]
U-ECTX-Rm1e	XP_013035181.1	33.333	81	19	94	68	138	0.002	47	51.85	75	75	PREDICTED: probetacellulin [Anser cygnoides domesticus]
U-ECTX-Rm1e	NP_001004769.2	33.333	81	19	94	38	108	0.002	46.6	51.85	75	75	probetacellulin precursor [Gallus gallus]
U-ECTX-Rm1e	XP_042671249.1	33.333	81	19	94	38	108	0.002	46.6	51.85	75	75	probetacellulin isoform X2 [Centrocercus urophasianus]
U-ECTX-Rm1e	XP_042727418.1	33.333	81	19	94	38	108	0.002	46.6	51.85	75	75	probetacellulin [Lagopus leucura]
U-ECTX-Rm1e	XP_015716730.1	33.333	81	19	94	145	215	0.003	47	51.85	75	75	probetacellulin [Coturnix japonica]
U-ECTX-Rm1e	XP_040441401.1	33.333	81	16	94	16	85	0.003	45.8	56.79	77	77	probetacellulin isoform X2 [Falco naumanni]
U-ECTX-Rm1e	XP_042671248.1	33.333	81	19	94	62	132	0.004	46.2	51.85	75	75	probetacellulin isoform X1 [Centrocercus urophasianus]
U-ECTX-Rm1e	XP_015131804.2	33.333	81	19	94	93	163	0.004	46.6	51.85	75	75	probetacellulin isoform X1 [Gallus gallus]
U-ECTX-Rm1e	XP_010707898.2	33.333	81	19	94	132	202	0.004	46.6	51.85	75	75	probetacellulin, partial [Meleagris gallopavo]
U-ECTX-Rm1e	KAF4802753.1	32.941	85	13	97	16	87	0.002	46.6	51.76	83	83	Probetacellulin [Turdus rufiventris]
U-ECTX-Rm1e	XP_041315316.1	32.895	76	21	94	51	116	0.004	45.8	53.95	73	73	probetacellulin [Pyrgilauda ruficollis]
U-ECTX-Rm1e	XP_041252741.1	32.895	76	21	94	50	115	0.004	45.8	53.95	73	73	probetacellulin, partial [Onychostruthus taczanowskii]
U-ECTX-Rm1e	NWI45537.1	32.877	73	22	94	10	72	0.003	45.8	53.42	72	72	BTC protein [Picathartes gymnocephalus]
U-ECTX-Rm1e	NXQ18253.1	32.877	73	22	94	10	72	0.005	45.1	53.42	72	72	BTC protein [Peucedramus taeniatus]
U-ECTX-Rm1e	NXO11198.1	32.394	71	27	97	3	63	0.005	44.7	53.52	70	70	BTC protein [Oriolus oriolus]
U-ECTX-Rm1e	NXT60680.1	32.394	71	27	97	3	63	0.006	44.7	53.52	70	70	BTC protein [Chaetops frenatus]
U-ECTX-Rm1e	NXB12859.1	32.394	71	27	97	4	64	0.006	44.7	53.52	70	70	BTC protein [Cnemophilus loriae]
U-ECTX-Rm1e	NXR87295.1	32.394	71	24	94	3	63	0.006	44.7	53.52	70	70	BTC protein [Hypocryptadius cinnamomeus]
U-ECTX-Rm1e	NWR97441.1	32.394	71	24	94	3	63	0.006	44.7	53.52	70	70	BTC protein [Motacilla alba]
U18-MYRTX-Mri1a	A0A6G9KJM3.1	100	87	1	87	1	87	1.12e-58	184	100	100	100	RecName: Full=U18-myrmicitoxin-Mri1a; Short=U18-MYRTX-Mri1a; Flags: Precursor [Manica rubida]
U18-MYRTX-Mri1a	XP_034948617.1	65.217	46	37	82	252	297	2.49e-11	69.3	71.74	53	53	uncharacterized protein LOC118072678 isoform X2 [Chelonus insularis]
U18-MYRTX-Mri1a	XP_034948615.1	65.217	46	37	82	252	297	2.49e-11	69.3	71.74	53	53	uncharacterized protein LOC118072678 isoform X1 [Chelonus insularis]
U18-MYRTX-Mri1a	XP_011296753.1	65.217	46	37	82	222	267	2.51e-11	69.3	71.74	53	53	PREDICTED: uncharacterized protein LOC105262724 isoform X2 [Fopius arisanus]
U18-MYRTX-Mri1a	XP_011296752.1	65.217	46	37	82	263	308	3.55e-11	68.9	71.74	53	53	PREDICTED: uncharacterized protein LOC105262724 isoform X1 [Fopius arisanus]
U18-MYRTX-Mri1a	XP_015126261.1	65.217	46	37	82	221	266	4.27e-11	68.6	71.74	53	53	uncharacterized protein LOC107047882 [Diachasma alloeum]
U18-MYRTX-Mri1a	XP_043276215.1	65.217	46	37	82	494	539	4.72e-11	68.6	71.74	53	53	flocculation protein FLO11-like isoform X2 [Venturia canescens]
U18-MYRTX-Mri1a	XP_043276214.1	65.217	46	37	82	494	539	4.72e-11	68.6	71.74	53	53	flocculation protein FLO11-like isoform X1 [Venturia canescens]
U18-MYRTX-Mri1a	XP_036140979.1	65.217	46	37	82	364	409	6.99e-10	65.1	73.91	53	53	histone-lysine N-methyltransferase Suv4-20 [Monomorium pharaonis]
U18-MYRTX-Mri1a	XP_011159811.1	63.043	46	37	82	313	358	3.43e-11	68.9	73.91	53	53	uncharacterized protein LOC105195885 [Solenopsis invicta]
U18-MYRTX-Mri1a	XP_016916180.1	63.043	46	37	82	54	99	3.73e-11	65.5	73.91	53	53	protein spitz-like [Apis cerana]
U18-MYRTX-Mri1a	XP_016772437.2	63.043	46	37	82	351	396	4.51e-11	68.6	73.91	53	53	uncharacterized protein LOC100577697 isoform X1 [Apis mellifera]
U18-MYRTX-Mri1a	XP_018393552.1	63.043	46	37	82	337	382	4.96e-11	68.6	73.91	53	53	PREDICTED: uncharacterized protein LOC108772515 [Cyphomyrmex costatus]
U18-MYRTX-Mri1a	TGZ53533.1	63.043	46	37	82	323	368	6.8e-11	68.2	73.91	53	53	Protein spitz [Temnothorax longispinosus]
U18-MYRTX-Mri1a	XP_033332500.1	63.043	46	37	82	360	405	7e-11	68.2	73.91	53	53	uncharacterized protein LOC117223975 isoform X1 [Megalopta genalis]
U18-MYRTX-Mri1a	XP_011692456.1	63.043	46	37	82	327	372	7.98e-11	67.8	73.91	53	53	PREDICTED: uncharacterized protein LOC105452763 [Wasmannia auropunctata]
U18-MYRTX-Mri1a	XP_024872586.1	63.043	46	37	82	320	365	8.03e-11	67.8	73.91	53	53	uncharacterized protein LOC112455111 [Temnothorax curvispinosus]
U18-MYRTX-Mri1a	XP_011332740.2	63.043	46	37	82	351	396	8.1e-11	67.8	73.91	53	53	ankyrin repeat and ELMO domain-containing protein D isoform X1 [Ooceraea biroi]
U18-MYRTX-Mri1a	XP_043786611.1	63.043	46	37	82	366	411	8.27e-11	67.8	73.91	53	53	uncharacterized protein LOC122711674 [Apis laboriosa]
U18-MYRTX-Mri1a	XP_011862513.1	63.043	46	37	82	345	390	9.64e-11	67.8	73.91	53	53	PREDICTED: uncharacterized protein LOC105559077 [Vollenhovia emeryi]
U18-MYRTX-Mri1a	XP_043249874.1	63.043	46	37	82	285	330	1.02e-10	67.8	73.91	53	53	uncharacterized protein LOC122395940 [Colletes gigas]
U18-MYRTX-Mri1a	KAF3424891.1	63.043	46	37	82	339	384	1.07e-10	67.4	73.91	53	53	hypothetical protein E2986_06163 [Frieseomelitta varia]
U18-MYRTX-Mri1a	XP_018315128.1	63.043	46	37	82	287	332	1.1e-10	67.4	73.91	53	53	PREDICTED: uncharacterized protein LOC108730130 [Trachymyrmex zeteki]
U18-MYRTX-Mri1a	XP_032670489.1	63.043	46	37	82	331	376	1.1e-10	67.4	73.91	53	53	uncharacterized protein LOC116843818 isoform X2 [Odontomachus brunneus]
U18-MYRTX-Mri1a	XP_032670488.1	63.043	46	37	82	331	376	1.1e-10	67.4	73.91	53	53	uncharacterized protein LOC116843818 isoform X1 [Odontomachus brunneus]
U18-MYRTX-Mri1a	XP_003700443.2	63.043	46	37	82	301	346	1.1e-10	67.4	73.91	53	53	PREDICTED: uncharacterized protein LOC100878057 [Megachile rotundata]
U18-MYRTX-Mri1a	XP_043604498.1	63.043	46	37	82	305	350	1.1e-10	67.4	73.91	53	53	uncharacterized protein LOC122577306 isoform X1 [Bombus pyrosoma]
U18-MYRTX-Mri1a	XP_014484042.1	63.043	46	37	82	294	339	1.11e-10	67.4	73.91	53	53	PREDICTED: uncharacterized protein LOC106749269 isoform X2 [Dinoponera quadriceps]
U18-MYRTX-Mri1a	XP_014484040.1	63.043	46	37	82	294	339	1.11e-10	67.4	73.91	53	53	PREDICTED: uncharacterized protein LOC106749269 isoform X1 [Dinoponera quadriceps]
U18-MYRTX-Mri1a	XP_043516556.1	63.043	46	37	82	348	393	1.12e-10	67.4	73.91	53	53	uncharacterized protein LOC122532115 [Frieseomelitta varia]
U18-MYRTX-Mri1a	XP_008206324.1	63.043	46	37	82	264	309	1.3e-10	67.4	73.91	53	53	uncharacterized protein LOC100121300 isoform X2 [Nasonia vitripennis]
U18-MYRTX-Mri1a	XP_008206323.1	63.043	46	37	82	264	309	1.31e-10	67.4	73.91	53	53	uncharacterized protein LOC100121300 isoform X1 [Nasonia vitripennis]
U18-MYRTX-Mri1a	XP_017753610.1	63.043	46	37	82	300	345	1.38e-10	67.4	73.91	53	53	PREDICTED: uncharacterized protein LOC108546172 [Eufriesea mexicana]
U18-MYRTX-Mri1a	XP_015428444.1	63.043	46	37	82	308	353	1.41e-10	67.4	73.91	53	53	PREDICTED: uncharacterized protein LOC107185297 [Dufourea novaeangliae]
U18-MYRTX-Mri1a	XP_043604499.1	63.043	46	37	82	299	344	1.43e-10	67	73.91	53	53	uncharacterized protein LOC122577306 isoform X2 [Bombus pyrosoma]
U18-MYRTX-Mri1a	XP_012286687.1	63.043	46	37	82	271	316	1.52e-10	67	73.91	53	53	uncharacterized protein LOC105703122 isoform X2 [Orussus abietinus]
U18-MYRTX-Mri1a	XP_012286678.1	63.043	46	37	82	271	316	1.52e-10	67	73.91	53	53	uncharacterized protein LOC105703122 isoform X1 [Orussus abietinus]
U18-MYRTX-Mri1a	XP_029049634.1	63.043	46	37	82	297	342	1.53e-10	67	73.91	53	53	uncharacterized protein LOC114879158 isoform X1 [Osmia bicornis bicornis]
U18-MYRTX-Mri1a	KYN04417.1	63.043	46	37	82	4	49	1.57e-10	64.7	73.91	53	53	Protein spitz [Cyphomyrmex costatus]
U18-MYRTX-Mri1a	XP_034183091.1	63.043	46	37	82	296	341	1.59e-10	67	73.91	53	53	uncharacterized protein LOC117605651 [Osmia lignaria]
U18-MYRTX-Mri1a	KAG7207824.1	63.043	46	37	82	280	325	1.89e-10	67	73.91	53	53	hypothetical protein KM043_009425 [Ampulex compressa]
U18-MYRTX-Mri1a	EGI68044.1	63.043	46	37	82	4	49	1.92e-10	64.7	73.91	53	53	Protein spitz [Acromyrmex echinatior]
U18-MYRTX-Mri1a	XP_029049650.1	63.043	46	37	82	287	332	1.95e-10	66.6	73.91	53	53	uncharacterized protein LOC114879158 isoform X2 [Osmia bicornis bicornis]
U18-MYRTX-Mri1a	XP_017892681.1	63.043	46	37	82	302	347	1.96e-10	66.6	73.91	53	53	uncharacterized protein LOC108632539 isoform X2 [Ceratina calcarata]
U18-MYRTX-Mri1a	XP_017892680.1	63.043	46	37	82	302	347	1.96e-10	66.6	73.91	53	53	uncharacterized protein LOC108632539 isoform X1 [Ceratina calcarata]
U18-MYRTX-Mri1a	PBC28054.1	63.043	46	37	82	4	49	2.27e-10	64.3	73.91	53	53	Protein spitz [Apis cerana cerana]
U18-MYRTX-Mri1a	EZA58134.1	63.043	46	37	82	4	49	2.46e-10	64.3	73.91	53	53	Protein spitz [Ooceraea biroi]
U18-MYRTX-Mri1a	XP_012286698.1	63.043	46	37	82	183	228	2.61e-10	66.2	73.91	53	53	uncharacterized protein LOC105703122 isoform X3 [Orussus abietinus]
U18-MYRTX-Mri1a	XP_011642347.1	63.043	46	37	82	346	391	4.54e-10	65.9	71.74	53	53	uncharacterized protein LOC105430466 [Pogonomyrmex barbatus]
U18-MYRTX-Mri1a	XP_031825764.1	63.043	46	37	82	54	99	4.77e-10	64.3	73.91	53	53	protein spitz-like [Nomia melanderi]
U18-MYRTX-Mri1a	OAD59388.1	63.043	46	37	82	54	99	5.01e-10	64.3	73.91	53	53	Protein spitz [Eufriesea mexicana]
U18-MYRTX-Mri1a	XP_018046195.1	63.043	46	37	82	294	339	5.19e-10	65.5	73.91	53	53	PREDICTED: uncharacterized protein LOC108685743 [Atta colombica]
U18-MYRTX-Mri1a	XP_012054355.1	63.043	46	37	82	295	340	5.2e-10	65.5	73.91	53	53	PREDICTED: uncharacterized protein LOC105617411 [Atta cephalotes]
U18-MYRTX-Mri1a	ADJ97387.1	63.043	46	37	82	171	216	5.24e-10	65.1	73.91	53	53	transforming growth factor alpha [Nasonia vitripennis]
U18-MYRTX-Mri1a	KOC62741.1	63.043	46	37	82	54	99	5.45e-10	64.3	73.91	53	53	Protein spitz [Habropoda laboriosa]
U18-MYRTX-Mri1a	KZC07024.1	63.043	46	37	82	54	99	6.12e-10	63.9	73.91	53	53	Protein spitz [Dufourea novaeangliae]
U18-MYRTX-Mri1a	KAG5336559.1	63.043	46	37	82	320	365	6.48e-10	65.5	73.91	53	53	SPITZ protein, partial [Acromyrmex charruanus]
U18-MYRTX-Mri1a	KAG5313105.1	63.043	46	37	82	297	342	6.57e-10	65.5	73.91	53	53	SPITZ protein, partial [Pseudoatta argentina]
U18-MYRTX-Mri1a	XP_018375686.1	63.043	46	37	82	296	341	6.76e-10	65.5	73.91	53	53	PREDICTED: uncharacterized protein LOC108769287 [Trachymyrmex cornetzi]
U18-MYRTX-Mri1a	KAG5326061.1	63.043	46	37	82	297	342	6.97e-10	65.1	73.91	53	53	SPITZ protein, partial [Acromyrmex heyeri]
U18-MYRTX-Mri1a	XP_011050137.1	63.043	46	37	82	300	345	7.04e-10	65.1	73.91	53	53	PREDICTED: uncharacterized protein LOC105143476 [Acromyrmex echinatior]
U18-MYRTX-Mri1a	KYM85060.1	63.043	46	37	82	310	355	7.13e-10	65.1	73.91	53	53	Protein spitz [Atta colombica]
U18-MYRTX-Mri1a	KAG5315741.1	63.043	46	37	82	308	353	7.48e-10	65.1	73.91	53	53	SPITZ protein, partial [Acromyrmex insinuator]
U18-MYRTX-Mri1a	EFN81308.1	63.043	46	37	82	68	113	8.78e-10	63.9	73.91	53	53	Protein spitz [Harpegnathos saltator]
U18-MYRTX-Mri1a	KAH0946135.1	63.043	46	37	82	288	333	9.13e-10	65.1	73.91	53	53	hypothetical protein HN011_010356, partial [Eciton burchellii]
U18-MYRTX-Mri1a	XP_020285918.1	63.043	46	37	82	271	316	9.34e-10	64.7	73.91	53	53	uncharacterized protein LOC109855760 [Pseudomyrmex gracilis]
U18-MYRTX-Mri1a	KAF7407329.1	63.043	46	37	82	539	584	1e-09	64.7	73.91	53	53	hypothetical protein [Vespula vulgaris]
U18-MYRTX-Mri1a	XP_043685563.1	63.043	46	37	82	543	588	1.05e-09	64.7	73.91	53	53	myb-like protein A isoform X2 [Vespula pensylvanica]
U18-MYRTX-Mri1a	XP_043685562.1	63.043	46	37	82	543	588	1.06e-09	64.7	73.91	53	53	myb-like protein A isoform X1 [Vespula pensylvanica]
U18-MYRTX-Mri1a	XP_035727753.1	63.043	46	37	82	572	617	1.09e-09	64.7	73.91	53	53	myb-like protein Q isoform X1 [Vespa mandarinia]
U18-MYRTX-Mri1a	XP_043477947.1	63.043	46	37	82	302	347	1.1e-09	64.7	73.91	53	53	uncharacterized protein LOC122508582 isoform X1 [Leptopilina heterotoma]
U18-MYRTX-Mri1a	XP_011332741.2	63.043	46	37	82	332	377	1.11e-09	64.7	73.91	53	53	uncharacterized protein LOC105276648 isoform X2 [Ooceraea biroi]
U18-MYRTX-Mri1a	XP_035727760.1	63.043	46	37	82	572	617	1.12e-09	64.7	73.91	53	53	myb-like protein Q isoform X2 [Vespa mandarinia]
U18-MYRTX-Mri1a	XP_043477948.1	63.043	46	37	82	302	347	1.12e-09	64.7	73.91	53	53	uncharacterized protein LOC122508582 isoform X2 [Leptopilina heterotoma]
U18-MYRTX-Mri1a	XP_046817988.1	63.043	46	37	82	561	606	1.15e-09	64.7	73.91	53	53	probable serine/threonine-protein kinase DDB_G0282963 isoform X2 [Vespa crabro]
U18-MYRTX-Mri1a	XP_046817979.1	63.043	46	37	82	561	606	1.15e-09	64.7	73.91	53	53	probable serine/threonine-protein kinase DDB_G0282963 isoform X1 [Vespa crabro]
U18-MYRTX-Mri1a	XP_023323627.1	63.043	46	37	82	63	108	1.25e-09	64.3	67.39	53	53	uncharacterized protein LOC111697754 [Eurytemora affinis]
U18-MYRTX-Mri1a	XP_016772438.2	63.043	46	37	82	225	270	1.38e-09	64.3	73.91	53	53	uncharacterized protein LOC100577697 isoform X2 [Apis mellifera]
U18-MYRTX-Mri1a	XP_006611897.2	63.043	46	37	82	144	189	1.39e-09	63.9	73.91	53	53	uncharacterized protein LOC102677289, partial [Apis dorsata]
U18-MYRTX-Mri1a	XP_031783523.1	63.043	46	37	82	171	216	1.45e-09	64.3	73.91	53	53	uncharacterized protein LOC100121300 isoform X3 [Nasonia vitripennis]
U18-MYRTX-Mri1a	XP_011144481.2	63.043	46	37	82	347	392	1.46e-09	64.3	73.91	53	53	uncharacterized protein LOC105186150 isoform X1 [Harpegnathos saltator]
U18-MYRTX-Mri1a	XP_012217464.1	63.043	46	37	82	287	332	1.49e-09	64.3	73.91	53	53	PREDICTED: uncharacterized protein LOC105669208 [Linepithema humile]
U18-MYRTX-Mri1a	XP_011144482.2	63.043	46	37	82	347	392	1.51e-09	64.3	73.91	53	53	uncharacterized protein LOC105186150 isoform X2 [Harpegnathos saltator]
U18-MYRTX-Mri1a	XP_033217034.1	63.043	46	37	82	250	295	1.66e-09	64.3	73.91	53	53	uncharacterized protein LOC117172873 [Belonocnema kinseyi]
U18-MYRTX-Mri1a	XP_011500901.1	63.043	46	37	82	286	331	1.66e-09	64.3	73.91	53	53	PREDICTED: pro-neuregulin-3, membrane-bound isoform-like [Ceratosolen solmsi marchali]
U18-MYRTX-Mri1a	XP_019755554.1	61.702	47	36	82	113	159	1.36e-11	69.7	72.34	54	54	PREDICTED: uncharacterized protein LOC109534345 isoform X1 [Dendroctonus ponderosae]
U18-MYRTX-Mri1a	XP_019755555.1	61.702	47	36	82	96	142	1.47e-11	69.3	72.34	54	54	PREDICTED: uncharacterized protein LOC109534345 isoform X2 [Dendroctonus ponderosae]
U18-MYRTX-Mri1a	ENN79828.1	61.702	47	36	82	72	118	5.04e-11	67	72.34	54	54	hypothetical protein YQE_03651, partial [Dendroctonus ponderosae]
U18-MYRTX-Mri1a	KAH1010472.1	61.702	47	36	82	46	92	3.58e-10	65.1	72.34	54	54	hypothetical protein HUJ05_004760 [Dendroctonus ponderosae]
U18-MYRTX-Mri1a	KAH1003903.1	61.702	47	36	82	54	100	3.91e-10	65.1	72.34	54	54	hypothetical protein HUJ04_003740 [Dendroctonus ponderosae]
U18-MYRTX-Mri1a	XP_037962286.1	61.702	47	37	83	58	104	7.12e-10	63.2	68.09	54	54	protein spitz-like [Plutella xylostella]
U18-MYRTX-Mri1a	XP_030752827.1	60.87	46	37	82	114	159	1.84e-10	66.6	71.74	53	53	uncharacterized protein LOC115879916 isoform X1 [Sitophilus oryzae]
U18-MYRTX-Mri1a	XP_030752828.1	60.87	46	37	82	97	142	2.06e-10	66.2	71.74	53	53	uncharacterized protein LOC115879916 isoform X2 [Sitophilus oryzae]
U18-MYRTX-Mri1a	XP_015174887.1	60.87	46	37	82	60	105	1.19e-09	63.5	73.91	53	53	PREDICTED: protein spitz-like isoform X3 [Polistes dominula]
U18-MYRTX-Mri1a	XP_015174886.1	60.87	46	37	82	60	105	1.28e-09	63.5	73.91	53	53	PREDICTED: protein spitz-like isoform X2 [Polistes dominula]
U18-MYRTX-Mri1a	XP_015174885.1	60.87	46	37	82	108	153	1.57e-09	63.5	73.91	53	53	PREDICTED: pro-neuregulin-3, membrane-bound isoform-like isoform X1 [Polistes dominula]
U18-MYRTX-Mri1a	KAG1663299.1	59.574	47	37	83	41	87	1.02e-09	63.2	70.21	54	54	Protein spitz [Nymphon striatum]
U18-MYRTX-Mri1a	KAH0555357.1	57.692	52	31	82	307	358	4.97e-11	68.6	67.31	60	60	hypothetical protein KQX54_017901 [Cotesia glomerata]
U18-MYRTX-Mri1a	XP_014295045.1	57.692	52	31	82	97	148	2.86e-10	65.5	67.31	60	60	PREDICTED: uncharacterized protein LOC103570856, partial [Microplitis demolitor]
U18-MYRTX-Mri1a	XP_044583721.1	57.692	52	31	82	258	309	4.38e-10	65.9	67.31	60	60	1-phosphatidylinositol 3-phosphate 5-kinase-like [Cotesia glomerata]
U-MIITX-Mg1a	P0DSL4.1	100	80	1	80	1	80	2.2e-51	165	100	100	100	RecName: Full=U-myrmeciitoxin(02)-Mg1a; Short=MIITX(02)-Mg1a; Short=U-MIITX(02)-Mg1a; Flags: Precursor [Myrmecia gulosa]
U-MIITX-Mg1a	7R6P_A	98.039	51	30	80	1	51	3.57e-29	108	98.04	64	64	Chain A, U-myrmeciitoxin(02)-Mg1a [Myrmecia gulosa]
U-MIITX-Mg1a	XP_038648772.1	65.789	38	37	74	150	187	6.11e-11	67	71.05	48	48	proheparin-binding EGF-like growth factor [Scyliorhinus canicula]
U-MIITX-Mg1a	XP_044298773.1	63.158	38	37	74	147	184	2.97e-12	70.5	78.95	48	48	proheparin-binding EGF-like growth factor [Varanus komodoensis]
U-MIITX-Mg1a	TRY60895.1	61.905	42	39	80	17	58	9.33e-11	64.7	80.95	53	53	hypothetical protein DNTS_035158 [Danionella translucida]
U-MIITX-Mg1a	GCB77278.1	60.526	38	37	74	270	307	3.17e-09	63.2	71.05	48	48	hypothetical protein [Scyliorhinus torazame]
U-MIITX-Mg1a	RXN26951.1	60	40	39	78	1313	1352	1.23e-09	64.3	75	50	50	helicase POLQ-like protein [Labeo rohita]
U-MIITX-Mg1a	XP_007078024.1	55.263	38	37	74	142	179	1.63e-08	60.5	73.68	48	48	PREDICTED: proheparin-binding EGF-like growth factor [Panthera tigris altaica]
U-MIITX-Mg1a	XP_046524255.1	55.263	38	37	74	224	261	1.67e-08	60.8	73.68	48	48	proheparin-binding EGF-like growth factor isoform X1 [Equus burchellii quagga]
U-MIITX-Mg1a	XP_029797908.1	55.263	38	37	74	201	238	2.03e-08	60.5	73.68	48	48	proheparin-binding EGF-like growth factor [Suricata suricatta]
U-MIITX-Mg1a	XP_005382087.1	55.263	38	37	74	223	260	2.22e-08	60.5	71.05	48	48	PREDICTED: proheparin-binding EGF-like growth factor isoform X1 [Chinchilla lanigera]
U-MIITX-Mg1a	XP_013861948.1	55	40	39	78	71	110	3.43e-09	61.6	85	50	50	PREDICTED: probetacellulin-like [Austrofundulus limnaeus]
U-MIITX-Mg1a	XP_029024022.1	55	40	39	78	63	102	1.01e-08	60.1	80	50	50	probetacellulin [Betta splendens]
U-MIITX-Mg1a	TNN55521.1	54.545	44	35	78	44	87	4.69e-10	63.2	77.27	55	55	Probetacellulin [Liparis tanakae]
U-MIITX-Mg1a	XP_016136471.1	54.348	46	33	78	53	98	1.48e-08	59.7	69.57	58	58	PREDICTED: probetacellulin-like isoform X1 [Sinocyclocheilus grahami]
U-MIITX-Mg1a	XP_016136472.1	54.348	46	33	78	52	97	1.52e-08	59.3	69.57	58	58	PREDICTED: probetacellulin-like isoform X2 [Sinocyclocheilus grahami]
U-MIITX-Mg1a	XP_016361628.1	54.348	46	33	78	52	97	1.67e-08	59.3	69.57	58	58	PREDICTED: probetacellulin-like [Sinocyclocheilus anshuiensis]
U-MIITX-Mg1a	XP_016386802.1	54.348	46	33	78	51	96	1.75e-08	59.3	69.57	58	58	PREDICTED: probetacellulin-like [Sinocyclocheilus rhinocerous]
U-MIITX-Mg1a	XP_039543817.1	54.167	48	33	80	57	104	5.41e-09	60.8	68.75	60	60	probetacellulin [Pimephales promelas]
U-MIITX-Mg1a	XP_018954175.1	54.167	48	33	80	51	98	6.07e-09	60.5	66.67	60	60	probetacellulin-like [Cyprinus carpio]
U-MIITX-Mg1a	KTG43404.1	54.167	48	33	80	51	98	7.12e-09	60.5	66.67	60	60	hypothetical protein cypCar_00005034 [Cyprinus carpio]
U-MIITX-Mg1a	XP_035245741.1	54	50	29	78	58	107	7.25e-09	60.5	64	63	63	probetacellulin isoform X1 [Anguilla anguilla]
U-MIITX-Mg1a	XP_035245742.1	54	50	29	78	55	104	1.12e-08	60.1	64	63	63	probetacellulin isoform X2 [Anguilla anguilla]
U-MIITX-Mg1a	CDQ84221.1	53.061	49	30	78	59	107	2.18e-10	64.7	67.35	61	61	unnamed protein product [Oncorhynchus mykiss]
U-MIITX-Mg1a	XP_043925312.1	52.5	40	37	76	139	178	1.21e-08	60.8	72.5	50	50	proheparin-binding EGF-like growth factor [Protopterus annectens]
U-MIITX-Mg1a	XP_013993901.1	51.786	56	24	78	50	105	7.14e-11	65.9	67.86	69	69	probetacellulin isoform X2 [Salmo salar]
U-MIITX-Mg1a	XP_045548391.1	51.786	56	24	78	62	117	1.29e-10	65.5	67.86	69	69	probetacellulin isoform X1 [Salmo salar]
U-MIITX-Mg1a	XP_021481772.2	51.786	56	24	78	50	105	1.64e-10	64.7	66.07	69	69	probetacellulin [Oncorhynchus mykiss]
U-MIITX-Mg1a	XP_024286913.1	51.786	56	24	78	50	105	1.8e-10	64.7	66.07	69	69	probetacellulin [Oncorhynchus tshawytscha]
U-MIITX-Mg1a	XP_035618086.1	51.786	56	24	78	50	105	1.92e-10	64.7	66.07	69	69	probetacellulin-like [Oncorhynchus keta]
U-MIITX-Mg1a	XP_029547792.1	51.786	56	24	78	50	105	2.34e-10	64.3	66.07	69	69	probetacellulin-like [Salmo trutta]
U-MIITX-Mg1a	XP_029484206.1	51.786	56	24	78	50	105	3.2e-10	63.9	66.07	69	69	probetacellulin-like [Oncorhynchus nerka]
U-MIITX-Mg1a	KAG8515146.1	51.111	45	34	78	40	84	4.86e-09	59.7	68.89	56	56	Epigen, partial [Galemys pyrenaicus]
U-MIITX-Mg1a	XP_035523852.1	50.877	57	28	78	48	104	1.01e-09	62.8	64.91	64	64	probetacellulin isoform X1 [Morone saxatilis]
U-MIITX-Mg1a	AGB51127.1	50.877	57	28	78	46	102	1.51e-09	62.4	64.91	64	64	betacellulin [Dicentrarchus labrax]
U-MIITX-Mg1a	XP_037341244.1	50	54	28	78	48	101	2.3e-10	64.3	68.52	64	64	probetacellulin isoform X2 [Pungitius pungitius]
U-MIITX-Mg1a	XP_029511270.1	50	56	24	78	50	105	4.35e-10	63.5	66.07	69	69	probetacellulin-like [Oncorhynchus nerka]
U-MIITX-Mg1a	XP_035632314.1	50	56	24	78	50	105	4.81e-10	63.5	66.07	69	69	probetacellulin [Oncorhynchus keta]
U-MIITX-Mg1a	XP_020312975.1	50	56	24	78	50	105	5.04e-10	63.5	66.07	69	69	probetacellulin [Oncorhynchus kisutch]
U-MIITX-Mg1a	CAB1318307.1	50	56	24	78	50	105	5.47e-10	62.8	66.07	69	69	unnamed protein product [Coregonus sp. 'balchen']
U-MIITX-Mg1a	XP_041753790.1	50	56	24	78	50	105	5.98e-10	63.5	66.07	69	69	probetacellulin isoform X1 [Coregonus clupeaformis]
U-MIITX-Mg1a	XP_041753791.1	50	56	24	78	50	105	1.1e-09	62	66.07	69	69	probetacellulin isoform X2 [Coregonus clupeaformis]
U-MIITX-Mg1a	XP_046225740.1	50	56	24	78	50	105	1.48e-09	62.4	64.29	69	69	probetacellulin [Oncorhynchus gorbuscha]
U-MIITX-Mg1a	XP_045923431.1	50	52	28	78	48	99	1.5e-09	62.4	73.08	64	64	probetacellulin isoform X1 [Micropterus dolomieu]
U-MIITX-Mg1a	XP_038589744.1	50	52	28	78	48	99	1.53e-09	62	73.08	64	64	probetacellulin isoform X1 [Micropterus salmoides]
U-MIITX-Mg1a	KAG5207746.1	50	38	39	76	529	566	1.89e-06	55.1	68.42	48	71	hypothetical protein JEQ12_017510 [Ovis aries]
U-MIITX-Mg1a	XP_031173656.1	49.123	57	28	78	48	104	1.6e-10	64.7	66.67	64	64	probetacellulin isoform X1 [Sander lucioperca]
U-MIITX-Mg1a	XP_040053156.1	49.123	57	28	78	48	104	7.27e-10	63.2	64.91	64	64	probetacellulin isoform X1 [Gasterosteus aculeatus aculeatus]
U-MIITX-Mg1a	XP_041816414.1	49.057	53	28	78	48	100	4.05e-10	63.5	71.7	64	64	probetacellulin isoform X3 [Chelmon rostratus]
U-MIITX-Mg1a	XP_041816412.1	49.057	53	28	78	86	138	5.94e-10	63.9	71.7	64	64	probetacellulin isoform X1 [Chelmon rostratus]
U-MIITX-Mg1a	XP_042252048.1	48.214	56	28	78	48	103	3.43e-09	61.2	67.86	64	64	probetacellulin isoform X1 [Thunnus maccoyii]
U-MIITX-Mg1a	XP_013984817.1	48.214	56	24	78	50	105	5.92e-09	60.8	66.07	69	69	probetacellulin [Salmo salar]
U-MIITX-Mg1a	XP_029564774.1	48.214	56	24	78	50	105	5.99e-09	60.8	66.07	69	69	probetacellulin-like [Salmo trutta]
U-MIITX-Mg1a	XP_023839409.1	48.214	56	24	78	50	105	7.01e-09	60.5	66.07	69	69	probetacellulin [Salvelinus alpinus]
U-MIITX-Mg1a	XP_038826050.1	48.214	56	24	78	50	105	7.32e-09	60.5	66.07	69	69	probetacellulin [Salvelinus namaycush]
U-MIITX-Mg1a	XP_037341243.1	48	50	29	78	54	103	2.66e-09	61.6	70	63	63	probetacellulin isoform X1 [Pungitius pungitius]
U-MIITX-Mg1a	XP_033981545.1	48	50	29	78	51	100	3.79e-09	61.2	68	63	63	probetacellulin [Trematomus bernacchii]
U-MIITX-Mg1a	XP_010778911.1	48	50	29	78	73	122	4.35e-09	60.8	68	63	63	PREDICTED: protransforming growth factor alpha-like, partial [Notothenia coriiceps]
U-MIITX-Mg1a	XP_022064242.1	48	50	29	78	51	100	4.56e-09	60.8	70	63	63	probetacellulin-like isoform X2 [Acanthochromis polyacanthus]
U-MIITX-Mg1a	XP_022064241.1	48	50	29	78	56	105	5.84e-09	60.8	70	63	63	probetacellulin-like isoform X1 [Acanthochromis polyacanthus]
U-MIITX-Mg1a	XP_040053157.1	48	50	29	78	54	103	7.32e-09	60.5	68	63	63	probetacellulin isoform X2 [Gasterosteus aculeatus aculeatus]
U-MIITX-Mg1a	XP_033936093.1	48	50	29	78	51	100	1.05e-08	60.1	68	63	63	probetacellulin [Pseudochaenichthys georgianus]
U-MIITX-Mg1a	XP_008291982.1	48	50	29	78	51	100	1.39e-08	59.7	70	63	63	PREDICTED: probetacellulin-like [Stegastes partitus]
U-MIITX-Mg1a	XP_035523855.1	48	50	29	78	54	103	1.82e-08	59.3	68	63	63	probetacellulin isoform X2 [Morone saxatilis]
U-MIITX-Mg1a	XP_034752504.1	47.368	57	28	78	48	104	2.74e-10	64.3	66.67	64	64	probetacellulin isoform X1 [Etheostoma cragini]
U-MIITX-Mg1a	KAG8010796.1	47.368	57	28	78	47	103	2.84e-10	64.3	70.18	64	64	Probetacellulin, partial [Nibea albiflora]
U-MIITX-Mg1a	XP_037609292.1	47.368	57	28	78	48	104	5.79e-10	63.5	66.67	64	64	probetacellulin isoform X3 [Sebastes umbrosus]
U-MIITX-Mg1a	XP_037609289.1	47.368	57	28	78	48	104	5.94e-10	63.5	66.67	64	64	probetacellulin isoform X1 [Sebastes umbrosus]
U-MIITX-Mg1a	KAF1377668.1	47.368	57	28	78	48	104	1.71e-09	61.2	64.91	64	64	hypothetical protein PFLUV_G00203140 [Perca fluviatilis]
U-MIITX-Mg1a	XP_044030102.1	47.368	57	28	78	48	104	1.79e-09	62	63.16	64	64	probetacellulin isoform X1 [Siniperca chuatsi]
U-MIITX-Mg1a	XP_039636551.1	47.368	57	28	78	48	104	2.97e-09	61.6	64.91	64	64	probetacellulin isoform X1 [Perca fluviatilis]
U-MIITX-Mg1a	XP_028458366.1	47.368	57	28	78	48	104	5.45e-09	60.8	63.16	64	64	probetacellulin isoform X1 [Perca flavescens]
U-MIITX-Mg1a	XP_018518053.1	47.273	55	30	78	49	103	1.07e-08	60.1	65.45	61	61	PREDICTED: probetacellulin-like [Lates calcarifer]
U-MIITX-Mg1a	XP_038589746.1	47.059	51	28	78	48	98	1.97e-09	62	70.59	64	64	probetacellulin isoform X2 [Micropterus salmoides]
U-MIITX-Mg1a	XP_045923432.1	47.059	51	28	78	48	98	2.03e-09	62	70.59	64	64	probetacellulin isoform X2 [Micropterus dolomieu]
U-MIITX-Mg1a	XP_041826194.1	46.154	52	27	78	52	103	1.26e-08	59.7	67.31	65	65	probetacellulin [Melanotaenia boesemani]
U-MIITX-Mg1a	XP_031173657.1	46	50	29	78	54	103	2.49e-09	61.6	70	63	63	probetacellulin isoform X2 [Sander lucioperca]
U-MIITX-Mg1a	KAG7241143.1	46	50	29	78	57	106	7.99e-09	60.5	68	63	63	hypothetical protein INR49_025886 [Caranx melampygus]
U-MIITX-Mg1a	XP_040914732.1	46	50	29	78	54	103	8.07e-09	59.3	66	63	63	probetacellulin isoform X2 [Toxotes jaculatrix]
U-MIITX-Mg1a	XP_028274481.1	46	50	29	78	54	103	1.13e-08	60.1	68	63	63	probetacellulin-like [Parambassis ranga]
U-MIITX-Mg1a	XP_040914731.1	46	50	29	78	54	103	1.34e-08	59.7	66	63	63	probetacellulin isoform X1 [Toxotes jaculatrix]
U-MIITX-Mg1a	XP_040014168.1	46	50	29	78	54	103	1.62e-08	59.7	68	63	63	probetacellulin [Xiphias gladius]
U-MIITX-Mg1a	XP_042252049.1	46	50	29	78	53	102	1.68e-08	59.3	68	63	63	probetacellulin isoform X2 [Thunnus maccoyii]
U-MIITX-Mg1a	XP_030598935.1	46	50	29	78	54	103	2.47e-08	58.9	68	63	63	probetacellulin-like [Archocentrus centrarchus]
U-MIITX-Mg1a	XP_019113950.1	45.614	57	28	78	48	104	1.69e-08	59.7	64.91	64	64	probetacellulin-like [Larimichthys crocea]
U-MIITX-Mg1a	XP_042365732.1	45.283	53	29	78	51	103	6.06e-09	60.8	67.92	63	63	probetacellulin [Plectropomus leopardus]
U-MIITX-Mg1a	XP_037609291.1	44	50	29	78	54	103	1.32e-08	59.7	70	63	63	probetacellulin isoform X2 [Sebastes umbrosus]
U-MIITX-Mg1a	XP_034752506.1	44	50	29	78	54	103	1.82e-08	59.3	68	63	63	probetacellulin isoform X2 [Etheostoma cragini]
U-MIITX-Mg1a	KAA8584458.1	44	50	29	78	54	103	2.41e-08	59.3	68	63	63	hypothetical protein FQN60_008243 [Etheostoma spectabile]
U-MIITX-Mg1a	XP_022625544.1	43.86	57	28	78	48	104	1.03e-08	60.1	63.16	64	64	probetacellulin-like isoform X1 [Seriola dumerili]
U-MIITX-Mg1a	XP_023264467.1	43.86	57	28	78	48	104	1.15e-08	60.1	63.16	64	64	probetacellulin isoform X1 [Seriola lalandi dorsalis]
U-MIITX-Mg1a	NWR26288.1	42.857	49	30	78	5	53	2.04e-08	57	63.27	61	61	TGFA factor [Emberiza fucata]
U-MIITX-Mg1a	NXA00146.1	42.857	49	30	78	5	53	2.09e-08	57	63.27	61	61	TGFA factor [Nesospiza acunhae]
U-MIITX-Mg1a	NXX27270.1	42.857	49	30	78	5	53	2.35e-08	57	65.31	61	61	TGFA factor [Nicator chloris]
U-MIITX-Mg1a	NWI46900.1	42	50	29	78	4	53	2.09e-08	57	62	63	63	TGFA factor [Picathartes gymnocephalus]
U-MIITX-Mg1a	XP_028922445.1	41.379	58	21	78	28	85	1.63e-08	58.9	56.9	73	73	protransforming growth factor alpha [Ornithorhynchus anatinus]
U-MIITX-Mg1a	XP_044273404.1	41.379	58	21	78	27	84	2.36e-08	58.5	56.9	73	73	protransforming growth factor alpha isoform X1 [Varanus komodoensis]
U-MIITX-Mg1a	KAG5207746.1	41.27	63	21	77	379	441	1.64e-08	61.2	61.9	71	71	hypothetical protein JEQ12_017510 [Ovis aries]
U-MIITX-Mg1a	ELK34590.1	40.244	82	11	76	9	90	9.3e-09	59.7	52.44	83	83	Proepiregulin [Myotis davidii]
U-MIITX-Mg1a	XP_031715713.1	39.394	66	13	78	7	68	2.39e-08	58.5	59.09	83	83	probetacellulin-like isoform X2 [Anarrhichthys ocellatus]
U-MIITX-Mg1a	XP_042252050.1	39.344	61	18	78	7	67	7.92e-09	59.7	63.93	76	76	probetacellulin isoform X3 [Thunnus maccoyii]
U-MYRTX-Mrub1a	A0A6G9KJM3.1	58.333	84	1	78	1	82	1.94e-18	82.4	67.86	100	100	RecName: Full=U18-myrmicitoxin-Mri1a; Short=U18-MYRTX-Mri1a; Flags: Precursor [Manica rubida]
U-MYRTX-Mrub1a	XP_041634697.1	57.143	42	31	72	136	177	6.33e-08	58.5	64.29	54	54	protransforming growth factor alpha [Cheilinus undulatus]
U-MYRTX-Mrub1a	XP_019751271.1	54.762	42	31	72	125	166	1.21e-07	57.8	61.9	54	54	PREDICTED: protransforming growth factor alpha [Hippocampus comes]
U-MYRTX-Mrub1a	KTG47238.1	54.762	42	31	72	84	125	2.39e-07	56.2	59.52	54	54	hypothetical protein cypCar_00038754 [Cyprinus carpio]
U-MYRTX-Mrub1a	XP_037108063.1	54.762	42	31	72	117	158	2.85e-07	57	61.9	54	54	protransforming growth factor alpha [Syngnathus acus]
U-MYRTX-Mrub1a	CAG06933.1	53.659	41	32	72	7	47	2.1e-07	54.3	60.98	53	53	unnamed protein product, partial [Tetraodon nigroviridis]
U-MYRTX-Mrub1a	XP_043977157.1	52.381	42	31	72	132	173	2.97e-08	60.1	64.29	54	54	LOW QUALITY PROTEIN: protransforming growth factor alpha [Gambusia affinis]
U-MYRTX-Mrub1a	XP_038142300.1	52.381	42	31	72	129	170	4.67e-08	58.9	64.29	54	54	LOW QUALITY PROTEIN: protransforming growth factor alpha [Cyprinodon tularosa]
U-MYRTX-Mrub1a	RVE73286.1	52.381	42	31	72	130	171	7.41e-08	58.5	64.29	54	54	hypothetical protein OJAV_G00047560 [Oryzias javanicus]
U-MYRTX-Mrub1a	XP_013861732.1	52.381	42	31	72	129	170	7.51e-08	58.5	64.29	54	54	PREDICTED: protransforming growth factor alpha [Austrofundulus limnaeus]
U-MYRTX-Mrub1a	XP_014328557.1	52.381	42	31	72	132	173	7.61e-08	58.5	64.29	54	54	protransforming growth factor alpha [Xiphophorus maculatus]
U-MYRTX-Mrub1a	XP_027857514.1	52.381	42	31	72	132	173	8.01e-08	58.5	64.29	54	54	cell wall integrity and stress response component 1-like [Xiphophorus couchianus]
U-MYRTX-Mrub1a	XP_011492903.2	52.381	42	31	72	141	182	9.57e-08	58.2	66.67	54	54	uncharacterized protein LOC101166855 [Oryzias latipes]
U-MYRTX-Mrub1a	XP_032404239.1	52.381	42	31	72	129	170	1.06e-07	58.2	64.29	54	54	cell wall integrity and stress response component 1-like [Xiphophorus hellerii]
U-MYRTX-Mrub1a	ACZ04974.1	52.381	42	31	72	132	173	1.12e-07	57.8	64.29	54	54	transforming growth factor alpha, partial [Xiphophorus maculatus]
U-MYRTX-Mrub1a	XP_024125551.1	52.381	42	31	72	124	165	1.18e-07	57.8	64.29	54	54	protransforming growth factor alpha [Oryzias melastigma]
U-MYRTX-Mrub1a	XP_040014441.1	52.381	42	31	72	140	181	1.19e-07	58.2	61.9	54	54	LOW QUALITY PROTEIN: protransforming growth factor alpha [Xiphias gladius]
U-MYRTX-Mrub1a	AWP02725.1	52.381	42	31	72	140	181	1.46e-07	57.4	61.9	54	54	putative protransforming growth factor alpha [Scophthalmus maximus]
U-MYRTX-Mrub1a	XP_015256489.1	52.381	42	31	72	129	170	1.49e-07	57.8	64.29	54	54	PREDICTED: epigen-like isoform X2 [Cyprinodon variegatus]
U-MYRTX-Mrub1a	XP_012728159.2	52.381	42	31	72	126	167	1.52e-07	57.8	64.29	54	54	protransforming growth factor alpha [Fundulus heteroclitus]
U-MYRTX-Mrub1a	XP_041836345.1	52.381	42	31	72	135	176	1.53e-07	57.8	64.29	54	54	protransforming growth factor alpha [Melanotaenia boesemani]
U-MYRTX-Mrub1a	XP_024916033.1	52.381	42	31	72	134	175	1.56e-07	57.4	61.9	54	54	uncharacterized protein LOC103385772 isoform X2 [Cynoglossus semilaevis]
U-MYRTX-Mrub1a	XP_037535713.1	52.381	42	31	72	140	181	1.63e-07	57.8	64.29	54	54	protransforming growth factor alpha [Nematolebias whitei]
U-MYRTX-Mrub1a	XP_044139052.1	52.381	42	31	72	43	84	1.71e-07	56.2	64.29	54	54	protransforming growth factor alpha [Bufo gargarizans]
U-MYRTX-Mrub1a	XP_040270365.1	52.381	42	31	72	43	84	1.73e-07	56.2	66.67	54	54	protransforming growth factor alpha [Bufo bufo]
U-MYRTX-Mrub1a	TKS71354.1	52.381	42	31	72	140	181	1.81e-07	57.8	61.9	54	54	Protransforming growth factor alpha [Collichthys lucidus]
U-MYRTX-Mrub1a	XP_014897904.1	52.381	42	31	72	134	175	1.9e-07	57.4	61.9	54	54	PREDICTED: protransforming growth factor alpha [Poecilia latipinna]
U-MYRTX-Mrub1a	XP_020507547.1	52.381	42	31	72	141	182	1.99e-07	57.4	64.29	54	54	protransforming growth factor alpha [Labrus bergylta]
U-MYRTX-Mrub1a	XP_008407004.2	52.381	42	31	72	135	176	2.01e-07	57.4	61.9	54	54	PREDICTED: protransforming growth factor alpha [Poecilia reticulata]
U-MYRTX-Mrub1a	XP_015256488.1	52.381	42	31	72	129	170	2.02e-07	57.4	64.29	54	54	PREDICTED: tomoregulin-2-like isoform X1 [Cyprinodon variegatus]
U-MYRTX-Mrub1a	XP_015814343.1	52.381	42	31	72	129	170	2.07e-07	57.4	64.29	54	54	PREDICTED: tomoregulin-2-like isoform X3 [Nothobranchius furzeri]
U-MYRTX-Mrub1a	KAA8593406.1	52.381	42	31	72	141	182	2.15e-07	57.4	61.9	54	54	hypothetical protein FQN60_009522, partial [Etheostoma spectabile]
U-MYRTX-Mrub1a	XP_022044911.1	52.381	42	31	72	146	187	2.18e-07	57.4	64.29	54	54	protransforming growth factor alpha isoform X2 [Acanthochromis polyacanthus]
U-MYRTX-Mrub1a	XP_022044910.1	52.381	42	31	72	156	197	2.2e-07	57.4	64.29	54	54	protransforming growth factor alpha isoform X1 [Acanthochromis polyacanthus]
U-MYRTX-Mrub1a	XP_017334932.1	52.381	42	31	72	38	79	2.26e-07	55.8	61.9	54	54	PREDICTED: protransforming growth factor alpha-like isoform X2 [Ictalurus punctatus]
U-MYRTX-Mrub1a	XP_007551561.2	52.381	42	31	72	135	176	2.32e-07	57	61.9	54	54	PREDICTED: protransforming growth factor alpha [Poecilia formosa]
U-MYRTX-Mrub1a	XP_035488837.1	52.381	42	31	72	140	181	2.35e-07	57.4	61.9	54	54	protransforming growth factor alpha [Scophthalmus maximus]
U-MYRTX-Mrub1a	XP_042078963.1	52.381	42	31	72	141	182	2.47e-07	57	61.9	54	54	LOW QUALITY PROTEIN: protransforming growth factor alpha [Haplochromis burtoni]
U-MYRTX-Mrub1a	XP_039858790.1	52.381	42	31	72	141	182	2.58e-07	57	61.9	54	54	LOW QUALITY PROTEIN: protransforming growth factor alpha [Simochromis diagramma]
U-MYRTX-Mrub1a	XP_018541247.1	52.381	42	31	72	140	181	2.68e-07	57	61.9	54	54	PREDICTED: pro-epidermal growth factor-like isoform X2 [Lates calcarifer]
U-MYRTX-Mrub1a	XP_034541802.1	52.381	42	31	72	138	179	2.7e-07	57	61.9	54	54	protransforming growth factor alpha [Notolabrus celidotus]
U-MYRTX-Mrub1a	KAG7494570.1	52.381	42	31	72	128	169	2.72e-07	56.6	61.9	54	54	protransforming growth factor alpha [Solea senegalensis]
U-MYRTX-Mrub1a	XP_018541246.1	52.381	42	31	72	150	191	2.82e-07	57	61.9	54	54	PREDICTED: pro-epidermal growth factor-like isoform X1 [Lates calcarifer]
U-MYRTX-Mrub1a	XP_038551168.1	52.381	42	31	72	151	192	3.02e-07	57	61.9	54	54	serine-rich adhesin for platelets-like isoform X1 [Micropterus salmoides]
U-MYRTX-Mrub1a	XP_036957324.1	52.381	42	31	72	134	175	3.19e-07	56.6	61.9	54	54	protransforming growth factor alpha isoform X1 [Acanthopagrus latus]
U-MYRTX-Mrub1a	XP_017334931.1	52.381	42	31	72	70	111	3.33e-07	56.2	61.9	54	54	PREDICTED: protransforming growth factor alpha-like isoform X1 [Ictalurus punctatus]
U-MYRTX-Mrub1a	XP_030585678.1	52.381	42	31	72	141	182	3.34e-07	56.6	61.9	54	54	protransforming growth factor alpha [Archocentrus centrarchus]
U-MYRTX-Mrub1a	XP_041816656.1	52.381	42	31	72	137	178	3.39e-07	56.6	64.29	54	54	protransforming growth factor alpha [Chelmon rostratus]
U-MYRTX-Mrub1a	XP_029358800.1	52.381	42	31	72	133	174	3.48e-07	56.6	61.9	54	54	LOW QUALITY PROTEIN: protransforming growth factor alpha [Echeneis naucrates]
U-MYRTX-Mrub1a	XP_033852589.2	51.064	47	31	77	43	89	1.19e-07	56.6	57.45	60	60	protransforming growth factor alpha-like isoform X2 [Acipenser ruthenus]
U-MYRTX-Mrub1a	XP_034768403.1	51.064	47	31	77	43	89	1.52e-07	56.6	57.45	60	60	protransforming growth factor alpha-like isoform X1 [Acipenser ruthenus]
U-MYRTX-Mrub1a	XP_020453677.1	51.064	47	31	77	133	179	2.56e-07	57	59.57	60	60	uncharacterized protein LOC109958999 [Monopterus albus]
U-MYRTX-Mrub1a	MBN3294976.1	50	42	31	72	8	49	7.49e-08	55.8	61.9	54	54	TGFA factor [Amia calva]
U-MYRTX-Mrub1a	TWW62038.1	50	42	31	72	160	201	1.55e-07	57.8	61.9	54	54	Protransforming growth factor alpha [Takifugu flavidus]
U-MYRTX-Mrub1a	XP_003973363.3	50	42	31	72	164	205	3.08e-07	57	61.9	54	54	uncharacterized protein LOC101076984 [Takifugu rubripes]
U-MYRTX-Mrub1a	TNM88817.1	50	42	31	72	164	205	3.14e-07	57	61.9	54	54	hypothetical protein fugu_005071 [Takifugu bimaculatus]
U-MYRTX-Mrub1a	NWV85043.1	47.619	42	31	72	8	49	3.11e-07	53.9	64.29	54	54	TGFA factor [Dasyornis broadbenti]
U-MYRTX-Mrub1a	XP_044124175.1	46.939	49	24	72	884	932	1.7e-08	60.8	69.39	63	63	pro-epidermal growth factor [Bufo gargarizans]
U-MYRTX-Mrub1a	KAG8592916.1	45.652	46	27	72	890	935	2.37e-07	57.8	69.57	59	59	hypothetical protein GDO81_000667 [Engystomops pustulosus]
U-MYRTX-Mrub1a	KAG9480218.1	42.857	56	23	78	883	938	4.96e-10	65.5	67.86	72	72	hypothetical protein GDO78_011960 [Eleutherodactylus coqui]
U-MYRTX-Mrub1a	XP_040274305.1	42.857	49	24	72	884	932	1.05e-07	58.5	69.39	63	63	pro-epidermal growth factor [Bufo bufo]
U-MYRTX-Mrub1a	NWW77858.1	42.308	52	26	77	4	55	8.06e-08	56.6	59.62	67	67	BTC protein [Climacteris rufus]
U-MYRTX-Mrub1a	NXB49412.1	42.308	52	26	77	15	66	9.13e-08	56.6	63.46	67	67	BTC protein [Leucopsar rothschildi]
U-MYRTX-Mrub1a	NXU34797.1	42.308	52	26	77	6	57	1.35e-07	55.8	59.62	67	67	BTC protein [Drymodes brunneopygia]
U-MYRTX-Mrub1a	NXI88502.1	42.308	52	26	77	4	55	1.52e-07	55.8	59.62	67	67	BTC protein [Rhipidura dahli]
U-MYRTX-Mrub1a	NWI45537.1	42.308	52	26	77	16	67	2.17e-07	55.5	59.62	67	67	BTC protein [Picathartes gymnocephalus]
U-MYRTX-Mrub1a	XP_040059202.1	41.379	58	15	72	124	181	1.61e-07	57.8	53.45	74	74	protransforming growth factor alpha isoform X4 [Gasterosteus aculeatus aculeatus]
U-MYRTX-Mrub1a	XP_040059204.1	41.379	58	15	72	117	174	1.61e-07	57.8	53.45	74	74	protransforming growth factor alpha isoform X5 [Gasterosteus aculeatus aculeatus]
U-MYRTX-Mrub1a	XP_040059201.1	41.379	58	15	72	211	268	1.64e-07	58.2	53.45	74	74	protransforming growth factor alpha isoform X3 [Gasterosteus aculeatus aculeatus]
U-MYRTX-Mrub1a	XP_040059199.1	41.379	58	15	72	211	268	2.58e-07	57.4	53.45	74	74	protransforming growth factor alpha isoform X1 [Gasterosteus aculeatus aculeatus]
U-MYRTX-Mrub1a	XP_040059200.1	41.379	58	15	72	201	258	3.09e-07	57.4	53.45	74	74	protransforming growth factor alpha isoform X2 [Gasterosteus aculeatus aculeatus]
U-MYRTX-Mrub1a	P0DSL4.1	41.25	80	1	78	1	80	7.98e-13	68.2	57.5	100	100	RecName: Full=U-myrmeciitoxin(02)-Mg1a; Short=MIITX(02)-Mg1a; Short=U-MIITX(02)-Mg1a; Flags: Precursor [Myrmecia gulosa]
U-MYRTX-Mrub1a	KFO61976.1	40.385	52	26	77	4	55	2.47e-07	55.1	59.62	67	67	Probetacellulin, partial [Corvus brachyrhynchos]
U-MYRTX-Mrub1a	NXE97878.1	40.385	52	26	77	3	54	2.64e-07	55.1	59.62	67	67	BTC protein [Menura novaehollandiae]
U-MYRTX-Mrub1a	NXY55942.1	40.385	52	26	77	4	55	2.69e-07	55.1	59.62	67	67	BTC protein [Callaeas wilsoni]
U-MYRTX-Mrub1a	NXD27547.1	40.385	52	26	77	4	55	2.69e-07	55.1	59.62	67	67	BTC protein [Elachura formosa]
U-MYRTX-Mrub1a	NXB12859.1	40.385	52	26	77	5	56	2.93e-07	55.1	59.62	67	67	BTC protein [Cnemophilus loriae]
U-MYRTX-Mrub1a	NXH65120.1	40.385	52	26	77	4	55	2.97e-07	55.1	59.62	67	67	BTC protein [Rhabdornis inornatus]
U-MYRTX-Mrub1a	NWV97851.1	40.385	52	26	77	4	55	3.07e-07	55.1	59.62	67	67	BTC protein [Machaerirhynchus nigripectus]
U-MYRTX-Mrub1a	NWU20483.1	40.385	52	26	77	3	54	3.1e-07	55.1	59.62	67	67	BTC protein [Platysteira castanea]
U-MYRTX-Mrub1a	NXC91656.1	40.385	52	26	77	4	55	3.12e-07	54.3	59.62	67	67	BTC protein [Cercotrichas coryphoeus]
U-MYRTX-Mrub1a	NXT60680.1	40.385	52	26	77	4	55	3.13e-07	55.1	59.62	67	67	BTC protein [Chaetops frenatus]
U-MYRTX-Mrub1a	NWW61986.1	40.385	52	26	77	4	55	3.2e-07	55.1	59.62	67	67	BTC protein [Ifrita kowaldi]
U-MYRTX-Mrub1a	NXO11198.1	40.385	52	26	77	4	55	3.24e-07	54.7	59.62	67	67	BTC protein [Oriolus oriolus]
U-MYRTX-Mrub1a	NXL75542.1	40.385	52	26	77	4	55	3.27e-07	54.7	59.62	67	67	BTC protein [Leptocoma aspasia]
U-MYRTX-Mrub1a	NWW13703.1	40.385	52	26	77	5	56	3.34e-07	54.7	59.62	67	67	BTC protein [Oreocharis arfaki]
U-MYRTX-Mrub1a	NXH45615.1	40.385	52	26	77	5	56	3.48e-07	54.7	59.62	67	67	BTC protein [Dicaeum eximium]
U-MYRTX-Mrub1a	NXT89148.1	40	50	26	75	4	53	2e-07	55.5	60	64	64	BTC protein [Anhinga rufa]
U-MYRTX-Mrub1a	NXC78697.1	40	50	26	75	4	53	2.2e-07	55.1	60	64	64	BTC protein [Anhinga anhinga]
U-MYRTX-Mrub1a	NWI34205.1	38.462	52	24	75	3	54	6.15e-08	56.6	61.54	67	67	BTC protein [Sula dactylatra]
U-MYRTX-Mrub1a	NXS95981.1	38.462	52	24	75	2	53	1.3e-07	55.8	61.54	67	67	BTC protein [Jacana jacana]
U-MYRTX-Mrub1a	NWH42695.1	38.462	52	24	75	2	53	1.44e-07	55.8	61.54	67	67	BTC protein [Fregata magnificens]
U-MYRTX-Mrub1a	NXT24919.1	38.462	52	24	75	2	53	1.49e-07	55.8	59.62	67	67	BTC protein [Syrrhaptes paradoxus]
U-MYRTX-Mrub1a	XP_009633460.1	38.462	52	24	75	16	67	1.92e-07	55.1	59.62	67	67	probetacellulin-like, partial [Egretta garzetta]
U-MYRTX-Mrub1a	XP_040441401.1	38.462	52	24	75	27	78	2.56e-07	55.8	59.62	67	67	probetacellulin isoform X2 [Falco naumanni]
U-MYRTX-Mrub1a	KFP30285.1	38.462	52	24	75	4	55	2.87e-07	55.1	61.54	67	67	Probetacellulin, partial [Colius striatus]
U-MYRTX-Mrub1a	NXX77788.1	38.462	52	24	75	2	53	2.87e-07	55.1	61.54	67	67	BTC protein [Urocolius indicus]
U-MYRTX-Mrub1a	NXY92787.1	36.538	52	24	75	2	53	3.2e-07	54.3	59.62	67	67	BTC protein [Ceyx cyanopectus]
U-MYRTX-Mrub1a	NWU98725.1	34.921	63	15	77	34	96	3.41e-07	55.5	57.14	81	81	BTC protein [Upupa epops]
U-MYRTX-Mrub1a	XP_037019402.1	33.333	57	19	75	16	72	2.64e-07	55.5	61.4	73	73	probetacellulin isoform X2 [Artibeus jamaicensis]
U-MYRTX-Mrub1b	A0A6G9KJM3.1	91.954	87	1	85	1	87	2.35e-52	168	95.4	100	100	RecName: Full=U18-myrmicitoxin-Mri1a; Short=U18-MYRTX-Mri1a; Flags: Precursor [Manica rubida]
U-MYRTX-Mrub1b	XP_011296753.1	65.217	46	35	80	222	267	5.82e-11	68.2	69.57	54	54	PREDICTED: uncharacterized protein LOC105262724 isoform X2 [Fopius arisanus]
U-MYRTX-Mrub1b	XP_034948615.1	65.217	46	35	80	252	297	7.49e-11	67.8	69.57	54	54	uncharacterized protein LOC118072678 isoform X1 [Chelonus insularis]
U-MYRTX-Mrub1b	XP_034948617.1	65.217	46	35	80	252	297	7.56e-11	67.8	69.57	54	54	uncharacterized protein LOC118072678 isoform X2 [Chelonus insularis]
U-MYRTX-Mrub1b	XP_011296752.1	65.217	46	35	80	263	308	7.95e-11	67.8	69.57	54	54	PREDICTED: uncharacterized protein LOC105262724 isoform X1 [Fopius arisanus]
U-MYRTX-Mrub1b	XP_036140979.1	65.217	46	35	80	364	409	8.36e-11	67.8	71.74	54	54	histone-lysine N-methyltransferase Suv4-20 [Monomorium pharaonis]
U-MYRTX-Mrub1b	XP_015126261.1	65.217	46	35	80	221	266	9.5e-11	67.4	69.57	54	54	uncharacterized protein LOC107047882 [Diachasma alloeum]
U-MYRTX-Mrub1b	XP_043276215.1	65.217	46	35	80	494	539	1.07e-10	67.4	69.57	54	54	flocculation protein FLO11-like isoform X2 [Venturia canescens]
U-MYRTX-Mrub1b	XP_043276214.1	65.217	46	35	80	494	539	1.07e-10	67.4	69.57	54	54	flocculation protein FLO11-like isoform X1 [Venturia canescens]
U-MYRTX-Mrub1b	XP_019755555.1	63.83	47	34	80	96	142	9.46e-12	69.7	70.21	55	55	PREDICTED: uncharacterized protein LOC109534345 isoform X2 [Dendroctonus ponderosae]
U-MYRTX-Mrub1b	XP_019755554.1	63.83	47	34	80	113	159	9.46e-12	69.7	70.21	55	55	PREDICTED: uncharacterized protein LOC109534345 isoform X1 [Dendroctonus ponderosae]
U-MYRTX-Mrub1b	ENN79828.1	63.83	47	34	80	72	118	2.04e-11	68.2	70.21	55	55	hypothetical protein YQE_03651, partial [Dendroctonus ponderosae]
U-MYRTX-Mrub1b	KAH1010472.1	63.83	47	34	80	46	92	1.34e-10	66.2	70.21	55	55	hypothetical protein HUJ05_004760 [Dendroctonus ponderosae]
U-MYRTX-Mrub1b	KAH1003903.1	63.83	47	34	80	54	100	1.67e-10	65.9	70.21	55	55	hypothetical protein HUJ04_003740 [Dendroctonus ponderosae]
U-MYRTX-Mrub1b	XP_016916180.1	63.043	46	35	80	54	99	5.34e-11	65.1	71.74	54	54	protein spitz-like [Apis cerana]
U-MYRTX-Mrub1b	XP_011159811.1	63.043	46	35	80	313	358	7.88e-11	67.8	71.74	54	54	uncharacterized protein LOC105195885 [Solenopsis invicta]
U-MYRTX-Mrub1b	XP_016772437.2	63.043	46	35	80	351	396	1.01e-10	67.4	71.74	54	54	uncharacterized protein LOC100577697 isoform X1 [Apis mellifera]
U-MYRTX-Mrub1b	XP_018393552.1	63.043	46	35	80	337	382	1.1e-10	67.4	71.74	54	54	PREDICTED: uncharacterized protein LOC108772515 [Cyphomyrmex costatus]
U-MYRTX-Mrub1b	XP_030752827.1	63.043	46	35	80	114	159	1.24e-10	67	69.57	54	54	uncharacterized protein LOC115879916 isoform X1 [Sitophilus oryzae]
U-MYRTX-Mrub1b	XP_030752828.1	63.043	46	35	80	97	142	1.3e-10	66.6	69.57	54	54	uncharacterized protein LOC115879916 isoform X2 [Sitophilus oryzae]
U-MYRTX-Mrub1b	XP_018375686.1	63.043	46	35	80	296	341	1.58e-10	67	71.74	54	54	PREDICTED: uncharacterized protein LOC108769287 [Trachymyrmex cornetzi]
U-MYRTX-Mrub1b	TGZ53533.1	63.043	46	35	80	323	368	1.65e-10	67	71.74	54	54	Protein spitz [Temnothorax longispinosus]
U-MYRTX-Mrub1b	XP_011692456.1	63.043	46	35	80	327	372	1.85e-10	66.6	71.74	54	54	PREDICTED: uncharacterized protein LOC105452763 [Wasmannia auropunctata]
U-MYRTX-Mrub1b	XP_033332500.1	63.043	46	35	80	360	405	1.86e-10	66.6	71.74	54	54	uncharacterized protein LOC117223975 isoform X1 [Megalopta genalis]
U-MYRTX-Mrub1b	XP_043786611.1	63.043	46	35	80	366	411	1.92e-10	66.6	71.74	54	54	uncharacterized protein LOC122711674 [Apis laboriosa]
U-MYRTX-Mrub1b	KAG5336559.1	63.043	46	35	80	320	365	1.92e-10	66.6	71.74	54	54	SPITZ protein, partial [Acromyrmex charruanus]
U-MYRTX-Mrub1b	XP_024872586.1	63.043	46	35	80	320	365	1.99e-10	66.6	71.74	54	54	uncharacterized protein LOC112455111 [Temnothorax curvispinosus]
U-MYRTX-Mrub1b	XP_011332740.2	63.043	46	35	80	351	396	2.01e-10	66.6	71.74	54	54	ankyrin repeat and ELMO domain-containing protein D isoform X1 [Ooceraea biroi]
U-MYRTX-Mrub1b	KAG5313105.1	63.043	46	35	80	297	342	2.08e-10	66.6	71.74	54	54	SPITZ protein, partial [Pseudoatta argentina]
U-MYRTX-Mrub1b	KAF7268939.1	63.043	46	35	80	63	108	2.13e-10	65.9	69.57	54	54	hypothetical protein GWI33_017970, partial [Rhynchophorus ferrugineus]
U-MYRTX-Mrub1b	KAG5326061.1	63.043	46	35	80	297	342	2.36e-10	66.6	71.74	54	54	SPITZ protein, partial [Acromyrmex heyeri]
U-MYRTX-Mrub1b	XP_043249874.1	63.043	46	35	80	285	330	2.4e-10	66.6	71.74	54	54	uncharacterized protein LOC122395940 [Colletes gigas]
U-MYRTX-Mrub1b	XP_018315128.1	63.043	46	35	80	287	332	2.4e-10	66.6	71.74	54	54	PREDICTED: uncharacterized protein LOC108730130 [Trachymyrmex zeteki]
U-MYRTX-Mrub1b	KYN04417.1	63.043	46	35	80	4	49	2.44e-10	64.3	71.74	54	54	Protein spitz [Cyphomyrmex costatus]
U-MYRTX-Mrub1b	XP_011862513.1	63.043	46	35	80	345	390	2.44e-10	66.6	71.74	54	54	PREDICTED: uncharacterized protein LOC105559077 [Vollenhovia emeryi]
U-MYRTX-Mrub1b	KAF3424891.1	63.043	46	35	80	339	384	2.44e-10	66.6	71.74	54	54	hypothetical protein E2986_06163 [Frieseomelitta varia]
U-MYRTX-Mrub1b	XP_003700443.2	63.043	46	35	80	301	346	2.56e-10	66.2	71.74	54	54	PREDICTED: uncharacterized protein LOC100878057 [Megachile rotundata]
U-MYRTX-Mrub1b	XP_043516556.1	63.043	46	35	80	348	393	2.61e-10	66.2	71.74	54	54	uncharacterized protein LOC122532115 [Frieseomelitta varia]
U-MYRTX-Mrub1b	PBC28054.1	63.043	46	35	80	4	49	2.69e-10	63.9	71.74	54	54	Protein spitz [Apis cerana cerana]
U-MYRTX-Mrub1b	XP_043604498.1	63.043	46	35	80	305	350	2.99e-10	66.2	71.74	54	54	uncharacterized protein LOC122577306 isoform X1 [Bombus pyrosoma]
U-MYRTX-Mrub1b	EGI68044.1	63.043	46	35	80	4	49	3.02e-10	63.9	71.74	54	54	Protein spitz [Acromyrmex echinatior]
U-MYRTX-Mrub1b	KAG5315741.1	63.043	46	35	80	308	353	3.24e-10	66.2	71.74	54	54	SPITZ protein, partial [Acromyrmex insinuator]
U-MYRTX-Mrub1b	EZA58134.1	63.043	46	35	80	4	49	3.29e-10	63.9	71.74	54	54	Protein spitz [Ooceraea biroi]
U-MYRTX-Mrub1b	XP_014484042.1	63.043	46	35	80	294	339	3.32e-10	66.2	71.74	54	54	PREDICTED: uncharacterized protein LOC106749269 isoform X2 [Dinoponera quadriceps]
U-MYRTX-Mrub1b	XP_014484040.1	63.043	46	35	80	294	339	3.35e-10	66.2	71.74	54	54	PREDICTED: uncharacterized protein LOC106749269 isoform X1 [Dinoponera quadriceps]
U-MYRTX-Mrub1b	XP_017753610.1	63.043	46	35	80	300	345	3.36e-10	66.2	71.74	54	54	PREDICTED: uncharacterized protein LOC108546172 [Eufriesea mexicana]
U-MYRTX-Mrub1b	XP_032670489.1	63.043	46	35	80	331	376	3.39e-10	66.2	71.74	54	54	uncharacterized protein LOC116843818 isoform X2 [Odontomachus brunneus]
U-MYRTX-Mrub1b	XP_032670488.1	63.043	46	35	80	331	376	3.39e-10	66.2	71.74	54	54	uncharacterized protein LOC116843818 isoform X1 [Odontomachus brunneus]
U-MYRTX-Mrub1b	XP_043604499.1	63.043	46	35	80	299	344	3.67e-10	65.9	71.74	54	54	uncharacterized protein LOC122577306 isoform X2 [Bombus pyrosoma]
U-MYRTX-Mrub1b	XP_016772438.2	63.043	46	35	80	225	270	3.94e-10	65.9	71.74	54	54	uncharacterized protein LOC100577697 isoform X2 [Apis mellifera]
U-MYRTX-Mrub1b	XP_015428444.1	63.043	46	35	80	308	353	4.01e-10	65.9	71.74	54	54	PREDICTED: uncharacterized protein LOC107185297 [Dufourea novaeangliae]
U-MYRTX-Mrub1b	XP_003402207.2	63.043	46	35	80	305	350	4.13e-10	65.9	71.74	54	54	uncharacterized protein LOC100644466 isoform X1 [Bombus terrestris]
U-MYRTX-Mrub1b	XP_008206324.1	63.043	46	35	80	264	309	4.15e-10	65.9	71.74	54	54	uncharacterized protein LOC100121300 isoform X2 [Nasonia vitripennis]
U-MYRTX-Mrub1b	XP_008206323.1	63.043	46	35	80	264	309	4.15e-10	65.9	71.74	54	54	uncharacterized protein LOC100121300 isoform X1 [Nasonia vitripennis]
U-MYRTX-Mrub1b	XP_033196853.1	63.043	46	35	80	304	349	4.21e-10	65.9	71.74	54	54	uncharacterized protein LOC117160296 isoform X1 [Bombus vancouverensis nearcticus]
U-MYRTX-Mrub1b	XP_033365570.1	63.043	46	35	80	305	350	4.21e-10	65.9	71.74	54	54	uncharacterized protein LOC117242761 isoform X1 [Bombus vosnesenskii]
U-MYRTX-Mrub1b	XP_034183091.1	63.043	46	35	80	296	341	4.28e-10	65.9	71.74	54	54	uncharacterized protein LOC117605651 [Osmia lignaria]
U-MYRTX-Mrub1b	XP_029049634.1	63.043	46	35	80	297	342	4.28e-10	65.9	71.74	54	54	uncharacterized protein LOC114879158 isoform X1 [Osmia bicornis bicornis]
U-MYRTX-Mrub1b	XP_024225394.1	63.043	46	35	80	303	348	4.29e-10	65.9	71.74	54	54	uncharacterized protein LOC100745703 isoform X1 [Bombus impatiens]
U-MYRTX-Mrub1b	XP_011144482.2	63.043	46	35	80	347	392	4.33e-10	65.9	71.74	54	54	uncharacterized protein LOC105186150 isoform X2 [Harpegnathos saltator]
U-MYRTX-Mrub1b	XP_011144481.2	63.043	46	35	80	347	392	4.33e-10	65.9	71.74	54	54	uncharacterized protein LOC105186150 isoform X1 [Harpegnathos saltator]
U-MYRTX-Mrub1b	KAG7207824.1	63.043	46	35	80	280	325	5.17e-10	65.5	71.74	54	54	hypothetical protein KM043_009425 [Ampulex compressa]
U-MYRTX-Mrub1b	XP_012286687.1	63.043	46	35	80	271	316	5.21e-10	65.5	71.74	54	54	uncharacterized protein LOC105703122 isoform X2 [Orussus abietinus]
U-MYRTX-Mrub1b	XP_012286678.1	63.043	46	35	80	271	316	5.21e-10	65.5	71.74	54	54	uncharacterized protein LOC105703122 isoform X1 [Orussus abietinus]
U-MYRTX-Mrub1b	XP_017892681.1	63.043	46	35	80	302	347	5.27e-10	65.5	71.74	54	54	uncharacterized protein LOC108632539 isoform X2 [Ceratina calcarata]
U-MYRTX-Mrub1b	XP_017892680.1	63.043	46	35	80	302	347	5.27e-10	65.5	71.74	54	54	uncharacterized protein LOC108632539 isoform X1 [Ceratina calcarata]
U-MYRTX-Mrub1b	XP_033196854.1	63.043	46	35	80	294	339	5.36e-10	65.5	71.74	54	54	uncharacterized protein LOC117160296 isoform X2 [Bombus vancouverensis nearcticus]
U-MYRTX-Mrub1b	XP_033365571.1	63.043	46	35	80	295	340	5.36e-10	65.5	71.74	54	54	uncharacterized protein LOC117242761 isoform X2 [Bombus vosnesenskii]
U-MYRTX-Mrub1b	XP_029049650.1	63.043	46	35	80	287	332	5.89e-10	65.5	71.74	54	54	uncharacterized protein LOC114879158 isoform X2 [Osmia bicornis bicornis]
U-MYRTX-Mrub1b	XP_017792797.1	63.043	46	35	80	343	388	5.97e-10	65.5	71.74	54	54	PREDICTED: uncharacterized protein LOC108574684 [Habropoda laboriosa]
U-MYRTX-Mrub1b	XP_033178251.1	63.043	46	35	80	293	338	6.02e-10	65.5	71.74	54	54	uncharacterized protein LOC100745703 isoform X2 [Bombus impatiens]
U-MYRTX-Mrub1b	XP_031825764.1	63.043	46	35	80	54	99	6.19e-10	63.9	71.74	54	54	protein spitz-like [Nomia melanderi]
U-MYRTX-Mrub1b	XP_018046195.1	63.043	46	35	80	294	339	6.45e-10	65.1	71.74	54	54	PREDICTED: uncharacterized protein LOC108685743 [Atta colombica]
U-MYRTX-Mrub1b	XP_012054355.1	63.043	46	35	80	295	340	6.45e-10	65.1	71.74	54	54	PREDICTED: uncharacterized protein LOC105617411 [Atta cephalotes]
U-MYRTX-Mrub1b	OAD59388.1	63.043	46	35	80	54	99	7.01e-10	63.9	71.74	54	54	Protein spitz [Eufriesea mexicana]
U-MYRTX-Mrub1b	KOC62741.1	63.043	46	35	80	54	99	7.38e-10	63.9	71.74	54	54	Protein spitz [Habropoda laboriosa]
U-MYRTX-Mrub1b	XP_012286698.1	63.043	46	35	80	183	228	7.82e-10	64.7	71.74	54	54	uncharacterized protein LOC105703122 isoform X3 [Orussus abietinus]
U-MYRTX-Mrub1b	XP_011050137.1	63.043	46	35	80	300	345	8.75e-10	64.7	71.74	54	54	PREDICTED: uncharacterized protein LOC105143476 [Acromyrmex echinatior]
U-MYRTX-Mrub1b	KZC07024.1	63.043	46	35	80	54	99	9.39e-10	63.5	71.74	54	54	Protein spitz [Dufourea novaeangliae]
U-MYRTX-Mrub1b	KYM85060.1	63.043	46	35	80	310	355	1.01e-09	64.7	71.74	54	54	Protein spitz [Atta colombica]
U-MYRTX-Mrub1b	XP_011642347.1	63.043	46	35	80	346	391	1.06e-09	64.7	69.57	54	54	uncharacterized protein LOC105430466 [Pogonomyrmex barbatus]
U-MYRTX-Mrub1b	KAH0946135.1	63.043	46	35	80	288	333	1.07e-09	64.7	71.74	54	54	hypothetical protein HN011_010356, partial [Eciton burchellii]
U-MYRTX-Mrub1b	XP_020285918.1	63.043	46	35	80	271	316	1.08e-09	64.7	71.74	54	54	uncharacterized protein LOC109855760 [Pseudomyrmex gracilis]
U-MYRTX-Mrub1b	EFN81308.1	63.043	46	35	80	68	113	1.13e-09	63.5	71.74	54	54	Protein spitz [Harpegnathos saltator]
U-MYRTX-Mrub1b	KAF7407329.1	63.043	46	35	80	539	584	1.32e-09	64.3	71.74	54	54	hypothetical protein [Vespula vulgaris]
U-MYRTX-Mrub1b	XP_043685562.1	63.043	46	35	80	543	588	1.33e-09	64.3	71.74	54	54	myb-like protein A isoform X1 [Vespula pensylvanica]
U-MYRTX-Mrub1b	XP_011332741.2	63.043	46	35	80	332	377	1.41e-09	64.3	71.74	54	54	uncharacterized protein LOC105276648 isoform X2 [Ooceraea biroi]
U-MYRTX-Mrub1b	XP_006611897.2	63.043	46	35	80	144	189	1.42e-09	63.9	71.74	54	54	uncharacterized protein LOC102677289, partial [Apis dorsata]
U-MYRTX-Mrub1b	XP_046817988.1	63.043	46	35	80	561	606	1.43e-09	64.3	71.74	54	54	probable serine/threonine-protein kinase DDB_G0282963 isoform X2 [Vespa crabro]
U-MYRTX-Mrub1b	XP_035727760.1	63.043	46	35	80	572	617	1.43e-09	64.3	71.74	54	54	myb-like protein Q isoform X2 [Vespa mandarinia]
U-MYRTX-Mrub1b	XP_035727753.1	63.043	46	35	80	572	617	1.43e-09	64.3	71.74	54	54	myb-like protein Q isoform X1 [Vespa mandarinia]
U-MYRTX-Mrub1b	XP_031783523.1	63.043	46	35	80	171	216	1.43e-09	63.9	71.74	54	54	uncharacterized protein LOC100121300 isoform X3 [Nasonia vitripennis]
U-MYRTX-Mrub1b	XP_043685563.1	63.043	46	35	80	543	588	1.44e-09	64.3	71.74	54	54	myb-like protein A isoform X2 [Vespula pensylvanica]
U-MYRTX-Mrub1b	XP_046817979.1	63.043	46	35	80	561	606	1.45e-09	64.3	71.74	54	54	probable serine/threonine-protein kinase DDB_G0282963 isoform X1 [Vespa crabro]
U-MYRTX-Mrub1b	XP_043477948.1	63.043	46	35	80	302	347	1.47e-09	64.3	71.74	54	54	uncharacterized protein LOC122508582 isoform X2 [Leptopilina heterotoma]
U-MYRTX-Mrub1b	XP_043477947.1	63.043	46	35	80	302	347	1.51e-09	64.3	71.74	54	54	uncharacterized protein LOC122508582 isoform X1 [Leptopilina heterotoma]
U-MYRTX-Mrub1b	XP_037962286.1	61.702	47	35	81	58	104	9.2e-10	62.8	65.96	55	55	protein spitz-like [Plutella xylostella]
U-MYRTX-Mrub1b	KAH0555357.1	57.692	52	29	80	307	358	1.06e-10	67.4	65.38	61	61	hypothetical protein KQX54_017901 [Cotesia glomerata]
U-MYRTX-Mrub1b	XP_014295045.1	57.692	52	29	80	97	148	4.76e-10	65.1	65.38	61	61	PREDICTED: uncharacterized protein LOC103570856, partial [Microplitis demolitor]
U-MYRTX-Mrub1b	XP_044583721.1	57.692	52	29	80	258	309	5.66e-10	65.5	65.38	61	61	1-phosphatidylinositol 3-phosphate 5-kinase-like [Cotesia glomerata]
U-MYRTX-Mrug1c	A0A6G9KJM3.1	91.954	87	1	85	1	87	2.35e-52	168	95.4	100	100	RecName: Full=U18-myrmicitoxin-Mri1a; Short=U18-MYRTX-Mri1a; Flags: Precursor [Manica rubida]
U-MYRTX-Mrug1c	XP_011296753.1	65.217	46	35	80	222	267	5.82e-11	68.2	69.57	54	54	PREDICTED: uncharacterized protein LOC105262724 isoform X2 [Fopius arisanus]
U-MYRTX-Mrug1c	XP_034948615.1	65.217	46	35	80	252	297	7.49e-11	67.8	69.57	54	54	uncharacterized protein LOC118072678 isoform X1 [Chelonus insularis]
U-MYRTX-Mrug1c	XP_034948617.1	65.217	46	35	80	252	297	7.56e-11	67.8	69.57	54	54	uncharacterized protein LOC118072678 isoform X2 [Chelonus insularis]
U-MYRTX-Mrug1c	XP_011296752.1	65.217	46	35	80	263	308	7.95e-11	67.8	69.57	54	54	PREDICTED: uncharacterized protein LOC105262724 isoform X1 [Fopius arisanus]
U-MYRTX-Mrug1c	XP_036140979.1	65.217	46	35	80	364	409	8.36e-11	67.8	71.74	54	54	histone-lysine N-methyltransferase Suv4-20 [Monomorium pharaonis]
U-MYRTX-Mrug1c	XP_015126261.1	65.217	46	35	80	221	266	9.5e-11	67.4	69.57	54	54	uncharacterized protein LOC107047882 [Diachasma alloeum]
U-MYRTX-Mrug1c	XP_043276215.1	65.217	46	35	80	494	539	1.07e-10	67.4	69.57	54	54	flocculation protein FLO11-like isoform X2 [Venturia canescens]
U-MYRTX-Mrug1c	XP_043276214.1	65.217	46	35	80	494	539	1.07e-10	67.4	69.57	54	54	flocculation protein FLO11-like isoform X1 [Venturia canescens]
U-MYRTX-Mrug1c	XP_019755555.1	63.83	47	34	80	96	142	9.46e-12	69.7	70.21	55	55	PREDICTED: uncharacterized protein LOC109534345 isoform X2 [Dendroctonus ponderosae]
U-MYRTX-Mrug1c	XP_019755554.1	63.83	47	34	80	113	159	9.46e-12	69.7	70.21	55	55	PREDICTED: uncharacterized protein LOC109534345 isoform X1 [Dendroctonus ponderosae]
U-MYRTX-Mrug1c	ENN79828.1	63.83	47	34	80	72	118	2.04e-11	68.2	70.21	55	55	hypothetical protein YQE_03651, partial [Dendroctonus ponderosae]
U-MYRTX-Mrug1c	KAH1010472.1	63.83	47	34	80	46	92	1.34e-10	66.2	70.21	55	55	hypothetical protein HUJ05_004760 [Dendroctonus ponderosae]
U-MYRTX-Mrug1c	KAH1003903.1	63.83	47	34	80	54	100	1.67e-10	65.9	70.21	55	55	hypothetical protein HUJ04_003740 [Dendroctonus ponderosae]
U-MYRTX-Mrug1c	XP_016916180.1	63.043	46	35	80	54	99	5.34e-11	65.1	71.74	54	54	protein spitz-like [Apis cerana]
U-MYRTX-Mrug1c	XP_011159811.1	63.043	46	35	80	313	358	7.88e-11	67.8	71.74	54	54	uncharacterized protein LOC105195885 [Solenopsis invicta]
U-MYRTX-Mrug1c	XP_016772437.2	63.043	46	35	80	351	396	1.01e-10	67.4	71.74	54	54	uncharacterized protein LOC100577697 isoform X1 [Apis mellifera]
U-MYRTX-Mrug1c	XP_018393552.1	63.043	46	35	80	337	382	1.1e-10	67.4	71.74	54	54	PREDICTED: uncharacterized protein LOC108772515 [Cyphomyrmex costatus]
U-MYRTX-Mrug1c	XP_030752827.1	63.043	46	35	80	114	159	1.24e-10	67	69.57	54	54	uncharacterized protein LOC115879916 isoform X1 [Sitophilus oryzae]
U-MYRTX-Mrug1c	XP_030752828.1	63.043	46	35	80	97	142	1.3e-10	66.6	69.57	54	54	uncharacterized protein LOC115879916 isoform X2 [Sitophilus oryzae]
U-MYRTX-Mrug1c	XP_018375686.1	63.043	46	35	80	296	341	1.58e-10	67	71.74	54	54	PREDICTED: uncharacterized protein LOC108769287 [Trachymyrmex cornetzi]
U-MYRTX-Mrug1c	TGZ53533.1	63.043	46	35	80	323	368	1.65e-10	67	71.74	54	54	Protein spitz [Temnothorax longispinosus]
U-MYRTX-Mrug1c	XP_011692456.1	63.043	46	35	80	327	372	1.85e-10	66.6	71.74	54	54	PREDICTED: uncharacterized protein LOC105452763 [Wasmannia auropunctata]
U-MYRTX-Mrug1c	XP_033332500.1	63.043	46	35	80	360	405	1.86e-10	66.6	71.74	54	54	uncharacterized protein LOC117223975 isoform X1 [Megalopta genalis]
U-MYRTX-Mrug1c	XP_043786611.1	63.043	46	35	80	366	411	1.92e-10	66.6	71.74	54	54	uncharacterized protein LOC122711674 [Apis laboriosa]
U-MYRTX-Mrug1c	KAG5336559.1	63.043	46	35	80	320	365	1.92e-10	66.6	71.74	54	54	SPITZ protein, partial [Acromyrmex charruanus]
U-MYRTX-Mrug1c	XP_024872586.1	63.043	46	35	80	320	365	1.99e-10	66.6	71.74	54	54	uncharacterized protein LOC112455111 [Temnothorax curvispinosus]
U-MYRTX-Mrug1c	XP_011332740.2	63.043	46	35	80	351	396	2.01e-10	66.6	71.74	54	54	ankyrin repeat and ELMO domain-containing protein D isoform X1 [Ooceraea biroi]
U-MYRTX-Mrug1c	KAG5313105.1	63.043	46	35	80	297	342	2.08e-10	66.6	71.74	54	54	SPITZ protein, partial [Pseudoatta argentina]
U-MYRTX-Mrug1c	KAF7268939.1	63.043	46	35	80	63	108	2.13e-10	65.9	69.57	54	54	hypothetical protein GWI33_017970, partial [Rhynchophorus ferrugineus]
U-MYRTX-Mrug1c	KAG5326061.1	63.043	46	35	80	297	342	2.36e-10	66.6	71.74	54	54	SPITZ protein, partial [Acromyrmex heyeri]
U-MYRTX-Mrug1c	XP_043249874.1	63.043	46	35	80	285	330	2.4e-10	66.6	71.74	54	54	uncharacterized protein LOC122395940 [Colletes gigas]
U-MYRTX-Mrug1c	XP_018315128.1	63.043	46	35	80	287	332	2.4e-10	66.6	71.74	54	54	PREDICTED: uncharacterized protein LOC108730130 [Trachymyrmex zeteki]
U-MYRTX-Mrug1c	KYN04417.1	63.043	46	35	80	4	49	2.44e-10	64.3	71.74	54	54	Protein spitz [Cyphomyrmex costatus]
U-MYRTX-Mrug1c	XP_011862513.1	63.043	46	35	80	345	390	2.44e-10	66.6	71.74	54	54	PREDICTED: uncharacterized protein LOC105559077 [Vollenhovia emeryi]
U-MYRTX-Mrug1c	KAF3424891.1	63.043	46	35	80	339	384	2.44e-10	66.6	71.74	54	54	hypothetical protein E2986_06163 [Frieseomelitta varia]
U-MYRTX-Mrug1c	XP_003700443.2	63.043	46	35	80	301	346	2.56e-10	66.2	71.74	54	54	PREDICTED: uncharacterized protein LOC100878057 [Megachile rotundata]
U-MYRTX-Mrug1c	XP_043516556.1	63.043	46	35	80	348	393	2.61e-10	66.2	71.74	54	54	uncharacterized protein LOC122532115 [Frieseomelitta varia]
U-MYRTX-Mrug1c	PBC28054.1	63.043	46	35	80	4	49	2.69e-10	63.9	71.74	54	54	Protein spitz [Apis cerana cerana]
U-MYRTX-Mrug1c	XP_043604498.1	63.043	46	35	80	305	350	2.99e-10	66.2	71.74	54	54	uncharacterized protein LOC122577306 isoform X1 [Bombus pyrosoma]
U-MYRTX-Mrug1c	EGI68044.1	63.043	46	35	80	4	49	3.02e-10	63.9	71.74	54	54	Protein spitz [Acromyrmex echinatior]
U-MYRTX-Mrug1c	KAG5315741.1	63.043	46	35	80	308	353	3.24e-10	66.2	71.74	54	54	SPITZ protein, partial [Acromyrmex insinuator]
U-MYRTX-Mrug1c	EZA58134.1	63.043	46	35	80	4	49	3.29e-10	63.9	71.74	54	54	Protein spitz [Ooceraea biroi]
U-MYRTX-Mrug1c	XP_014484042.1	63.043	46	35	80	294	339	3.32e-10	66.2	71.74	54	54	PREDICTED: uncharacterized protein LOC106749269 isoform X2 [Dinoponera quadriceps]
U-MYRTX-Mrug1c	XP_014484040.1	63.043	46	35	80	294	339	3.35e-10	66.2	71.74	54	54	PREDICTED: uncharacterized protein LOC106749269 isoform X1 [Dinoponera quadriceps]
U-MYRTX-Mrug1c	XP_017753610.1	63.043	46	35	80	300	345	3.36e-10	66.2	71.74	54	54	PREDICTED: uncharacterized protein LOC108546172 [Eufriesea mexicana]
U-MYRTX-Mrug1c	XP_032670489.1	63.043	46	35	80	331	376	3.39e-10	66.2	71.74	54	54	uncharacterized protein LOC116843818 isoform X2 [Odontomachus brunneus]
U-MYRTX-Mrug1c	XP_032670488.1	63.043	46	35	80	331	376	3.39e-10	66.2	71.74	54	54	uncharacterized protein LOC116843818 isoform X1 [Odontomachus brunneus]
U-MYRTX-Mrug1c	XP_043604499.1	63.043	46	35	80	299	344	3.67e-10	65.9	71.74	54	54	uncharacterized protein LOC122577306 isoform X2 [Bombus pyrosoma]
U-MYRTX-Mrug1c	XP_016772438.2	63.043	46	35	80	225	270	3.94e-10	65.9	71.74	54	54	uncharacterized protein LOC100577697 isoform X2 [Apis mellifera]
U-MYRTX-Mrug1c	XP_015428444.1	63.043	46	35	80	308	353	4.01e-10	65.9	71.74	54	54	PREDICTED: uncharacterized protein LOC107185297 [Dufourea novaeangliae]
U-MYRTX-Mrug1c	XP_003402207.2	63.043	46	35	80	305	350	4.13e-10	65.9	71.74	54	54	uncharacterized protein LOC100644466 isoform X1 [Bombus terrestris]
U-MYRTX-Mrug1c	XP_008206324.1	63.043	46	35	80	264	309	4.15e-10	65.9	71.74	54	54	uncharacterized protein LOC100121300 isoform X2 [Nasonia vitripennis]
U-MYRTX-Mrug1c	XP_008206323.1	63.043	46	35	80	264	309	4.15e-10	65.9	71.74	54	54	uncharacterized protein LOC100121300 isoform X1 [Nasonia vitripennis]
U-MYRTX-Mrug1c	XP_033196853.1	63.043	46	35	80	304	349	4.21e-10	65.9	71.74	54	54	uncharacterized protein LOC117160296 isoform X1 [Bombus vancouverensis nearcticus]
U-MYRTX-Mrug1c	XP_033365570.1	63.043	46	35	80	305	350	4.21e-10	65.9	71.74	54	54	uncharacterized protein LOC117242761 isoform X1 [Bombus vosnesenskii]
U-MYRTX-Mrug1c	XP_034183091.1	63.043	46	35	80	296	341	4.28e-10	65.9	71.74	54	54	uncharacterized protein LOC117605651 [Osmia lignaria]
U-MYRTX-Mrug1c	XP_029049634.1	63.043	46	35	80	297	342	4.28e-10	65.9	71.74	54	54	uncharacterized protein LOC114879158 isoform X1 [Osmia bicornis bicornis]
U-MYRTX-Mrug1c	XP_024225394.1	63.043	46	35	80	303	348	4.29e-10	65.9	71.74	54	54	uncharacterized protein LOC100745703 isoform X1 [Bombus impatiens]
U-MYRTX-Mrug1c	XP_011144482.2	63.043	46	35	80	347	392	4.33e-10	65.9	71.74	54	54	uncharacterized protein LOC105186150 isoform X2 [Harpegnathos saltator]
U-MYRTX-Mrug1c	XP_011144481.2	63.043	46	35	80	347	392	4.33e-10	65.9	71.74	54	54	uncharacterized protein LOC105186150 isoform X1 [Harpegnathos saltator]
U-MYRTX-Mrug1c	KAG7207824.1	63.043	46	35	80	280	325	5.17e-10	65.5	71.74	54	54	hypothetical protein KM043_009425 [Ampulex compressa]
U-MYRTX-Mrug1c	XP_012286687.1	63.043	46	35	80	271	316	5.21e-10	65.5	71.74	54	54	uncharacterized protein LOC105703122 isoform X2 [Orussus abietinus]
U-MYRTX-Mrug1c	XP_012286678.1	63.043	46	35	80	271	316	5.21e-10	65.5	71.74	54	54	uncharacterized protein LOC105703122 isoform X1 [Orussus abietinus]
U-MYRTX-Mrug1c	XP_017892681.1	63.043	46	35	80	302	347	5.27e-10	65.5	71.74	54	54	uncharacterized protein LOC108632539 isoform X2 [Ceratina calcarata]
U-MYRTX-Mrug1c	XP_017892680.1	63.043	46	35	80	302	347	5.27e-10	65.5	71.74	54	54	uncharacterized protein LOC108632539 isoform X1 [Ceratina calcarata]
U-MYRTX-Mrug1c	XP_033196854.1	63.043	46	35	80	294	339	5.36e-10	65.5	71.74	54	54	uncharacterized protein LOC117160296 isoform X2 [Bombus vancouverensis nearcticus]
U-MYRTX-Mrug1c	XP_033365571.1	63.043	46	35	80	295	340	5.36e-10	65.5	71.74	54	54	uncharacterized protein LOC117242761 isoform X2 [Bombus vosnesenskii]
U-MYRTX-Mrug1c	XP_029049650.1	63.043	46	35	80	287	332	5.89e-10	65.5	71.74	54	54	uncharacterized protein LOC114879158 isoform X2 [Osmia bicornis bicornis]
U-MYRTX-Mrug1c	XP_017792797.1	63.043	46	35	80	343	388	5.97e-10	65.5	71.74	54	54	PREDICTED: uncharacterized protein LOC108574684 [Habropoda laboriosa]
U-MYRTX-Mrug1c	XP_033178251.1	63.043	46	35	80	293	338	6.02e-10	65.5	71.74	54	54	uncharacterized protein LOC100745703 isoform X2 [Bombus impatiens]
U-MYRTX-Mrug1c	XP_031825764.1	63.043	46	35	80	54	99	6.19e-10	63.9	71.74	54	54	protein spitz-like [Nomia melanderi]
U-MYRTX-Mrug1c	XP_018046195.1	63.043	46	35	80	294	339	6.45e-10	65.1	71.74	54	54	PREDICTED: uncharacterized protein LOC108685743 [Atta colombica]
U-MYRTX-Mrug1c	XP_012054355.1	63.043	46	35	80	295	340	6.45e-10	65.1	71.74	54	54	PREDICTED: uncharacterized protein LOC105617411 [Atta cephalotes]
U-MYRTX-Mrug1c	OAD59388.1	63.043	46	35	80	54	99	7.01e-10	63.9	71.74	54	54	Protein spitz [Eufriesea mexicana]
U-MYRTX-Mrug1c	KOC62741.1	63.043	46	35	80	54	99	7.38e-10	63.9	71.74	54	54	Protein spitz [Habropoda laboriosa]
U-MYRTX-Mrug1c	XP_012286698.1	63.043	46	35	80	183	228	7.82e-10	64.7	71.74	54	54	uncharacterized protein LOC105703122 isoform X3 [Orussus abietinus]
U-MYRTX-Mrug1c	XP_011050137.1	63.043	46	35	80	300	345	8.75e-10	64.7	71.74	54	54	PREDICTED: uncharacterized protein LOC105143476 [Acromyrmex echinatior]
U-MYRTX-Mrug1c	KZC07024.1	63.043	46	35	80	54	99	9.39e-10	63.5	71.74	54	54	Protein spitz [Dufourea novaeangliae]
U-MYRTX-Mrug1c	KYM85060.1	63.043	46	35	80	310	355	1.01e-09	64.7	71.74	54	54	Protein spitz [Atta colombica]
U-MYRTX-Mrug1c	XP_011642347.1	63.043	46	35	80	346	391	1.06e-09	64.7	69.57	54	54	uncharacterized protein LOC105430466 [Pogonomyrmex barbatus]
U-MYRTX-Mrug1c	KAH0946135.1	63.043	46	35	80	288	333	1.07e-09	64.7	71.74	54	54	hypothetical protein HN011_010356, partial [Eciton burchellii]
U-MYRTX-Mrug1c	XP_020285918.1	63.043	46	35	80	271	316	1.08e-09	64.7	71.74	54	54	uncharacterized protein LOC109855760 [Pseudomyrmex gracilis]
U-MYRTX-Mrug1c	EFN81308.1	63.043	46	35	80	68	113	1.13e-09	63.5	71.74	54	54	Protein spitz [Harpegnathos saltator]
U-MYRTX-Mrug1c	KAF7407329.1	63.043	46	35	80	539	584	1.32e-09	64.3	71.74	54	54	hypothetical protein [Vespula vulgaris]
U-MYRTX-Mrug1c	XP_043685562.1	63.043	46	35	80	543	588	1.33e-09	64.3	71.74	54	54	myb-like protein A isoform X1 [Vespula pensylvanica]
U-MYRTX-Mrug1c	XP_011332741.2	63.043	46	35	80	332	377	1.41e-09	64.3	71.74	54	54	uncharacterized protein LOC105276648 isoform X2 [Ooceraea biroi]
U-MYRTX-Mrug1c	XP_006611897.2	63.043	46	35	80	144	189	1.42e-09	63.9	71.74	54	54	uncharacterized protein LOC102677289, partial [Apis dorsata]
U-MYRTX-Mrug1c	XP_046817988.1	63.043	46	35	80	561	606	1.43e-09	64.3	71.74	54	54	probable serine/threonine-protein kinase DDB_G0282963 isoform X2 [Vespa crabro]
U-MYRTX-Mrug1c	XP_035727760.1	63.043	46	35	80	572	617	1.43e-09	64.3	71.74	54	54	myb-like protein Q isoform X2 [Vespa mandarinia]
U-MYRTX-Mrug1c	XP_035727753.1	63.043	46	35	80	572	617	1.43e-09	64.3	71.74	54	54	myb-like protein Q isoform X1 [Vespa mandarinia]
U-MYRTX-Mrug1c	XP_031783523.1	63.043	46	35	80	171	216	1.43e-09	63.9	71.74	54	54	uncharacterized protein LOC100121300 isoform X3 [Nasonia vitripennis]
U-MYRTX-Mrug1c	XP_043685563.1	63.043	46	35	80	543	588	1.44e-09	64.3	71.74	54	54	myb-like protein A isoform X2 [Vespula pensylvanica]
U-MYRTX-Mrug1c	XP_046817979.1	63.043	46	35	80	561	606	1.45e-09	64.3	71.74	54	54	probable serine/threonine-protein kinase DDB_G0282963 isoform X1 [Vespa crabro]
U-MYRTX-Mrug1c	XP_043477948.1	63.043	46	35	80	302	347	1.47e-09	64.3	71.74	54	54	uncharacterized protein LOC122508582 isoform X2 [Leptopilina heterotoma]
U-MYRTX-Mrug1c	XP_043477947.1	63.043	46	35	80	302	347	1.51e-09	64.3	71.74	54	54	uncharacterized protein LOC122508582 isoform X1 [Leptopilina heterotoma]
U-MYRTX-Mrug1c	XP_037962286.1	61.702	47	35	81	58	104	9.2e-10	62.8	65.96	55	55	protein spitz-like [Plutella xylostella]
U-MYRTX-Mrug1c	KAH0555357.1	57.692	52	29	80	307	358	1.06e-10	67.4	65.38	61	61	hypothetical protein KQX54_017901 [Cotesia glomerata]
U-MYRTX-Mrug1c	XP_014295045.1	57.692	52	29	80	97	148	4.76e-10	65.1	65.38	61	61	PREDICTED: uncharacterized protein LOC103570856, partial [Microplitis demolitor]
U-MYRTX-Mrug1c	XP_044583721.1	57.692	52	29	80	258	309	5.66e-10	65.5	65.38	61	61	1-phosphatidylinositol 3-phosphate 5-kinase-like [Cotesia glomerata]
U-MYRTX-Mrub1d	A0A6G9KJM3.1	57.647	85	1	79	1	83	1.45e-18	82.8	67.06	99	99	RecName: Full=U18-myrmicitoxin-Mri1a; Short=U18-MYRTX-Mri1a; Flags: Precursor [Manica rubida]
U-MYRTX-Mrub1d	XP_041634697.1	57.143	42	31	72	136	177	4.97e-08	58.9	64.29	53	53	protransforming growth factor alpha [Cheilinus undulatus]
U-MYRTX-Mrub1d	XP_020453677.1	54.762	42	31	72	133	174	1.11e-07	58.2	64.29	53	53	uncharacterized protein LOC109958999 [Monopterus albus]
U-MYRTX-Mrub1d	XP_019751271.1	54.762	42	31	72	125	166	1.12e-07	58.2	61.9	53	53	PREDICTED: protransforming growth factor alpha [Hippocampus comes]
U-MYRTX-Mrub1d	CAG06933.1	53.659	41	32	72	7	47	1.94e-07	54.7	60.98	51	51	unnamed protein product, partial [Tetraodon nigroviridis]
U-MYRTX-Mrub1d	XP_043977157.1	52.381	42	31	72	132	173	2.49e-08	60.1	64.29	53	53	LOW QUALITY PROTEIN: protransforming growth factor alpha [Gambusia affinis]
U-MYRTX-Mrub1d	RVE73286.1	52.381	42	31	72	130	171	6.18e-08	58.9	64.29	53	53	hypothetical protein OJAV_G00047560 [Oryzias javanicus]
U-MYRTX-Mrub1d	XP_014328557.1	52.381	42	31	72	132	173	6.22e-08	58.9	64.29	53	53	protransforming growth factor alpha [Xiphophorus maculatus]
U-MYRTX-Mrub1d	XP_027857514.1	52.381	42	31	72	132	173	6.55e-08	58.5	64.29	53	53	cell wall integrity and stress response component 1-like [Xiphophorus couchianus]
U-MYRTX-Mrub1d	XP_013861732.1	52.381	42	31	72	129	170	6.73e-08	58.5	64.29	53	53	PREDICTED: protransforming growth factor alpha [Austrofundulus limnaeus]
U-MYRTX-Mrub1d	XP_011492903.2	52.381	42	31	72	141	182	7.37e-08	58.5	66.67	53	53	uncharacterized protein LOC101166855 [Oryzias latipes]
U-MYRTX-Mrub1d	XP_040014441.1	52.381	42	31	72	140	181	8.2e-08	58.5	61.9	53	53	LOW QUALITY PROTEIN: protransforming growth factor alpha [Xiphias gladius]
U-MYRTX-Mrub1d	XP_032404239.1	52.381	42	31	72	129	170	8.69e-08	58.5	64.29	53	53	cell wall integrity and stress response component 1-like [Xiphophorus hellerii]
U-MYRTX-Mrub1d	XP_041836345.1	52.381	42	31	72	135	176	1.31e-07	57.8	64.29	53	53	protransforming growth factor alpha [Melanotaenia boesemani]
U-MYRTX-Mrub1d	XP_015256489.1	52.381	42	31	72	129	170	1.35e-07	57.8	64.29	53	53	PREDICTED: epigen-like isoform X2 [Cyprinodon variegatus]
U-MYRTX-Mrub1d	KAA8593406.1	52.381	42	31	72	141	182	1.45e-07	57.8	61.9	53	53	hypothetical protein FQN60_009522, partial [Etheostoma spectabile]
U-MYRTX-Mrub1d	XP_014897904.1	52.381	42	31	72	134	175	1.51e-07	57.8	61.9	53	53	PREDICTED: protransforming growth factor alpha [Poecilia latipinna]
U-MYRTX-Mrub1d	XP_022044910.1	52.381	42	31	72	156	197	1.53e-07	57.8	64.29	53	53	protransforming growth factor alpha isoform X1 [Acanthochromis polyacanthus]
U-MYRTX-Mrub1d	XP_022044911.1	52.381	42	31	72	146	187	1.67e-07	57.8	64.29	53	53	protransforming growth factor alpha isoform X2 [Acanthochromis polyacanthus]
U-MYRTX-Mrub1d	XP_015814343.1	52.381	42	31	72	129	170	1.73e-07	57.4	64.29	53	53	PREDICTED: tomoregulin-2-like isoform X3 [Nothobranchius furzeri]
U-MYRTX-Mrub1d	XP_008407004.2	52.381	42	31	72	135	176	1.73e-07	57.8	61.9	53	53	PREDICTED: protransforming growth factor alpha [Poecilia reticulata]
U-MYRTX-Mrub1d	XP_037535713.1	52.381	42	31	72	140	181	1.76e-07	57.8	64.29	53	53	protransforming growth factor alpha [Nematolebias whitei]
U-MYRTX-Mrub1d	XP_007551561.2	52.381	42	31	72	135	176	1.84e-07	57.4	61.9	53	53	PREDICTED: protransforming growth factor alpha [Poecilia formosa]
U-MYRTX-Mrub1d	XP_015256488.1	52.381	42	31	72	129	170	1.91e-07	57.4	64.29	53	53	PREDICTED: tomoregulin-2-like isoform X1 [Cyprinodon variegatus]
U-MYRTX-Mrub1d	XP_035488837.1	52.381	42	31	72	140	181	1.93e-07	57.4	61.9	53	53	protransforming growth factor alpha [Scophthalmus maximus]
U-MYRTX-Mrub1d	MBN3294976.1	50	42	31	72	8	49	6.63e-08	55.8	61.9	53	53	TGFA factor [Amia calva]
U-MYRTX-Mrub1d	XP_033852589.2	50	50	31	80	43	92	9.09e-08	57	56	63	63	protransforming growth factor alpha-like isoform X2 [Acipenser ruthenus]
U-MYRTX-Mrub1d	TWW62038.1	50	42	31	72	160	201	1.01e-07	58.2	61.9	53	53	Protransforming growth factor alpha [Takifugu flavidus]
U-MYRTX-Mrub1d	XP_034768403.1	50	50	31	80	43	92	1.31e-07	57	56	63	63	protransforming growth factor alpha-like isoform X1 [Acipenser ruthenus]
U-MYRTX-Mrub1d	ACZ04974.1	48	50	31	80	132	181	8.37e-08	58.2	58	63	63	transforming growth factor alpha, partial [Xiphophorus maculatus]
U-MYRTX-Mrub1d	XP_040270365.1	48	50	31	80	43	92	1.22e-07	57	60	63	63	protransforming growth factor alpha [Bufo bufo]
U-MYRTX-Mrub1d	AWP02725.1	48	50	31	80	140	189	1.46e-07	57.8	56	63	63	putative protransforming growth factor alpha [Scophthalmus maximus]
U-MYRTX-Mrub1d	TKS71354.1	48	50	31	80	140	189	1.54e-07	57.8	56	63	63	Protransforming growth factor alpha [Collichthys lucidus]
U-MYRTX-Mrub1d	XP_044139052.1	48	50	31	80	43	92	1.69e-07	56.6	58	63	63	protransforming growth factor alpha [Bufo gargarizans]
U-MYRTX-Mrub1d	XP_012728159.2	48	50	31	80	126	175	2.03e-07	57.4	58	63	63	protransforming growth factor alpha [Fundulus heteroclitus]
U-MYRTX-Mrub1d	XP_044124175.1	46.939	49	24	72	884	932	1.99e-08	60.8	69.39	61	61	pro-epidermal growth factor [Bufo gargarizans]
U-MYRTX-Mrub1d	KAG9480218.1	44	50	23	72	883	932	4.51e-10	65.5	72	63	63	hypothetical protein GDO78_011960 [Eleutherodactylus coqui]
U-MYRTX-Mrub1d	NWW77858.1	41.818	55	26	80	4	58	4.08e-08	57.4	60	69	69	BTC protein [Climacteris rufus]
U-MYRTX-Mrub1d	NXB49412.1	41.818	55	26	80	15	69	4.73e-08	57.4	63.64	69	69	BTC protein [Leucopsar rothschildi]
U-MYRTX-Mrub1d	NXU34797.1	41.818	55	26	80	6	60	6.61e-08	56.6	60	69	69	BTC protein [Drymodes brunneopygia]
U-MYRTX-Mrub1d	NXI88502.1	41.818	55	26	80	4	58	6.92e-08	56.6	60	69	69	BTC protein [Rhipidura dahli]
U-MYRTX-Mrub1d	P0DSL4.1	41.558	77	1	75	1	77	1.28e-12	67.8	58.44	94	94	RecName: Full=U-myrmeciitoxin(02)-Mg1a; Short=MIITX(02)-Mg1a; Short=U-MIITX(02)-Mg1a; Flags: Precursor [Myrmecia gulosa]
U-MYRTX-Mrub1d	XP_040059202.1	41.379	58	15	72	124	181	1.23e-07	58.2	53.45	73	73	protransforming growth factor alpha isoform X4 [Gasterosteus aculeatus aculeatus]
U-MYRTX-Mrub1d	XP_040059201.1	41.379	58	15	72	211	268	1.24e-07	58.5	53.45	73	73	protransforming growth factor alpha isoform X3 [Gasterosteus aculeatus aculeatus]
U-MYRTX-Mrub1d	XP_040059204.1	41.379	58	15	72	117	174	1.28e-07	57.8	53.45	73	73	protransforming growth factor alpha isoform X5 [Gasterosteus aculeatus aculeatus]
U-MYRTX-Mrub1d	NWI45537.1	41.27	63	18	80	8	70	8.35e-08	56.6	58.73	79	79	BTC protein [Picathartes gymnocephalus]
U-MYRTX-Mrub1d	XP_040274305.1	41.071	56	24	79	884	939	1.25e-08	61.2	66.07	70	70	pro-epidermal growth factor [Bufo bufo]
U-MYRTX-Mrub1d	NXC91656.1	40	55	26	80	4	58	1.11e-07	55.5	60	69	69	BTC protein [Cercotrichas coryphoeus]
U-MYRTX-Mrub1d	KFO61976.1	40	55	26	80	4	58	1.17e-07	56.2	60	69	69	Probetacellulin, partial [Corvus brachyrhynchos]
U-MYRTX-Mrub1d	NXY55942.1	40	55	26	80	4	58	1.29e-07	55.8	60	69	69	BTC protein [Callaeas wilsoni]
U-MYRTX-Mrub1d	NXD27547.1	40	55	26	80	4	58	1.29e-07	55.8	60	69	69	BTC protein [Elachura formosa]
U-MYRTX-Mrub1d	NXE97878.1	40	55	26	80	3	57	1.32e-07	55.8	60	69	69	BTC protein [Menura novaehollandiae]
U-MYRTX-Mrub1d	NXT60680.1	40	55	26	80	4	58	1.41e-07	55.8	60	69	69	BTC protein [Chaetops frenatus]
U-MYRTX-Mrub1d	NXD04405.1	40	55	26	80	4	58	1.42e-07	55.1	60	69	69	BTC protein [Certhia familiaris]
U-MYRTX-Mrub1d	NWW61986.1	40	55	26	80	4	58	1.47e-07	55.8	60	69	69	BTC protein [Ifrita kowaldi]
U-MYRTX-Mrub1d	NWU20483.1	40	55	26	80	3	57	1.47e-07	55.8	60	69	69	BTC protein [Platysteira castanea]
U-MYRTX-Mrub1d	NXB12859.1	40	55	26	80	5	59	1.5e-07	55.8	60	69	69	BTC protein [Cnemophilus loriae]
U-MYRTX-Mrub1d	NXH65120.1	40	55	26	80	4	58	1.52e-07	55.8	60	69	69	BTC protein [Rhabdornis inornatus]
U-MYRTX-Mrub1d	NWV97851.1	40	55	26	80	4	58	1.55e-07	55.8	60	69	69	BTC protein [Machaerirhynchus nigripectus]
U-MYRTX-Mrub1d	NXL75542.1	40	55	26	80	4	58	1.57e-07	55.8	60	69	69	BTC protein [Leptocoma aspasia]
U-MYRTX-Mrub1d	NWW13703.1	40	55	26	80	5	59	1.6e-07	55.8	60	69	69	BTC protein [Oreocharis arfaki]
U-MYRTX-Mrub1d	NXH45615.1	40	55	26	80	5	59	1.6e-07	55.8	60	69	69	BTC protein [Dicaeum eximium]
U-MYRTX-Mrub1d	NXD42792.1	40	55	26	80	4	58	1.62e-07	55.8	60	69	69	BTC protein [Copsychus sechellarum]
U-MYRTX-Mrub1d	NWI02212.1	40	55	26	80	4	58	1.64e-07	55.8	60	69	69	BTC protein [Tichodroma muraria]
U-MYRTX-Mrub1d	NXC52276.1	40	55	26	80	4	58	1.66e-07	55.1	60	69	69	BTC protein [Aleadryas rufinucha]
U-MYRTX-Mrub1d	NXS22855.1	40	55	26	80	4	58	1.69e-07	55.8	60	69	69	BTC protein [Mystacornis crossleyi]
U-MYRTX-Mrub1d	NWS32299.1	40	55	26	80	4	58	1.71e-07	55.8	60	69	69	BTC protein [Polioptila caerulea]
U-MYRTX-Mrub1d	NXB25067.1	40	55	26	80	4	58	1.75e-07	55.5	60	69	69	BTC protein [Rhagologus leucostigma]
U-MYRTX-Mrub1d	NWT77955.1	40	55	26	80	4	58	1.77e-07	55.5	60	69	69	BTC protein [Lanius ludovicianus]
U-MYRTX-Mrub1d	NXS27446.1	40	55	26	80	5	59	1.78e-07	55.5	60	69	69	BTC protein [Pomatostomus ruficeps]
U-MYRTX-Mrub1d	NWY64677.1	40	55	26	80	4	58	1.79e-07	55.5	60	69	69	BTC protein [Erithacus rubecula]
U-MYRTX-Mrub1d	NXA61553.1	40	55	26	80	5	59	1.8e-07	55.5	60	69	69	BTC protein [Mohoua ochrocephala]
U-MYRTX-Mrub1d	NWV04192.1	40	55	26	80	4	58	1.8e-07	55.5	60	69	69	BTC protein [Ptilonorhynchus violaceus]
U-MYRTX-Mrub1d	NWW26944.1	40	55	26	80	4	58	1.8e-07	55.5	60	69	69	BTC protein [Falcunculus frontatus]
U-MYRTX-Mrub1d	NXA86253.1	40	55	26	80	5	59	1.82e-07	55.5	60	69	69	BTC protein [Melanocharis versteri]
U-MYRTX-Mrub1d	NXI06369.1	40	55	26	80	4	58	1.84e-07	55.5	60	69	69	BTC protein [Pachycephala philippinensis]
U-MYRTX-Mrub1d	NXO11198.1	40	55	26	80	4	58	1.84e-07	55.5	60	69	69	BTC protein [Oriolus oriolus]
U-MYRTX-Mrub1d	NXC10630.1	40	55	26	80	5	59	1.86e-07	55.5	60	69	69	BTC protein [Orthonyx spaldingii]
U-MYRTX-Mrub1d	NXH31292.1	40	55	26	80	5	59	2.14e-07	55.5	60	69	69	BTC protein [Myiagra hebetior]
U-MYRTX-Mrub1d	NXT89148.1	38.182	55	26	80	4	58	1.15e-07	56.2	60	69	69	BTC protein [Anhinga rufa]
U-MYRTX-Mrub1d	NXC78697.1	38.182	55	26	80	4	58	1.38e-07	55.8	60	69	69	BTC protein [Anhinga anhinga]
U-MYRTX-Mrub1d	NWX28593.1	38.182	55	26	80	3	57	1.95e-07	55.5	58.18	69	69	BTC protein [Notiomystis cincta]
U-MYRTX-Mrub1d	NWI34205.1	36.842	57	24	80	3	59	3.66e-08	57.4	61.4	71	71	BTC protein [Sula dactylatra]
U-MYRTX-Mrub1d	NXS95981.1	36.842	57	24	80	2	58	6.7e-08	56.6	61.4	71	71	BTC protein [Jacana jacana]
U-MYRTX-Mrub1d	NWH42695.1	36.842	57	24	80	2	58	7.7e-08	56.6	61.4	71	71	BTC protein [Fregata magnificens]
U-MYRTX-Mrub1d	NXT24919.1	36.842	57	24	80	2	58	7.79e-08	56.6	59.65	71	71	BTC protein [Syrrhaptes paradoxus]
U-MYRTX-Mrub1d	XP_009633460.1	36.842	57	24	80	16	72	1.03e-07	55.8	59.65	71	71	probetacellulin-like, partial [Egretta garzetta]
U-MYRTX-Mrub1d	XP_040441401.1	36.842	57	24	80	27	83	1.41e-07	56.6	59.65	71	71	probetacellulin isoform X2 [Falco naumanni]
U-MYRTX-Mrub1d	NXX77788.1	36.842	57	24	80	2	58	1.57e-07	55.8	61.4	71	71	BTC protein [Urocolius indicus]
U-MYRTX-Mrub1d	KFP30285.1	36.842	57	24	80	4	60	1.73e-07	55.8	61.4	71	71	Probetacellulin, partial [Colius striatus]
U-MYRTX-Mrub1d	NXX09908.1	36.842	57	24	80	12	68	1.8e-07	55.1	61.4	71	71	BTC protein [Larus smithsonianus]
U-MYRTX-Mrub1d	NWI67560.1	36.842	57	24	80	2	58	1.84e-07	55.5	61.4	71	71	BTC protein [Todus mexicanus]
U-MYRTX-Mrub1d	NWR57758.1	36.842	57	24	80	2	58	1.89e-07	54.7	61.4	71	71	BTC protein [Bucorvus abyssinicus]
U-MYRTX-Mrub1d	NWT47618.1	36.842	57	24	80	12	68	2.02e-07	55.8	61.4	71	71	BTC protein [Chroicocephalus maculipennis]
U-MYRTX-Mrub1d	XP_040093010.1	36.667	60	21	80	37	96	2.07e-07	56.2	60	75	75	probetacellulin isoform X2 [Oryx dammah]
U-MYRTX-Mrub1d	XP_027826882.1	36.667	60	21	80	36	95	2.13e-07	56.2	60	75	75	probetacellulin isoform X2 [Ovis aries]
U-MYRTX-Mrub1d	NXY92787.1	35.088	57	24	80	2	58	1.91e-07	54.7	59.65	71	71	BTC protein [Ceyx cyanopectus]
U-MYRTX-Mrub1d	NXF25891.1	35.065	77	4	80	31	104	1.97e-07	56.6	54.55	96	96	BTC protein [Rhodinocichla rosea]
U-MYRTX-Mrub1d	NWU98725.1	34.848	66	15	80	34	99	1.68e-07	56.6	57.58	83	83	BTC protein [Upupa epops]
U-MYRTX-Mrub1d	XP_037019402.1	32.258	62	19	80	16	77	1.89e-07	55.8	59.68	78	78	probetacellulin isoform X2 [Artibeus jamaicensis]
U-MYRTX-Mrug1a	A0A6G9KJM3.1	57.143	84	1	78	1	82	9.93e-18	80.5	65.48	100	100	RecName: Full=U18-myrmicitoxin-Mri1a; Short=U18-MYRTX-Mri1a; Flags: Precursor [Manica rubida]
U-MYRTX-Mrug1a	XP_041634697.1	55.319	47	31	77	136	182	3.06e-08	59.7	59.57	60	60	protransforming growth factor alpha [Cheilinus undulatus]
U-MYRTX-Mrug1a	XP_033852589.2	53.191	47	31	77	43	89	8.18e-08	57.4	57.45	60	60	protransforming growth factor alpha-like isoform X2 [Acipenser ruthenus]
U-MYRTX-Mrug1a	XP_034768403.1	53.191	47	31	77	43	89	1.1e-07	57	57.45	60	60	protransforming growth factor alpha-like isoform X1 [Acipenser ruthenus]
U-MYRTX-Mrug1a	XP_020453677.1	53.191	47	31	77	133	179	1.96e-07	57.4	59.57	60	60	uncharacterized protein LOC109958999 [Monopterus albus]
U-MYRTX-Mrug1a	CAG06933.1	52.174	46	32	77	7	52	1.71e-07	54.7	56.52	59	59	unnamed protein product, partial [Tetraodon nigroviridis]
U-MYRTX-Mrug1a	XP_013861732.1	51.064	47	31	77	129	175	3.85e-08	59.3	59.57	60	60	PREDICTED: protransforming growth factor alpha [Austrofundulus limnaeus]
U-MYRTX-Mrug1a	XP_044139052.1	51.064	47	31	77	43	89	5.73e-08	57.8	59.57	60	60	protransforming growth factor alpha [Bufo gargarizans]
U-MYRTX-Mrug1a	XP_040270365.1	51.064	47	31	77	43	89	5.92e-08	57.8	61.7	60	60	protransforming growth factor alpha [Bufo bufo]
U-MYRTX-Mrug1a	RVE73286.1	51.064	47	31	77	130	176	6.76e-08	58.5	59.57	60	60	hypothetical protein OJAV_G00047560 [Oryzias javanicus]
U-MYRTX-Mrug1a	XP_043977157.1	51.064	47	31	77	132	178	8.33e-08	58.5	59.57	60	60	LOW QUALITY PROTEIN: protransforming growth factor alpha [Gambusia affinis]
U-MYRTX-Mrug1a	XP_011492903.2	51.064	47	31	77	141	187	9.87e-08	58.2	61.7	60	60	uncharacterized protein LOC101166855 [Oryzias latipes]
U-MYRTX-Mrug1a	XP_024125551.1	51.064	47	31	77	124	170	1.05e-07	58.2	59.57	60	60	protransforming growth factor alpha [Oryzias melastigma]
U-MYRTX-Mrug1a	ACZ04974.1	51.064	47	31	77	132	178	1.11e-07	57.8	59.57	60	60	transforming growth factor alpha, partial [Xiphophorus maculatus]
U-MYRTX-Mrug1a	AWP02725.1	51.064	47	31	77	140	186	1.31e-07	57.8	57.45	60	60	putative protransforming growth factor alpha [Scophthalmus maximus]
U-MYRTX-Mrug1a	XP_037535713.1	51.064	47	31	77	140	186	1.37e-07	57.8	59.57	60	60	protransforming growth factor alpha [Nematolebias whitei]
U-MYRTX-Mrug1a	XP_022044911.1	51.064	47	31	77	146	192	1.4e-07	57.8	59.57	60	60	protransforming growth factor alpha isoform X2 [Acanthochromis polyacanthus]
U-MYRTX-Mrug1a	XP_027857514.1	51.064	47	31	77	132	178	1.46e-07	57.8	59.57	60	60	cell wall integrity and stress response component 1-like [Xiphophorus couchianus]
U-MYRTX-Mrug1a	XP_022044910.1	51.064	47	31	77	156	202	1.54e-07	57.8	59.57	60	60	protransforming growth factor alpha isoform X1 [Acanthochromis polyacanthus]
U-MYRTX-Mrug1a	XP_041836345.1	51.064	47	31	77	135	181	1.59e-07	57.8	59.57	60	60	protransforming growth factor alpha [Melanotaenia boesemani]
U-MYRTX-Mrug1a	XP_014328557.1	51.064	47	31	77	132	178	1.62e-07	57.4	59.57	60	60	protransforming growth factor alpha [Xiphophorus maculatus]
U-MYRTX-Mrug1a	TKS71354.1	51.064	47	31	77	140	186	1.72e-07	57.8	57.45	60	60	Protransforming growth factor alpha [Collichthys lucidus]
U-MYRTX-Mrug1a	XP_032404239.1	51.064	47	31	77	129	175	1.85e-07	57.4	59.57	60	60	cell wall integrity and stress response component 1-like [Xiphophorus hellerii]
U-MYRTX-Mrug1a	KAG9488903.1	51.064	47	31	77	43	89	2.01e-07	56.2	59.57	60	60	hypothetical protein GDO78_005093 [Eleutherodactylus coqui]
U-MYRTX-Mrug1a	XP_019117992.2	51.064	47	31	77	148	194	2.14e-07	57.4	57.45	60	60	protransforming growth factor alpha isoform X1 [Larimichthys crocea]
U-MYRTX-Mrug1a	XP_012728159.2	51.064	47	31	77	126	172	2.28e-07	57	59.57	60	60	protransforming growth factor alpha [Fundulus heteroclitus]
U-MYRTX-Mrug1a	XP_020507547.1	51.064	47	31	77	141	187	2.3e-07	57.4	59.57	60	60	protransforming growth factor alpha [Labrus bergylta]
U-MYRTX-Mrug1a	KAG8574764.1	51.064	47	31	77	43	89	2.31e-07	56.2	61.7	60	60	hypothetical protein GDO81_009322 [Engystomops pustulosus]
U-MYRTX-Mrug1a	XP_038551168.1	51.064	47	31	77	151	197	2.34e-07	57.4	57.45	60	60	serine-rich adhesin for platelets-like isoform X1 [Micropterus salmoides]
U-MYRTX-Mrug1a	XP_019117993.2	51.064	47	31	77	138	184	2.34e-07	57	57.45	60	60	protransforming growth factor alpha isoform X2 [Larimichthys crocea]
U-MYRTX-Mrug1a	XP_038551169.1	51.064	47	31	77	141	187	2.42e-07	57	57.45	60	60	protransforming growth factor alpha-like isoform X2 [Micropterus salmoides]
U-MYRTX-Mrug1a	KAG7494570.1	51.064	47	31	77	128	174	2.53e-07	56.6	57.45	60	60	protransforming growth factor alpha [Solea senegalensis]
U-MYRTX-Mrug1a	XP_019751271.1	51.064	47	31	77	125	171	2.57e-07	57	57.45	60	60	PREDICTED: protransforming growth factor alpha [Hippocampus comes]
U-MYRTX-Mrug1a	CAF4687275.1	51.064	47	31	77	43	89	2.63e-07	55.8	61.7	60	60	unnamed protein product [Ranitomeya imitator]
U-MYRTX-Mrug1a	MBN3294976.1	48.936	47	31	77	8	54	4.74e-08	56.2	57.45	60	60	TGFA factor [Amia calva]
U-MYRTX-Mrug1a	TWW62038.1	48.936	47	31	77	160	206	2.44e-07	57.4	57.45	60	60	Protransforming growth factor alpha [Takifugu flavidus]
U-MYRTX-Mrug1a	NWV85043.1	46.809	47	31	77	8	54	2.2e-07	54.3	59.57	60	60	TGFA factor [Dasyornis broadbenti]
U-MYRTX-Mrug1a	NXB49412.1	44.231	52	26	77	15	66	4.59e-08	57.4	61.54	67	67	BTC protein [Leucopsar rothschildi]
U-MYRTX-Mrug1a	NWW77858.1	44.231	52	26	77	4	55	5.96e-08	56.6	57.69	67	67	BTC protein [Climacteris rufus]
U-MYRTX-Mrug1a	NXI88502.1	44.231	52	26	77	4	55	8.98e-08	56.2	57.69	67	67	BTC protein [Rhipidura dahli]
U-MYRTX-Mrug1a	NXU34797.1	44.231	52	26	77	6	57	9.87e-08	56.2	57.69	67	67	BTC protein [Drymodes brunneopygia]
U-MYRTX-Mrug1a	NWI45537.1	44.231	52	26	77	16	67	1.58e-07	55.8	57.69	67	67	BTC protein [Picathartes gymnocephalus]
U-MYRTX-Mrug1a	P0DSL4.1	42.308	78	1	76	1	78	1.11e-14	72.8	60.26	97	97	RecName: Full=U-myrmeciitoxin(02)-Mg1a; Short=MIITX(02)-Mg1a; Short=U-MIITX(02)-Mg1a; Flags: Precursor [Myrmecia gulosa]
U-MYRTX-Mrug1a	NXC91656.1	42.308	52	26	77	4	55	9.85e-08	55.5	57.69	67	67	BTC protein [Cercotrichas coryphoeus]
U-MYRTX-Mrug1a	KFO61976.1	42.308	52	26	77	4	55	1.11e-07	56.2	57.69	67	67	Probetacellulin, partial [Corvus brachyrhynchos]
U-MYRTX-Mrug1a	XP_009069702.1	42.308	52	26	77	35	86	1.18e-07	55.8	57.69	67	67	PREDICTED: probetacellulin, partial [Acanthisitta chloris]
U-MYRTX-Mrug1a	NXD04405.1	42.308	52	26	77	4	55	1.24e-07	55.1	57.69	67	67	BTC protein [Certhia familiaris]
U-MYRTX-Mrug1a	NXA74108.1	42.308	52	26	77	4	55	1.34e-07	55.8	59.62	67	67	BTC protein [Thryothorus ludovicianus]
U-MYRTX-Mrug1a	NXY55942.1	42.308	52	26	77	4	55	1.47e-07	55.8	57.69	67	67	BTC protein [Callaeas wilsoni]
U-MYRTX-Mrug1a	NXD27547.1	42.308	52	26	77	4	55	1.59e-07	55.8	57.69	67	67	BTC protein [Elachura formosa]
U-MYRTX-Mrug1a	NXE97878.1	42.308	52	26	77	3	54	1.63e-07	55.5	57.69	67	67	BTC protein [Menura novaehollandiae]
U-MYRTX-Mrug1a	NXH65120.1	42.308	52	26	77	4	55	1.7e-07	55.5	57.69	67	67	BTC protein [Rhabdornis inornatus]
U-MYRTX-Mrug1a	NXD42792.1	42.308	52	26	77	4	55	1.75e-07	55.5	57.69	67	67	BTC protein [Copsychus sechellarum]
U-MYRTX-Mrug1a	NXC52276.1	42.308	52	26	77	4	55	1.78e-07	55.1	57.69	67	67	BTC protein [Aleadryas rufinucha]
U-MYRTX-Mrug1a	NXB12859.1	42.308	52	26	77	5	56	1.89e-07	55.5	57.69	67	67	BTC protein [Cnemophilus loriae]
U-MYRTX-Mrug1a	NXT60680.1	42.308	52	26	77	4	55	1.89e-07	55.5	57.69	67	67	BTC protein [Chaetops frenatus]
U-MYRTX-Mrug1a	NWW61986.1	42.308	52	26	77	4	55	1.89e-07	55.5	57.69	67	67	BTC protein [Ifrita kowaldi]
U-MYRTX-Mrug1a	NXL75542.1	42.308	52	26	77	4	55	1.89e-07	55.5	57.69	67	67	BTC protein [Leptocoma aspasia]
U-MYRTX-Mrug1a	NWU20483.1	42.308	52	26	77	3	54	1.91e-07	55.5	57.69	67	67	BTC protein [Platysteira castanea]
U-MYRTX-Mrug1a	NWY64677.1	42.308	52	26	77	4	55	1.93e-07	55.5	57.69	67	67	BTC protein [Erithacus rubecula]
U-MYRTX-Mrug1a	NWV60127.1	42.308	52	26	77	4	55	1.97e-07	55.5	59.62	67	67	BTC protein [Malurus elegans]
U-MYRTX-Mrug1a	NXS22855.1	42.308	52	26	77	4	55	2.01e-07	55.5	57.69	67	67	BTC protein [Mystacornis crossleyi]
U-MYRTX-Mrug1a	NXH45615.1	42.308	52	26	77	5	56	2.03e-07	55.5	57.69	67	67	BTC protein [Dicaeum eximium]
U-MYRTX-Mrug1a	NWT77955.1	42.308	52	26	77	4	55	2.06e-07	55.5	57.69	67	67	BTC protein [Lanius ludovicianus]
U-MYRTX-Mrug1a	NWV97851.1	42.308	52	26	77	4	55	2.06e-07	55.5	57.69	67	67	BTC protein [Machaerirhynchus nigripectus]
U-MYRTX-Mrug1a	NXA61553.1	42.308	52	26	77	5	56	2.08e-07	55.5	57.69	67	67	BTC protein [Mohoua ochrocephala]
U-MYRTX-Mrug1a	NWS32299.1	42.308	52	26	77	4	55	2.08e-07	55.5	57.69	67	67	BTC protein [Polioptila caerulea]
U-MYRTX-Mrug1a	NWW13703.1	42.308	52	26	77	5	56	2.1e-07	55.5	57.69	67	67	BTC protein [Oreocharis arfaki]
U-MYRTX-Mrug1a	NXS27446.1	42.308	52	26	77	5	56	2.15e-07	55.5	57.69	67	67	BTC protein [Pomatostomus ruficeps]
U-MYRTX-Mrug1a	NWV04192.1	42.308	52	26	77	4	55	2.15e-07	55.5	57.69	67	67	BTC protein [Ptilonorhynchus violaceus]
U-MYRTX-Mrug1a	NWW26944.1	42.308	52	26	77	4	55	2.15e-07	55.5	57.69	67	67	BTC protein [Falcunculus frontatus]
U-MYRTX-Mrug1a	NXB25067.1	42.308	52	26	77	4	55	2.15e-07	55.5	57.69	67	67	BTC protein [Rhagologus leucostigma]
U-MYRTX-Mrug1a	NWI02212.1	42.308	52	26	77	4	55	2.22e-07	55.5	57.69	67	67	BTC protein [Tichodroma muraria]
U-MYRTX-Mrug1a	NXC10630.1	42.308	52	26	77	5	56	2.27e-07	55.5	57.69	67	67	BTC protein [Orthonyx spaldingii]
U-MYRTX-Mrug1a	NXA86253.1	42.308	52	26	77	5	56	2.27e-07	55.5	57.69	67	67	BTC protein [Melanocharis versteri]
U-MYRTX-Mrug1a	NXI06369.1	42.308	52	26	77	4	55	2.29e-07	55.1	57.69	67	67	BTC protein [Pachycephala philippinensis]
U-MYRTX-Mrug1a	NXH31292.1	42.308	52	26	77	5	56	2.34e-07	55.1	57.69	67	67	BTC protein [Myiagra hebetior]
U-MYRTX-Mrug1a	NXQ02105.1	42.308	52	26	77	4	55	2.37e-07	55.1	57.69	67	67	BTC protein [Vidua macroura]
U-MYRTX-Mrug1a	NXO11198.1	42.308	52	26	77	4	55	2.47e-07	55.1	57.69	67	67	BTC protein [Oriolus oriolus]
U-MYRTX-Mrug1a	XP_028829781.1	41.818	55	24	78	48	102	5.26e-08	58.2	61.82	71	71	probetacellulin-like isoform X1 [Denticeps clupeoides]
U-MYRTX-Mrug1a	XP_040059204.1	41.27	63	15	77	117	179	2.33e-07	57	50.79	81	81	protransforming growth factor alpha isoform X5 [Gasterosteus aculeatus aculeatus]
U-MYRTX-Mrug1a	XP_040059202.1	41.27	63	15	77	124	186	2.34e-07	57.4	50.79	81	81	protransforming growth factor alpha isoform X4 [Gasterosteus aculeatus aculeatus]
U-MYRTX-Mrug1a	NXT89148.1	40.385	52	26	77	4	55	1.33e-07	55.8	57.69	67	67	BTC protein [Anhinga rufa]
U-MYRTX-Mrug1a	NXC78697.1	40.385	52	26	77	4	55	1.38e-07	55.8	57.69	67	67	BTC protein [Anhinga anhinga]
U-MYRTX-Mrug1a	NWX28593.1	40.385	52	26	77	3	54	1.4e-07	55.8	55.77	67	67	BTC protein [Notiomystis cincta]
U-MYRTX-Mrug1a	XP_028829783.1	40	60	19	78	8	67	2.14e-09	60.8	61.67	77	77	probetacellulin-like isoform X2 [Denticeps clupeoides]
U-MYRTX-Mrug1a	XP_026163185.1	40	75	4	77	105	179	1.3e-07	57.8	49.33	95	95	protransforming growth factor alpha [Mastacembelus armatus]
U-MYRTX-Mrug1a	KAG9480218.1	39.286	56	23	78	883	938	4.74e-08	59.7	66.07	72	72	hypothetical protein GDO78_011960 [Eleutherodactylus coqui]
U-MYRTX-Mrug1a	NWI34205.1	38.889	54	24	77	3	56	3.83e-08	57.4	59.26	69	69	BTC protein [Sula dactylatra]
U-MYRTX-Mrug1a	NXS95981.1	38.889	54	24	77	2	55	8.6e-08	56.2	59.26	69	69	BTC protein [Jacana jacana]
U-MYRTX-Mrug1a	NWH42695.1	38.889	54	24	77	2	55	8.98e-08	56.2	59.26	69	69	BTC protein [Fregata magnificens]
U-MYRTX-Mrug1a	XP_009633460.1	38.889	54	24	77	16	69	1.2e-07	55.5	57.41	69	69	probetacellulin-like, partial [Egretta garzetta]
U-MYRTX-Mrug1a	NXT24919.1	38.889	54	24	77	2	55	1.51e-07	55.8	57.41	69	69	BTC protein [Syrrhaptes paradoxus]
U-MYRTX-Mrug1a	NWR57758.1	38.889	54	24	77	2	55	1.75e-07	54.7	59.26	69	69	BTC protein [Bucorvus abyssinicus]
U-MYRTX-Mrug1a	NXX77788.1	38.889	54	24	77	2	55	1.93e-07	55.5	59.26	69	69	BTC protein [Urocolius indicus]
U-MYRTX-Mrug1a	XP_040441401.1	38.889	54	24	77	27	80	2.07e-07	55.8	57.41	69	69	probetacellulin isoform X2 [Falco naumanni]
U-MYRTX-Mrug1a	KFP30285.1	38.889	54	24	77	4	57	2.22e-07	55.5	59.26	69	69	Probetacellulin, partial [Colius striatus]
U-MYRTX-Mrug1a	NWI67560.1	38.889	54	24	77	2	55	2.27e-07	55.5	59.26	69	69	BTC protein [Todus mexicanus]
U-MYRTX-Mrug1a	NXY92787.1	37.037	54	24	77	2	55	1.82e-07	54.7	57.41	69	69	BTC protein [Ceyx cyanopectus]
U-MYRTX-Mrug1a	NXF25891.1	36.486	74	4	77	31	101	2.1e-07	56.2	52.7	95	95	BTC protein [Rhodinocichla rosea]
U-MYRTX-Mrug1b	A0A6G9KJM3.1	58.333	84	1	78	1	82	1.74e-17	80.1	66.67	100	100	RecName: Full=U18-myrmicitoxin-Mri1a; Short=U18-MYRTX-Mri1a; Flags: Precursor [Manica rubida]
U-MYRTX-Mrug1b	XP_041634697.1	51.064	47	31	77	136	182	2.43e-07	57	59.57	60	60	protransforming growth factor alpha [Cheilinus undulatus]
U-MYRTX-Mrug1b	XP_013861732.1	48.936	47	31	77	129	175	1.72e-07	57.4	59.57	60	60	PREDICTED: protransforming growth factor alpha [Austrofundulus limnaeus]
U-MYRTX-Mrug1b	XP_044139052.1	48.936	47	31	77	43	89	2.21e-07	56.2	59.57	60	60	protransforming growth factor alpha [Bufo gargarizans]
U-MYRTX-Mrug1b	MBN3294976.1	46.809	47	31	77	8	54	1.95e-07	54.7	57.45	60	60	TGFA factor [Amia calva]
U-MYRTX-Mrug1b	KFO61976.1	44.231	52	26	77	4	55	3.83e-08	57.4	57.69	67	67	Probetacellulin, partial [Corvus brachyrhynchos]
U-MYRTX-Mrug1b	NXB49412.1	44.231	52	26	77	15	66	4.84e-08	57.4	61.54	67	67	BTC protein [Leucopsar rothschildi]
U-MYRTX-Mrug1b	NWW77858.1	44.231	52	26	77	4	55	6.5e-08	56.6	57.69	67	67	BTC protein [Climacteris rufus]
U-MYRTX-Mrug1b	NXI88502.1	44.231	52	26	77	4	55	9.27e-08	56.2	57.69	67	67	BTC protein [Rhipidura dahli]
U-MYRTX-Mrug1b	XP_039407364.1	44.231	52	26	77	59	110	1.01e-07	57.4	57.69	67	67	probetacellulin [Corvus cornix cornix]
U-MYRTX-Mrug1b	NXU34797.1	44.231	52	26	77	6	57	1.02e-07	56.2	57.69	67	67	BTC protein [Drymodes brunneopygia]
U-MYRTX-Mrug1b	NWI45537.1	44.231	52	26	77	16	67	1.61e-07	55.8	57.69	67	67	BTC protein [Picathartes gymnocephalus]
U-MYRTX-Mrug1b	P0DSL4.1	42.308	78	1	76	1	78	4.28e-15	73.9	61.54	97	97	RecName: Full=U-myrmeciitoxin(02)-Mg1a; Short=MIITX(02)-Mg1a; Short=U-MIITX(02)-Mg1a; Flags: Precursor [Myrmecia gulosa]
U-MYRTX-Mrug1b	NXT89148.1	42.308	52	26	77	4	55	4.76e-08	57	57.69	67	67	BTC protein [Anhinga rufa]
U-MYRTX-Mrug1b	NXC78697.1	42.308	52	26	77	4	55	4.86e-08	57	57.69	67	67	BTC protein [Anhinga anhinga]
U-MYRTX-Mrug1b	NXC91656.1	42.308	52	26	77	4	55	9.43e-08	55.5	57.69	67	67	BTC protein [Cercotrichas coryphoeus]
U-MYRTX-Mrug1b	NXQ43899.1	42.308	52	26	77	5	56	1.07e-07	56.2	57.69	67	67	BTC protein [Catharus fuscescens]
U-MYRTX-Mrug1b	NXD04405.1	42.308	52	26	77	4	55	1.16e-07	55.1	57.69	67	67	BTC protein [Certhia familiaris]
U-MYRTX-Mrug1b	XP_009069702.1	42.308	52	26	77	35	86	1.19e-07	55.8	57.69	67	67	PREDICTED: probetacellulin, partial [Acanthisitta chloris]
U-MYRTX-Mrug1b	NXA74108.1	42.308	52	26	77	4	55	1.35e-07	55.8	59.62	67	67	BTC protein [Thryothorus ludovicianus]
U-MYRTX-Mrug1b	KAF4802753.1	42.308	52	26	77	28	79	1.37e-07	56.2	57.69	67	67	Probetacellulin [Turdus rufiventris]
U-MYRTX-Mrug1b	NXY55942.1	42.308	52	26	77	4	55	1.54e-07	55.8	57.69	67	67	BTC protein [Callaeas wilsoni]
U-MYRTX-Mrug1b	NXD42792.1	42.308	52	26	77	4	55	1.61e-07	55.8	57.69	67	67	BTC protein [Copsychus sechellarum]
U-MYRTX-Mrug1b	NXE97878.1	42.308	52	26	77	3	54	1.63e-07	55.5	57.69	67	67	BTC protein [Menura novaehollandiae]
U-MYRTX-Mrug1b	NXH65120.1	42.308	52	26	77	4	55	1.66e-07	55.5	57.69	67	67	BTC protein [Rhabdornis inornatus]
U-MYRTX-Mrug1b	NXD27547.1	42.308	52	26	77	4	55	1.7e-07	55.5	57.69	67	67	BTC protein [Elachura formosa]
U-MYRTX-Mrug1b	NXC52276.1	42.308	52	26	77	4	55	1.79e-07	55.1	57.69	67	67	BTC protein [Aleadryas rufinucha]
U-MYRTX-Mrug1b	NXT60680.1	42.308	52	26	77	4	55	1.81e-07	55.5	57.69	67	67	BTC protein [Chaetops frenatus]
U-MYRTX-Mrug1b	NWU20483.1	42.308	52	26	77	3	54	1.91e-07	55.5	57.69	67	67	BTC protein [Platysteira castanea]
U-MYRTX-Mrug1b	NWY64677.1	42.308	52	26	77	4	55	1.93e-07	55.5	57.69	67	67	BTC protein [Erithacus rubecula]
U-MYRTX-Mrug1b	NXB12859.1	42.308	52	26	77	5	56	1.95e-07	55.5	57.69	67	67	BTC protein [Cnemophilus loriae]
U-MYRTX-Mrug1b	NWY17284.1	42.308	52	26	77	4	55	1.95e-07	55.5	55.77	67	67	BTC protein [Aphelocoma coerulescens]
U-MYRTX-Mrug1b	NWX17618.1	42.308	52	26	77	5	56	1.97e-07	55.5	55.77	67	67	BTC protein [Aegotheles bennettii]
U-MYRTX-Mrug1b	NXL75542.1	42.308	52	26	77	4	55	1.97e-07	55.5	57.69	67	67	BTC protein [Leptocoma aspasia]
U-MYRTX-Mrug1b	NXH45615.1	42.308	52	26	77	5	56	2.01e-07	55.5	57.69	67	67	BTC protein [Dicaeum eximium]
U-MYRTX-Mrug1b	NWW61986.1	42.308	52	26	77	4	55	2.01e-07	55.5	57.69	67	67	BTC protein [Ifrita kowaldi]
U-MYRTX-Mrug1b	NXS22855.1	42.308	52	26	77	4	55	2.04e-07	55.5	57.69	67	67	BTC protein [Mystacornis crossleyi]
U-MYRTX-Mrug1b	NWV97851.1	42.308	52	26	77	4	55	2.1e-07	55.5	57.69	67	67	BTC protein [Machaerirhynchus nigripectus]
U-MYRTX-Mrug1b	NWS32299.1	42.308	52	26	77	4	55	2.1e-07	55.5	57.69	67	67	BTC protein [Polioptila caerulea]
U-MYRTX-Mrug1b	NWW13703.1	42.308	52	26	77	5	56	2.12e-07	55.5	57.69	67	67	BTC protein [Oreocharis arfaki]
U-MYRTX-Mrug1b	NWV60127.1	42.308	52	26	77	4	55	2.13e-07	55.5	59.62	67	67	BTC protein [Malurus elegans]
U-MYRTX-Mrug1b	NWI02212.1	42.308	52	26	77	4	55	2.13e-07	55.5	57.69	67	67	BTC protein [Tichodroma muraria]
U-MYRTX-Mrug1b	NWT77955.1	42.308	52	26	77	4	55	2.17e-07	55.5	57.69	67	67	BTC protein [Lanius ludovicianus]
U-MYRTX-Mrug1b	NXB25067.1	42.308	52	26	77	4	55	2.17e-07	55.5	57.69	67	67	BTC protein [Rhagologus leucostigma]
U-MYRTX-Mrug1b	NWV04192.1	42.308	52	26	77	4	55	2.2e-07	55.5	57.69	67	67	BTC protein [Ptilonorhynchus violaceus]
U-MYRTX-Mrug1b	NWW26944.1	42.308	52	26	77	4	55	2.2e-07	55.5	57.69	67	67	BTC protein [Falcunculus frontatus]
U-MYRTX-Mrug1b	NXA61553.1	42.308	52	26	77	5	56	2.24e-07	55.5	57.69	67	67	BTC protein [Mohoua ochrocephala]
U-MYRTX-Mrug1b	NXW39524.1	42.308	52	26	77	11	62	2.24e-07	55.5	57.69	67	67	BTC protein [Phaetusa simplex]
U-MYRTX-Mrug1b	NXS27446.1	42.308	52	26	77	5	56	2.29e-07	55.5	57.69	67	67	BTC protein [Pomatostomus ruficeps]
U-MYRTX-Mrug1b	NXC10630.1	42.308	52	26	77	5	56	2.29e-07	55.5	57.69	67	67	BTC protein [Orthonyx spaldingii]
U-MYRTX-Mrug1b	NXA86253.1	42.308	52	26	77	5	56	2.37e-07	55.1	57.69	67	67	BTC protein [Melanocharis versteri]
U-MYRTX-Mrug1b	NXH31292.1	42.308	52	26	77	5	56	2.39e-07	55.1	57.69	67	67	BTC protein [Myiagra hebetior]
U-MYRTX-Mrug1b	NXI06369.1	42.308	52	26	77	4	55	2.42e-07	55.1	57.69	67	67	BTC protein [Pachycephala philippinensis]
U-MYRTX-Mrug1b	NXQ02105.1	42.308	52	26	77	4	55	2.45e-07	55.1	57.69	67	67	BTC protein [Vidua macroura]
U-MYRTX-Mrug1b	XP_028829781.1	41.818	55	24	78	48	102	3.63e-08	58.5	61.82	71	71	probetacellulin-like isoform X1 [Denticeps clupeoides]
U-MYRTX-Mrug1b	NWI34205.1	40.741	54	24	77	3	56	1.51e-08	58.2	59.26	69	69	BTC protein [Sula dactylatra]
U-MYRTX-Mrug1b	NXS95981.1	40.741	54	24	77	2	55	3.79e-08	57.4	59.26	69	69	BTC protein [Jacana jacana]
U-MYRTX-Mrug1b	NWH42695.1	40.741	54	24	77	2	55	3.83e-08	57.4	59.26	69	69	BTC protein [Fregata magnificens]
U-MYRTX-Mrug1b	XP_009633460.1	40.741	54	24	77	16	69	4.53e-08	56.6	57.41	69	69	probetacellulin-like, partial [Egretta garzetta]
U-MYRTX-Mrug1b	XP_040441401.1	40.741	54	24	77	27	80	7.66e-08	57	57.41	69	69	probetacellulin isoform X2 [Falco naumanni]
U-MYRTX-Mrug1b	NWR57758.1	40.741	54	24	77	2	55	7.84e-08	55.5	59.26	69	69	BTC protein [Bucorvus abyssinicus]
U-MYRTX-Mrug1b	NWI67560.1	40.741	54	24	77	2	55	9.89e-08	56.2	59.26	69	69	BTC protein [Todus mexicanus]
U-MYRTX-Mrug1b	NXX09908.1	40.741	54	24	77	12	65	1.02e-07	55.5	59.26	69	69	BTC protein [Larus smithsonianus]
U-MYRTX-Mrug1b	XP_027650770.1	40.741	54	24	77	22	75	1.21e-07	56.2	57.41	69	69	probetacellulin-like, partial [Falco peregrinus]
U-MYRTX-Mrug1b	XP_009998065.1	40.741	54	24	77	31	84	1.38e-07	58.2	57.41	69	69	PREDICTED: probetacellulin [Chaetura pelagica]
U-MYRTX-Mrug1b	NWT47618.1	40.741	54	24	77	12	65	1.45e-07	55.8	59.26	69	69	BTC protein [Chroicocephalus maculipennis]
U-MYRTX-Mrug1b	NXX00039.1	40.741	54	24	77	12	65	1.57e-07	55.8	59.26	69	69	BTC protein [Larus smithsonianus]
U-MYRTX-Mrug1b	XP_037249048.1	40.741	54	24	77	55	108	1.65e-07	56.6	57.41	69	69	probetacellulin, partial [Falco rusticolus]
U-MYRTX-Mrug1b	XP_040441394.1	40.741	54	24	77	59	112	1.66e-07	56.6	57.41	69	69	probetacellulin isoform X1 [Falco naumanni]
U-MYRTX-Mrug1b	NXG65639.1	40.741	54	24	77	2	55	1.68e-07	55.5	57.41	69	69	BTC protein [Hemiprocne comata]
U-MYRTX-Mrug1b	NXE28288.1	40.741	54	24	77	2	55	1.71e-07	55.5	55.56	69	69	BTC protein [Ardeotis kori]
U-MYRTX-Mrug1b	NXE11913.1	40.741	54	24	77	2	55	1.77e-07	55.5	55.56	69	69	BTC protein [Lophotis ruficrista]
U-MYRTX-Mrug1b	NXN50607.1	40.741	54	24	77	12	65	1.9e-07	55.8	57.41	69	69	BTC protein [Rynchops niger]
U-MYRTX-Mrug1b	XP_028829783.1	40	60	19	78	8	67	1.3e-09	61.6	61.67	77	77	probetacellulin-like isoform X2 [Denticeps clupeoides]
U-MYRTX-Mrug1b	NXY92787.1	38.889	54	24	77	2	55	7.7e-08	55.8	57.41	69	69	BTC protein [Ceyx cyanopectus]
U-MYRTX-Mrug1b	NWQ83950.1	38.889	54	24	77	1	54	1.26e-07	55.1	57.41	69	69	BTC protein [Columbina picui]
U-MYRTX-Mrug1b	NXU26233.1	38.889	54	24	77	2	55	1.74e-07	55.5	57.41	69	69	BTC protein [Thalassarche chlororhynchos]
U-MYRTX-Mrug1b	NXN63226.1	38.889	54	24	77	2	55	1.91e-07	55.5	57.41	69	69	BTC protein [Himantopus himantopus]
U-MYRTX-Mrug1b	NXS67375.1	38.889	54	24	77	2	55	1.95e-07	55.5	55.56	69	69	BTC protein [Pandion haliaetus]
U-MYRTX-Mrug1b	NXW84177.1	38.889	54	24	77	2	55	1.99e-07	55.5	57.41	69	69	BTC protein [Alopecoenas beccarii]
U-MYRTX-Mrug1b	NWW84800.1	38.889	54	24	77	2	55	2.04e-07	55.5	57.41	69	69	BTC protein [Rhynochetos jubatus]
U-MYRTX-Mrug1b	NXK21655.1	38.889	54	24	77	2	55	2.08e-07	55.5	57.41	69	69	BTC protein [Arenaria interpres]
U-MYRTX-Mrug1b	NXF51421.1	38.889	54	24	77	2	55	2.1e-07	55.5	57.41	69	69	BTC protein [Oceanites oceanicus]
U-MYRTX-Mrug1b	NWX03983.1	38.889	54	24	77	2	55	2.1e-07	55.5	57.41	69	69	BTC protein [Caloenas nicobarica]
U-MYRTX-Mrug1b	NXD86391.1	38.889	54	24	77	2	55	2.17e-07	55.5	57.41	69	69	BTC protein [Halcyon senegalensis]
U-MYRTX-Mrug1b	NXT44932.1	38.889	54	24	77	2	55	2.17e-07	55.5	57.41	69	69	BTC protein [Pelecanoides urinatrix]
U-MYRTX-Mrug1b	NXX77788.1	38.889	54	24	77	2	55	2.27e-07	55.5	59.26	69	69	BTC protein [Urocolius indicus]
U-MYRTX-Mrug1b	NWQ92883.1	38.889	54	24	77	2	55	2.27e-07	55.5	57.41	69	69	BTC protein [Burhinus bistriatus]
U-MYRTX-Mrug1b	NXH69174.1	38.889	54	24	77	2	55	2.27e-07	55.1	57.41	69	69	BTC protein [Oceanodroma tethys]
U-MYRTX-Mrug1b	NXT58838.1	38.889	54	24	77	2	55	2.34e-07	55.1	57.41	69	69	BTC protein [Pluvianellus socialis]
U-MYRTX-Mrug1b	KFP30285.1	38.889	54	24	77	4	57	2.39e-07	55.1	59.26	69	69	Probetacellulin, partial [Colius striatus]
U-MYRTX-Mrug1b	NXR03966.1	38.889	54	24	77	2	55	2.41e-07	54.7	55.56	69	69	BTC protein [Sagittarius serpentarius]
U-MYRTX-Mrug1b	NXW25431.1	38.889	54	24	77	2	55	2.42e-07	55.1	57.41	69	69	BTC protein [Circaetus pectoralis]
U-MYRTX-Mrug1b	NWZ56739.1	38.889	54	24	77	2	55	2.42e-07	55.1	57.41	69	69	BTC protein [Haliaeetus albicilla]
U-MYRTX-Mrug1b	XP_027826882.1	38.596	57	21	77	36	92	1.87e-07	56.2	57.89	73	73	probetacellulin isoform X2 [Ovis aries]
U-MYRTX-Mrug1b	XP_040093010.1	38.596	57	21	77	37	93	1.95e-07	56.2	57.89	73	73	probetacellulin isoform X2 [Oryx dammah]
U-MYRTX-Mrug1b	NWU98725.1	38.095	63	15	77	34	96	1.19e-07	57	55.56	81	81	BTC protein [Upupa epops]
U-MYRTX-Mrug1b	NXF25891.1	37.838	74	4	77	31	101	6.92e-08	57.4	52.7	95	95	BTC protein [Rhodinocichla rosea]
U-MYRTX-Mrug1b	NWU58875.1	37.037	54	24	77	2	55	1.91e-07	54.7	57.41	69	69	BTC protein [Dromas ardeola]
U-MYRTX-Mrug1b	KAF1650400.1	37.037	54	24	77	2	55	2.25e-07	54.3	57.41	69	69	Probetacellulin, partial [Aptenodytes patagonicus]
U-MYRTX-Mrub1c	XP_019908008.1	58.824	34	38	71	103	136	1.47e-06	54.3	76.47	45	45	proepiregulin isoform X1 [Esox lucius]
U-MYRTX-Mrub1c	XP_010865816.1	58.824	34	38	71	78	111	1.65e-06	53.9	76.47	45	45	proepiregulin isoform X2 [Esox lucius]
U-MYRTX-Mrub1c	CAB1319227.1	57.576	33	39	71	46	78	1.18e-05	51.2	75.76	44	44	unnamed protein product [Coregonus sp. 'balchen']
U-MYRTX-Mrub1c	XP_028313826.1	56.41	39	35	70	57	95	2.17e-05	50.4	71.79	48	48	proepiregulin-like [Gouania willdenowi]
U-MYRTX-Mrub1c	XP_029573915.1	54.545	33	39	71	65	97	1.14e-05	51.2	78.79	44	44	proepiregulin isoform X2 [Salmo trutta]
U-MYRTX-Mrub1c	XP_038856590.1	54.545	33	39	71	94	126	1.6e-05	51.6	78.79	44	44	LOW QUALITY PROTEIN: proepiregulin-like [Salvelinus namaycush]
U-MYRTX-Mrub1c	NP_001139869.1	54.545	33	39	71	94	126	1.65e-05	51.2	78.79	44	44	Proepiregulin precursor [Salmo salar]
U-MYRTX-Mrub1c	XP_029573913.1	54.545	33	39	71	94	126	1.8e-05	51.2	78.79	44	44	proepiregulin isoform X1 [Salmo trutta]
U-MYRTX-Mrub1c	XP_011181323.1	52.5	40	36	72	889	928	1.85e-05	52	72.5	49	49	homeobox protein 2 isoform X3 [Zeugodacus cucurbitae]
U-MYRTX-Mrub1c	XP_011181321.1	52.5	40	36	72	889	928	1.85e-05	52	72.5	49	49	homeobox protein 2 isoform X2 [Zeugodacus cucurbitae]
U-MYRTX-Mrub1c	XP_011181320.1	52.5	40	36	72	889	928	1.85e-05	52	72.5	49	49	homeobox protein 2 isoform X1 [Zeugodacus cucurbitae]
U-MYRTX-Mrub1c	XP_004526213.2	52.5	40	36	72	887	926	1.98e-05	52	70	49	49	protein vein isoform X1 [Ceratitis capitata]
U-MYRTX-Mrub1c	XP_036335638.1	52.5	40	36	72	944	983	1.99e-05	52	70	49	49	putative uncharacterized protein DDB_G0271606 isoform X1 [Rhagoletis pomonella]
U-MYRTX-Mrub1c	XP_034752506.1	52.381	42	32	71	60	101	4.79e-06	52.8	76.19	53	53	probetacellulin isoform X2 [Etheostoma cragini]
U-MYRTX-Mrub1c	XP_034752504.1	52.381	42	32	71	61	102	4.95e-06	52.8	76.19	53	53	probetacellulin isoform X1 [Etheostoma cragini]
U-MYRTX-Mrub1c	XP_031173656.1	52.381	42	32	71	61	102	1.02e-05	52	73.81	53	53	probetacellulin isoform X1 [Sander lucioperca]
U-MYRTX-Mrub1c	XP_031173657.1	52.381	42	32	71	60	101	1.1e-05	52	73.81	53	53	probetacellulin isoform X2 [Sander lucioperca]
U-MYRTX-Mrub1c	XP_036891400.1	52.273	44	33	74	31	74	2.87e-06	52.8	63.64	56	56	probetacellulin isoform X3 [Sturnira hondurensis]
U-MYRTX-Mrub1c	XP_036891399.1	52.273	44	33	74	64	107	4.29e-06	52.8	63.64	56	56	probetacellulin isoform X2 [Sturnira hondurensis]
U-MYRTX-Mrub1c	XP_036891398.1	52.273	44	33	74	64	107	5.55e-06	52.4	63.64	56	56	probetacellulin isoform X1 [Sturnira hondurensis]
U-MYRTX-Mrub1c	XP_028829783.1	52.174	46	32	75	22	67	2.09e-07	55.8	69.57	59	59	probetacellulin-like isoform X2 [Denticeps clupeoides]
U-MYRTX-Mrub1c	XP_028829781.1	52.174	46	32	75	57	102	4.26e-07	55.5	69.57	59	59	probetacellulin-like isoform X1 [Denticeps clupeoides]
U-MYRTX-Mrub1c	XP_022625544.1	52.174	46	32	75	61	106	1.36e-06	54.3	67.39	59	59	probetacellulin-like isoform X1 [Seriola dumerili]
U-MYRTX-Mrub1c	XP_022625545.1	52.174	46	32	75	60	105	1.52e-06	54.3	67.39	59	59	probetacellulin-like isoform X2 [Seriola dumerili]
U-MYRTX-Mrub1c	CAB3379513.1	52.174	46	30	74	270	315	1.82e-06	55.1	65.22	60	60	Hypothetical predicted protein [Cloeon dipterum]
U-MYRTX-Mrub1c	A0A6G9KJM3.1	51.807	83	1	75	1	82	2.12e-13	69.7	62.65	100	100	RecName: Full=U18-myrmicitoxin-Mri1a; Short=U18-MYRTX-Mri1a; Flags: Precursor [Manica rubida]
U-MYRTX-Mrub1c	XP_041081697.1	51.515	33	39	71	62	94	2.07e-05	50.4	75.76	44	44	proepiregulin-like [Polyodon spathula]
U-MYRTX-Mrub1c	KAF5903708.1	51.22	41	33	71	59	99	7.65e-07	55.8	70.73	52	52	alpha-methylacyl-CoA racemase, partial [Clarias magur]
U-MYRTX-Mrub1c	XP_026154004.1	51.111	45	33	75	25	69	5.37e-06	52	68.89	57	57	probetacellulin isoform X3 [Mastacembelus armatus]
U-MYRTX-Mrub1c	XP_037019401.1	51.111	45	32	74	63	107	6.43e-06	52.4	64.44	57	57	probetacellulin isoform X1 [Artibeus jamaicensis]
U-MYRTX-Mrub1c	TKS84327.1	51.111	45	33	75	33	77	1.07e-05	51.6	71.11	57	57	Probetacellulin Betacellulin [Collichthys lucidus]
U-MYRTX-Mrub1c	XP_023264469.1	50	46	32	75	25	70	1.11e-06	53.9	67.39	59	59	probetacellulin isoform X3 [Seriola lalandi dorsalis]
U-MYRTX-Mrub1c	XP_012693433.1	50	46	32	75	59	104	1.72e-06	53.9	69.57	59	59	probetacellulin [Clupea harengus]
U-MYRTX-Mrub1c	XP_023264467.1	50	46	32	75	61	106	1.93e-06	53.9	67.39	59	59	probetacellulin isoform X1 [Seriola lalandi dorsalis]
U-MYRTX-Mrub1c	XP_023264468.1	50	46	32	75	60	105	2.08e-06	53.9	67.39	59	59	probetacellulin isoform X2 [Seriola lalandi dorsalis]
U-MYRTX-Mrub1c	XP_041915782.1	50	46	32	75	59	104	2.26e-06	53.5	67.39	59	59	probetacellulin [Alosa sapidissima]
U-MYRTX-Mrub1c	KAG5272038.1	50	46	32	75	59	104	2.28e-06	53.5	67.39	59	59	hypothetical protein AALO_G00160960 [Alosa alosa]
U-MYRTX-Mrub1c	XP_040914732.1	50	46	32	75	60	105	3.06e-06	52.4	67.39	59	59	probetacellulin isoform X2 [Toxotes jaculatrix]
U-MYRTX-Mrub1c	XP_034092891.1	50	46	32	75	57	102	3.57e-06	53.1	69.57	59	59	probetacellulin [Gymnodraco acuticeps]
U-MYRTX-Mrub1c	XP_016065096.1	50	44	33	74	162	205	3.93e-06	53.9	63.64	56	56	PREDICTED: probetacellulin [Miniopterus natalensis]
U-MYRTX-Mrub1c	XP_033502039.1	50	46	32	75	63	108	4.24e-06	53.1	69.57	59	59	probetacellulin isoform X2 [Epinephelus lanceolatus]
U-MYRTX-Mrub1c	XP_033502038.1	50	46	32	75	64	109	4.29e-06	53.1	69.57	59	59	probetacellulin isoform X1 [Epinephelus lanceolatus]
U-MYRTX-Mrub1c	XP_040914731.1	50	46	32	75	60	105	4.94e-06	52.8	67.39	59	59	probetacellulin isoform X1 [Toxotes jaculatrix]
U-MYRTX-Mrub1c	KAF1377668.1	50	46	32	75	61	106	5.08e-06	52	69.57	59	59	hypothetical protein PFLUV_G00203140 [Perca fluviatilis]
U-MYRTX-Mrub1c	KAA8584458.1	50	46	32	75	60	105	5.15e-06	52.8	69.57	59	59	hypothetical protein FQN60_008243 [Etheostoma spectabile]
U-MYRTX-Mrub1c	XP_026154003.1	50	46	32	75	52	97	6.31e-06	52.4	67.39	59	59	probetacellulin isoform X2 [Mastacembelus armatus]
U-MYRTX-Mrub1c	XP_039636553.1	50	46	32	75	60	105	6.35e-06	52.4	69.57	59	59	probetacellulin isoform X2 [Perca fluviatilis]
U-MYRTX-Mrub1c	EPQ01668.1	50	44	33	74	173	216	6.41e-06	53.1	63.64	56	56	Probetacellulin [Myotis brandtii]
U-MYRTX-Mrub1c	XP_039636551.1	50	46	32	75	61	106	6.56e-06	52.4	69.57	59	59	probetacellulin isoform X1 [Perca fluviatilis]
U-MYRTX-Mrub1c	XP_033981545.1	50	46	32	75	57	102	7.59e-06	52.4	67.39	59	59	probetacellulin [Trematomus bernacchii]
U-MYRTX-Mrub1c	XP_010778911.1	50	46	32	75	79	124	7.71e-06	52	67.39	59	59	PREDICTED: protransforming growth factor alpha-like, partial [Notothenia coriiceps]
U-MYRTX-Mrub1c	XP_028274481.1	50	46	32	75	60	105	8.51e-06	52.4	67.39	59	59	probetacellulin-like [Parambassis ranga]
U-MYRTX-Mrub1c	XP_019113950.1	50	46	32	75	61	106	8.96e-06	52	69.57	59	59	probetacellulin-like [Larimichthys crocea]
U-MYRTX-Mrub1c	XP_026154002.1	50	46	32	75	60	105	9.42e-06	52	67.39	59	59	probetacellulin isoform X1 [Mastacembelus armatus]
U-MYRTX-Mrub1c	KAF6499211.1	50	44	33	74	49	92	1.06e-05	51.6	65.91	56	56	betacellulin [Molossus molossus]
U-MYRTX-Mrub1c	XP_042252050.1	50	46	32	75	24	69	1.08e-05	51.2	65.22	59	59	probetacellulin isoform X3 [Thunnus maccoyii]
U-MYRTX-Mrub1c	XP_028458366.1	50	46	32	75	61	106	1.17e-05	52	67.39	59	59	probetacellulin isoform X1 [Perca flavescens]
U-MYRTX-Mrub1c	XP_028458367.1	50	46	32	75	60	105	1.25e-05	51.6	67.39	59	59	probetacellulin isoform X2 [Perca flavescens]
U-MYRTX-Mrub1c	KAF6387358.1	50	44	33	74	55	98	1.31e-05	51.2	63.64	56	56	hypothetical protein mMyoMyo1_007867 [Myotis myotis]
U-MYRTX-Mrub1c	XP_042252048.1	50	46	32	75	60	105	1.62e-05	51.2	65.22	59	59	probetacellulin isoform X1 [Thunnus maccoyii]
U-MYRTX-Mrub1c	XP_042252049.1	50	46	32	75	59	104	1.64e-05	51.2	65.22	59	59	probetacellulin isoform X2 [Thunnus maccoyii]
U-MYRTX-Mrub1c	XP_030290625.1	50	46	32	75	58	103	1.76e-05	51.2	67.39	59	59	probetacellulin-like [Sparus aurata]
U-MYRTX-Mrub1c	XP_036130630.1	50	44	33	74	64	107	1.78e-05	51.2	65.91	56	56	probetacellulin [Molossus molossus]
U-MYRTX-Mrub1c	KAF6386132.1	50	44	33	74	64	107	2.03e-05	50.4	63.64	56	56	betacellulin [Myotis myotis]
U-MYRTX-Mrub1c	XP_003965272.1	48.889	45	33	75	62	106	1.21e-05	51.6	71.11	57	57	probetacellulin-like [Takifugu rubripes]
U-MYRTX-Mrub1c	TNM92310.1	48.889	45	33	75	62	106	1.21e-05	51.6	71.11	57	57	hypothetical protein fugu_019322 [Takifugu bimaculatus]
U-MYRTX-Mrub1c	TSP09050.1	48.889	45	32	74	58	102	1.92e-05	51.2	66.67	57	57	Probetacellulin [Bagarius yarrelli]
U-MYRTX-Mrub1c	XP_034402902.1	48.889	45	33	75	65	109	2.27e-05	51.6	71.11	57	57	probetacellulin [Cyclopterus lumpus]
U-MYRTX-Mrub1c	XP_026995901.1	48.837	43	32	72	24	66	7.33e-06	51.6	67.44	55	55	probetacellulin-like isoform X3 [Tachysurus fulvidraco]
U-MYRTX-Mrub1c	XP_026995900.1	48.837	43	32	72	58	100	1.47e-05	51.2	67.44	55	55	probetacellulin-like isoform X2 [Tachysurus fulvidraco]
U-MYRTX-Mrub1c	XP_026995898.1	48.837	43	32	72	58	100	1.49e-05	51.2	67.44	55	55	probetacellulin-like isoform X1 [Tachysurus fulvidraco]
U-MYRTX-Mrub1c	RXN26951.1	48.78	41	33	71	1310	1350	2.12e-05	52	68.29	52	52	helicase POLQ-like protein [Labeo rohita]
U-MYRTX-Mrub1c	XP_015791165.1	48.718	39	35	72	459	497	1.1e-05	52.8	71.79	51	51	uncharacterized protein YMR317W-like isoform X1 [Tetranychus urticae]
U-MYRTX-Mrub1c	XP_023120399.1	48.077	52	26	75	49	100	1.32e-06	54.3	67.31	67	67	probetacellulin isoform X1 [Amphiprion ocellaris]
U-MYRTX-Mrub1c	XP_023120400.1	48.077	52	26	75	49	100	1.65e-06	53.9	67.31	67	67	probetacellulin isoform X2 [Amphiprion ocellaris]
U-MYRTX-Mrub1c	XP_042365732.1	47.826	46	32	75	60	105	8.59e-06	52	69.57	59	59	probetacellulin [Plectropomus leopardus]
U-MYRTX-Mrub1c	XP_029301308.1	47.826	46	32	75	60	105	1.64e-05	51.2	69.57	59	59	probetacellulin-like isoform X1 [Cottoperca gobio]
U-MYRTX-Mrub1c	XP_029301309.1	47.826	46	32	75	59	104	1.72e-05	51.2	69.57	59	59	probetacellulin-like isoform X2 [Cottoperca gobio]
U-MYRTX-Mrub1c	XP_015830662.1	46.296	54	26	75	49	102	1.47e-05	51.2	62.96	67	67	PREDICTED: probetacellulin isoform X1 [Nothobranchius furzeri]
U-MYRTX-Mrub1c	XP_015830663.1	46.296	54	26	75	48	101	2.06e-05	50.8	62.96	67	67	PREDICTED: probetacellulin isoform X2 [Nothobranchius furzeri]
U-MYRTX-Mrub1c	XP_026212285.1	46.154	52	26	75	54	105	2.48e-06	53.5	63.46	67	67	probetacellulin [Anabas testudineus]
U-MYRTX-Mrub1c	CAF97177.1	45.652	46	32	75	61	106	4.22e-06	53.1	71.74	59	59	unnamed protein product [Tetraodon nigroviridis]
U-MYRTX-Mrub1c	CAB1318307.1	45.652	46	32	75	62	107	2.1e-05	50.8	67.39	59	59	unnamed protein product [Coregonus sp. 'balchen']
U-MYRTX-Mrub1c	XP_037609289.1	45.652	46	32	75	61	106	2.2e-05	51.2	65.22	59	59	probetacellulin isoform X1 [Sebastes umbrosus]
U-MYRTX-Mrub1c	XP_037609292.1	45.652	46	32	75	61	106	2.24e-05	51.2	65.22	59	59	probetacellulin isoform X3 [Sebastes umbrosus]
U-MYRTX-Mrub1c	XP_037609291.1	45.652	46	32	75	60	105	2.26e-05	51.2	65.22	59	59	probetacellulin isoform X2 [Sebastes umbrosus]
U-MYRTX-Mrub1c	ELK34590.1	44.898	49	23	71	48	90	2.2e-05	50.4	63.27	65	65	Proepiregulin [Myotis davidii]
U-MYRTX-Mrub1c	P0DSL4.1	44.737	76	1	71	1	76	3.55e-12	66.2	61.84	95	95	RecName: Full=U-myrmeciitoxin(02)-Mg1a; Short=MIITX(02)-Mg1a; Short=U-MIITX(02)-Mg1a; Flags: Precursor [Myrmecia gulosa]
U-MYRTX-Mrub1c	XP_031715713.1	44.231	52	26	75	19	70	5.94e-06	52	65.38	67	67	probetacellulin-like isoform X2 [Anarrhichthys ocellatus]
U-MYRTX-Mrub1c	XP_031715712.1	44.231	52	26	75	55	106	9.85e-06	52	65.38	67	67	probetacellulin-like isoform X1 [Anarrhichthys ocellatus]
U-MYRTX-Mrub1c	XP_037019402.1	44.068	59	20	74	16	74	3.59e-06	52.4	59.32	73	73	probetacellulin isoform X2 [Artibeus jamaicensis]
U-MYRTX-Mrub1c	XP_039293674.1	43.182	44	30	72	353	396	8.16e-06	53.1	65.91	57	57	protein vein-like isoform X2 [Nilaparvata lugens]
U-MYRTX-Mrub1c	XP_039293675.1	43.182	44	30	72	353	396	9.33e-06	53.1	65.91	57	57	protein vein-like isoform X3 [Nilaparvata lugens]
U-MYRTX-Mrub1c	XP_039293671.1	43.182	44	30	72	353	396	1.42e-05	52.4	65.91	57	57	protein vein-like isoform X1 [Nilaparvata lugens]
U-MYRTX-Mrub1c	XP_035464934.1	41.667	60	20	75	11	70	5.4e-06	52	61.67	75	75	probetacellulin isoform X3 [Scophthalmus maximus]
U-MYRTX-Mrub1c	OXA58914.1	41.071	56	16	70	149	204	9.24e-06	53.1	57.14	73	73	Upstream stimulatory factor 1 [Folsomia candida]
U-MYRTX-Mrub1c	XP_035703079.1	41.071	56	16	70	569	624	9.3e-06	53.1	57.14	73	73	pro-neuregulin-2, membrane-bound isoform isoform X3 [Folsomia candida]
U-MYRTX-Mrub1c	XP_035703078.1	41.071	56	16	70	569	624	1.67e-05	52.4	57.14	73	73	pro-neuregulin-2, membrane-bound isoform isoform X1 [Folsomia candida]
U-MYRTX-Mrub1c	XP_021947334.1	41.071	56	16	70	569	624	1.74e-05	52.4	57.14	73	73	pro-neuregulin-2, membrane-bound isoform isoform X2 [Folsomia candida]
U-MYRTX-Mrub1c	XP_033798409.1	39.655	58	16	71	48	105	1.18e-05	51.6	62.07	75	75	proepiregulin [Geotrypetes seraphini]
U-MYRTX-Mrug1d	A0A6G9KJM3.1	57.647	85	1	79	1	83	3.76e-18	81.6	67.06	99	99	RecName: Full=U18-myrmicitoxin-Mri1a; Short=U18-MYRTX-Mri1a; Flags: Precursor [Manica rubida]
U-MYRTX-Mrug1d	XP_041634697.1	57.143	42	31	72	136	177	5.62e-08	58.9	64.29	53	53	protransforming growth factor alpha [Cheilinus undulatus]
U-MYRTX-Mrug1d	XP_019751271.1	54.762	42	31	72	125	166	1.05e-07	58.2	61.9	53	53	PREDICTED: protransforming growth factor alpha [Hippocampus comes]
U-MYRTX-Mrug1d	XP_043977157.1	52.381	42	31	72	132	173	3.2e-08	60.1	64.29	53	53	LOW QUALITY PROTEIN: protransforming growth factor alpha [Gambusia affinis]
U-MYRTX-Mrug1d	RVE73286.1	52.381	42	31	72	130	171	5.76e-08	58.9	64.29	53	53	hypothetical protein OJAV_G00047560 [Oryzias javanicus]
U-MYRTX-Mrug1d	XP_011492903.2	52.381	42	31	72	141	182	6.07e-08	58.9	66.67	53	53	uncharacterized protein LOC101166855 [Oryzias latipes]
U-MYRTX-Mrug1d	XP_014328557.1	52.381	42	31	72	132	173	6.55e-08	58.5	64.29	53	53	protransforming growth factor alpha [Xiphophorus maculatus]
U-MYRTX-Mrug1d	XP_013861732.1	52.381	42	31	72	129	170	6.66e-08	58.5	64.29	53	53	PREDICTED: protransforming growth factor alpha [Austrofundulus limnaeus]
U-MYRTX-Mrug1d	XP_027857514.1	52.381	42	31	72	132	173	7.33e-08	58.5	64.29	53	53	cell wall integrity and stress response component 1-like [Xiphophorus couchianus]
U-MYRTX-Mrug1d	XP_032404239.1	52.381	42	31	72	129	170	8.69e-08	58.5	64.29	53	53	cell wall integrity and stress response component 1-like [Xiphophorus hellerii]
U-MYRTX-Mrug1d	XP_040014441.1	52.381	42	31	72	140	181	1.05e-07	58.2	61.9	53	53	LOW QUALITY PROTEIN: protransforming growth factor alpha [Xiphias gladius]
U-MYRTX-Mrug1d	XP_015256489.1	52.381	42	31	72	129	170	1.3e-07	57.8	64.29	53	53	PREDICTED: epigen-like isoform X2 [Cyprinodon variegatus]
U-MYRTX-Mrug1d	XP_037535713.1	52.381	42	31	72	140	181	1.36e-07	57.8	64.29	53	53	protransforming growth factor alpha [Nematolebias whitei]
U-MYRTX-Mrug1d	ACZ04974.1	52.381	42	31	72	132	173	1.38e-07	57.4	64.29	53	53	transforming growth factor alpha, partial [Xiphophorus maculatus]
U-MYRTX-Mrug1d	XP_041836345.1	52.381	42	31	72	135	176	1.43e-07	57.8	64.29	53	53	protransforming growth factor alpha [Melanotaenia boesemani]
U-MYRTX-Mrug1d	XP_014897904.1	52.381	42	31	72	134	175	1.63e-07	57.8	61.9	53	53	PREDICTED: protransforming growth factor alpha [Poecilia latipinna]
U-MYRTX-Mrug1d	XP_044139052.1	52.381	42	31	72	43	84	1.66e-07	56.6	64.29	53	53	protransforming growth factor alpha [Bufo gargarizans]
U-MYRTX-Mrug1d	XP_040270365.1	52.381	42	31	72	43	84	1.68e-07	56.6	66.67	53	53	protransforming growth factor alpha [Bufo bufo]
U-MYRTX-Mrug1d	XP_015256488.1	52.381	42	31	72	129	170	1.69e-07	57.8	64.29	53	53	PREDICTED: tomoregulin-2-like isoform X1 [Cyprinodon variegatus]
U-MYRTX-Mrug1d	KAA8593406.1	52.381	42	31	72	141	182	1.76e-07	57.8	61.9	53	53	hypothetical protein FQN60_009522, partial [Etheostoma spectabile]
U-MYRTX-Mrug1d	XP_015814343.1	52.381	42	31	72	129	170	1.83e-07	57.4	64.29	53	53	PREDICTED: tomoregulin-2-like isoform X3 [Nothobranchius furzeri]
U-MYRTX-Mrug1d	XP_008407004.2	52.381	42	31	72	135	176	1.96e-07	57.4	61.9	53	53	PREDICTED: protransforming growth factor alpha [Poecilia reticulata]
U-MYRTX-Mrug1d	XP_022044910.1	52.381	42	31	72	156	197	1.97e-07	57.8	64.29	53	53	protransforming growth factor alpha isoform X1 [Acanthochromis polyacanthus]
U-MYRTX-Mrug1d	XP_022044911.1	52.381	42	31	72	146	187	2.11e-07	57.4	64.29	53	53	protransforming growth factor alpha isoform X2 [Acanthochromis polyacanthus]
U-MYRTX-Mrug1d	XP_035488837.1	52.381	42	31	72	140	181	2.13e-07	57.4	61.9	53	53	protransforming growth factor alpha [Scophthalmus maximus]
U-MYRTX-Mrug1d	XP_007551561.2	52.381	42	31	72	135	176	2.17e-07	57.4	61.9	53	53	PREDICTED: protransforming growth factor alpha [Poecilia formosa]
U-MYRTX-Mrug1d	XP_020507547.1	52.381	42	31	72	141	182	2.19e-07	57.4	64.29	53	53	protransforming growth factor alpha [Labrus bergylta]
U-MYRTX-Mrug1d	AWP02725.1	52.381	42	31	72	140	181	2.25e-07	57	61.9	53	53	putative protransforming growth factor alpha [Scophthalmus maximus]
U-MYRTX-Mrug1d	TKS71354.1	52.381	42	31	72	140	181	2.29e-07	57.4	61.9	53	53	Protransforming growth factor alpha [Collichthys lucidus]
U-MYRTX-Mrug1d	XP_033852589.2	51.064	47	31	77	43	89	1.21e-07	57	57.45	59	59	protransforming growth factor alpha-like isoform X2 [Acipenser ruthenus]
U-MYRTX-Mrug1d	XP_034768403.1	51.064	47	31	77	43	89	1.56e-07	56.6	57.45	59	59	protransforming growth factor alpha-like isoform X1 [Acipenser ruthenus]
U-MYRTX-Mrug1d	MBN3294976.1	50	42	31	72	8	49	8.15e-08	55.8	61.9	53	53	TGFA factor [Amia calva]
U-MYRTX-Mrug1d	TWW62038.1	50	42	31	72	160	201	1.31e-07	58.2	61.9	53	53	Protransforming growth factor alpha [Takifugu flavidus]
U-MYRTX-Mrug1d	XP_003973363.3	50	42	31	72	164	205	2.22e-07	57.4	61.9	53	53	uncharacterized protein LOC101076984 [Takifugu rubripes]
U-MYRTX-Mrug1d	XP_044124175.1	44.898	49	24	72	884	932	1.97e-07	58.2	67.35	61	61	pro-epidermal growth factor [Bufo gargarizans]
U-MYRTX-Mrug1d	P0DSL4.1	43.243	74	1	72	1	74	8.43e-13	68.2	59.46	90	90	RecName: Full=U-myrmeciitoxin(02)-Mg1a; Short=MIITX(02)-Mg1a; Short=U-MIITX(02)-Mg1a; Flags: Precursor [Myrmecia gulosa]
U-MYRTX-Mrug1d	KAG9480218.1	42	50	23	72	883	932	5.76e-09	62.4	70	63	63	hypothetical protein GDO78_011960 [Eleutherodactylus coqui]
U-MYRTX-Mrug1d	NXB49412.1	41.818	55	26	80	15	69	4.49e-08	57.4	63.64	69	69	BTC protein [Leucopsar rothschildi]
U-MYRTX-Mrug1d	NWW77858.1	41.818	55	26	80	4	58	5.34e-08	57	58.18	69	69	BTC protein [Climacteris rufus]
U-MYRTX-Mrug1d	NXU34797.1	41.818	55	26	80	6	60	8.38e-08	56.6	58.18	69	69	BTC protein [Drymodes brunneopygia]
U-MYRTX-Mrug1d	NXI88502.1	41.818	55	26	80	4	58	9.46e-08	56.2	58.18	69	69	BTC protein [Rhipidura dahli]
U-MYRTX-Mrug1d	XP_040059201.1	41.379	58	15	72	211	268	1.19e-07	58.5	53.45	73	73	protransforming growth factor alpha isoform X3 [Gasterosteus aculeatus aculeatus]
U-MYRTX-Mrug1d	XP_040059202.1	41.379	58	15	72	124	181	1.26e-07	58.2	53.45	73	73	protransforming growth factor alpha isoform X4 [Gasterosteus aculeatus aculeatus]
U-MYRTX-Mrug1d	XP_040059204.1	41.379	58	15	72	117	174	1.43e-07	57.8	53.45	73	73	protransforming growth factor alpha isoform X5 [Gasterosteus aculeatus aculeatus]
U-MYRTX-Mrug1d	XP_040059199.1	41.379	58	15	72	211	268	2.05e-07	57.8	53.45	73	73	protransforming growth factor alpha isoform X1 [Gasterosteus aculeatus aculeatus]
U-MYRTX-Mrug1d	XP_040059200.1	41.379	58	15	72	201	258	2.24e-07	57.8	53.45	73	73	protransforming growth factor alpha isoform X2 [Gasterosteus aculeatus aculeatus]
U-MYRTX-Mrug1d	NWI45537.1	41.27	63	18	80	8	70	9.29e-08	56.6	57.14	79	79	BTC protein [Picathartes gymnocephalus]
U-MYRTX-Mrug1d	NXC91656.1	40	55	26	80	4	58	1.17e-07	55.5	58.18	69	69	BTC protein [Cercotrichas coryphoeus]
U-MYRTX-Mrug1d	KFO61976.1	40	55	26	80	4	58	1.35e-07	55.8	58.18	69	69	Probetacellulin, partial [Corvus brachyrhynchos]
U-MYRTX-Mrug1d	NXE97878.1	40	55	26	80	3	57	1.39e-07	55.8	58.18	69	69	BTC protein [Menura novaehollandiae]
U-MYRTX-Mrug1d	NXD27547.1	40	55	26	80	4	58	1.47e-07	55.8	58.18	69	69	BTC protein [Elachura formosa]
U-MYRTX-Mrug1d	NXD04405.1	40	55	26	80	4	58	1.48e-07	55.1	58.18	69	69	BTC protein [Certhia familiaris]
U-MYRTX-Mrug1d	NWV97851.1	40	55	26	80	4	58	1.6e-07	55.8	58.18	69	69	BTC protein [Machaerirhynchus nigripectus]
U-MYRTX-Mrug1d	NXY55942.1	40	55	26	80	4	58	1.66e-07	55.8	58.18	69	69	BTC protein [Callaeas wilsoni]
U-MYRTX-Mrug1d	NWU20483.1	40	55	26	80	3	57	1.66e-07	55.8	58.18	69	69	BTC protein [Platysteira castanea]
U-MYRTX-Mrug1d	NXT60680.1	40	55	26	80	4	58	1.67e-07	55.8	58.18	69	69	BTC protein [Chaetops frenatus]
U-MYRTX-Mrug1d	NXH65120.1	40	55	26	80	4	58	1.67e-07	55.8	58.18	69	69	BTC protein [Rhabdornis inornatus]
U-MYRTX-Mrug1d	NWW61986.1	40	55	26	80	4	58	1.67e-07	55.8	58.18	69	69	BTC protein [Ifrita kowaldi]
U-MYRTX-Mrug1d	NWW13703.1	40	55	26	80	5	59	1.78e-07	55.5	58.18	69	69	BTC protein [Oreocharis arfaki]
U-MYRTX-Mrug1d	NXB12859.1	40	55	26	80	5	59	1.78e-07	55.5	58.18	69	69	BTC protein [Cnemophilus loriae]
U-MYRTX-Mrug1d	NXL75542.1	40	55	26	80	4	58	1.82e-07	55.5	58.18	69	69	BTC protein [Leptocoma aspasia]
U-MYRTX-Mrug1d	NXO11198.1	40	55	26	80	4	58	1.86e-07	55.5	58.18	69	69	BTC protein [Oriolus oriolus]
U-MYRTX-Mrug1d	NXC52276.1	40	55	26	80	4	58	1.87e-07	55.1	58.18	69	69	BTC protein [Aleadryas rufinucha]
U-MYRTX-Mrug1d	NXA61553.1	40	55	26	80	5	59	1.88e-07	55.5	58.18	69	69	BTC protein [Mohoua ochrocephala]
U-MYRTX-Mrug1d	NXS22855.1	40	55	26	80	4	58	1.9e-07	55.5	58.18	69	69	BTC protein [Mystacornis crossleyi]
U-MYRTX-Mrug1d	NWS32299.1	40	55	26	80	4	58	1.95e-07	55.5	58.18	69	69	BTC protein [Polioptila caerulea]
U-MYRTX-Mrug1d	NXS27446.1	40	55	26	80	5	59	1.97e-07	55.5	58.18	69	69	BTC protein [Pomatostomus ruficeps]
U-MYRTX-Mrug1d	NWT77955.1	40	55	26	80	4	58	1.97e-07	55.5	58.18	69	69	BTC protein [Lanius ludovicianus]
U-MYRTX-Mrug1d	NXH45615.1	40	55	26	80	5	59	1.99e-07	55.5	58.18	69	69	BTC protein [Dicaeum eximium]
U-MYRTX-Mrug1d	NXB25067.1	40	55	26	80	4	58	1.99e-07	55.5	58.18	69	69	BTC protein [Rhagologus leucostigma]
U-MYRTX-Mrug1d	NXC10630.1	40	55	26	80	5	59	2.01e-07	55.5	58.18	69	69	BTC protein [Orthonyx spaldingii]
U-MYRTX-Mrug1d	NWI02212.1	40	55	26	80	4	58	2.01e-07	55.5	58.18	69	69	BTC protein [Tichodroma muraria]
U-MYRTX-Mrug1d	NWY64677.1	40	55	26	80	4	58	2.01e-07	55.5	58.18	69	69	BTC protein [Erithacus rubecula]
U-MYRTX-Mrug1d	NXA86253.1	40	55	26	80	5	59	2.03e-07	55.5	58.18	69	69	BTC protein [Melanocharis versteri]
U-MYRTX-Mrug1d	NWV04192.1	40	55	26	80	4	58	2.03e-07	55.5	58.18	69	69	BTC protein [Ptilonorhynchus violaceus]
U-MYRTX-Mrug1d	NWW26944.1	40	55	26	80	4	58	2.03e-07	55.5	58.18	69	69	BTC protein [Falcunculus frontatus]
U-MYRTX-Mrug1d	NXD42792.1	40	55	26	80	4	58	2.05e-07	55.5	58.18	69	69	BTC protein [Copsychus sechellarum]
U-MYRTX-Mrug1d	NXI06369.1	40	55	26	80	4	58	2.17e-07	55.5	58.18	69	69	BTC protein [Pachycephala philippinensis]
U-MYRTX-Mrug1d	NXH31292.1	40	55	26	80	5	59	2.31e-07	55.5	58.18	69	69	BTC protein [Myiagra hebetior]
U-MYRTX-Mrug1d	NXQ02105.1	40	55	26	80	4	58	2.34e-07	55.5	58.18	69	69	BTC protein [Vidua macroura]
U-MYRTX-Mrug1d	NXT89148.1	38.182	55	26	80	4	58	1.35e-07	55.8	58.18	69	69	BTC protein [Anhinga rufa]
U-MYRTX-Mrug1d	NXC78697.1	38.182	55	26	80	4	58	1.61e-07	55.8	58.18	69	69	BTC protein [Anhinga anhinga]
U-MYRTX-Mrug1d	NWX28593.1	38.182	55	26	80	3	57	1.83e-07	55.5	56.36	69	69	BTC protein [Notiomystis cincta]
U-MYRTX-Mrug1d	NWI34205.1	36.842	57	24	80	3	59	4.12e-08	57.4	59.65	71	71	BTC protein [Sula dactylatra]
U-MYRTX-Mrug1d	NXS95981.1	36.842	57	24	80	2	58	8.49e-08	56.6	59.65	71	71	BTC protein [Jacana jacana]
U-MYRTX-Mrug1d	NWH42695.1	36.842	57	24	80	2	58	8.86e-08	56.2	59.65	71	71	BTC protein [Fregata magnificens]
U-MYRTX-Mrug1d	NXT24919.1	36.842	57	24	80	2	58	9.87e-08	56.2	57.89	71	71	BTC protein [Syrrhaptes paradoxus]
U-MYRTX-Mrug1d	XP_009633460.1	36.842	57	24	80	16	72	1.27e-07	55.5	57.89	71	71	probetacellulin-like, partial [Egretta garzetta]
U-MYRTX-Mrug1d	NWR57758.1	36.842	57	24	80	2	58	1.81e-07	54.7	59.65	71	71	BTC protein [Bucorvus abyssinicus]
U-MYRTX-Mrug1d	NXX77788.1	36.842	57	24	80	2	58	1.82e-07	55.5	59.65	71	71	BTC protein [Urocolius indicus]
U-MYRTX-Mrug1d	XP_040441401.1	36.842	57	24	80	27	83	1.86e-07	56.2	57.89	71	71	probetacellulin isoform X2 [Falco naumanni]
U-MYRTX-Mrug1d	KFP30285.1	36.842	57	24	80	4	60	1.88e-07	55.5	59.65	71	71	Probetacellulin, partial [Colius striatus]
U-MYRTX-Mrug1d	NXX09908.1	36.842	57	24	80	12	68	2.15e-07	54.7	59.65	71	71	BTC protein [Larus smithsonianus]
U-MYRTX-Mrug1d	NWI67560.1	36.842	57	24	80	2	58	2.34e-07	55.5	59.65	71	71	BTC protein [Todus mexicanus]
U-MYRTX-Mrug1d	XP_040093010.1	36.667	60	21	80	37	96	1.86e-07	56.2	58.33	75	75	probetacellulin isoform X2 [Oryx dammah]
U-MYRTX-Mrug1d	XP_027826882.1	36.667	60	21	80	36	95	1.97e-07	56.2	58.33	75	75	probetacellulin isoform X2 [Ovis aries]
U-MYRTX-Mrug1d	NXY92787.1	35.088	57	24	80	2	58	1.95e-07	54.7	57.89	71	71	BTC protein [Ceyx cyanopectus]
U-MYRTX-Mrug1d	NXF25891.1	35.065	77	4	80	31	104	2.06e-07	56.2	53.25	96	96	BTC protein [Rhodinocichla rosea]
U-MYRTX-Mrug1d	NWU98725.1	34.848	66	15	80	34	99	2.14e-07	56.2	56.06	83	83	BTC protein [Upupa epops]
U-MYRTX-Mrug1d	XP_037019402.1	32.258	62	19	80	16	77	1.98e-07	55.8	58.06	78	78	probetacellulin isoform X2 [Artibeus jamaicensis]
U-MYRTX-Mrug1e	A0A6G9KJM3.1	59.524	84	1	78	1	82	1.8e-18	82.4	66.67	100	100	RecName: Full=U18-myrmicitoxin-Mri1a; Short=U18-MYRTX-Mri1a; Flags: Precursor [Manica rubida]
U-MYRTX-Mrug1e	XP_041634697.1	57.143	42	31	72	136	177	5.6e-08	58.9	64.29	54	54	protransforming growth factor alpha [Cheilinus undulatus]
U-MYRTX-Mrug1e	XP_019751271.1	54.762	42	31	72	125	166	1.11e-07	58.2	61.9	54	54	PREDICTED: protransforming growth factor alpha [Hippocampus comes]
U-MYRTX-Mrug1e	XP_020453677.1	54.762	42	31	72	133	174	3.17e-07	56.6	64.29	54	54	uncharacterized protein LOC109958999 [Monopterus albus]
U-MYRTX-Mrug1e	XP_037108063.1	54.762	42	31	72	117	158	3.29e-07	56.6	61.9	54	54	protransforming growth factor alpha [Syngnathus acus]
U-MYRTX-Mrug1e	KTG47238.1	54.762	42	31	72	84	125	3.5e-07	55.5	59.52	54	54	hypothetical protein cypCar_00038754 [Cyprinus carpio]
U-MYRTX-Mrug1e	CAG06933.1	53.659	41	32	72	7	47	2.91e-07	53.9	60.98	53	53	unnamed protein product, partial [Tetraodon nigroviridis]
U-MYRTX-Mrug1e	XP_043977157.1	52.381	42	31	72	132	173	3.49e-08	59.7	64.29	54	54	LOW QUALITY PROTEIN: protransforming growth factor alpha [Gambusia affinis]
U-MYRTX-Mrug1e	XP_038142300.1	52.381	42	31	72	129	170	4.34e-08	58.9	64.29	54	54	LOW QUALITY PROTEIN: protransforming growth factor alpha [Cyprinodon tularosa]
U-MYRTX-Mrug1e	XP_013861732.1	52.381	42	31	72	129	170	6.5e-08	58.5	64.29	54	54	PREDICTED: protransforming growth factor alpha [Austrofundulus limnaeus]
U-MYRTX-Mrug1e	RVE73286.1	52.381	42	31	72	130	171	7.12e-08	58.5	64.29	54	54	hypothetical protein OJAV_G00047560 [Oryzias javanicus]
U-MYRTX-Mrug1e	XP_014328557.1	52.381	42	31	72	132	173	7.77e-08	58.5	64.29	54	54	protransforming growth factor alpha [Xiphophorus maculatus]
U-MYRTX-Mrug1e	XP_011492903.2	52.381	42	31	72	141	182	7.81e-08	58.5	66.67	54	54	uncharacterized protein LOC101166855 [Oryzias latipes]
U-MYRTX-Mrug1e	XP_027857514.1	52.381	42	31	72	132	173	8.26e-08	58.5	64.29	54	54	cell wall integrity and stress response component 1-like [Xiphophorus couchianus]
U-MYRTX-Mrug1e	XP_024125551.1	52.381	42	31	72	124	165	1.01e-07	58.2	64.29	54	54	protransforming growth factor alpha [Oryzias melastigma]
U-MYRTX-Mrug1e	XP_032404239.1	52.381	42	31	72	129	170	1.07e-07	58.2	64.29	54	54	cell wall integrity and stress response component 1-like [Xiphophorus hellerii]
U-MYRTX-Mrug1e	XP_024916033.1	52.381	42	31	72	134	175	1.16e-07	57.8	61.9	54	54	uncharacterized protein LOC103385772 isoform X2 [Cynoglossus semilaevis]
U-MYRTX-Mrug1e	XP_037535713.1	52.381	42	31	72	140	181	1.21e-07	58.2	64.29	54	54	protransforming growth factor alpha [Nematolebias whitei]
U-MYRTX-Mrug1e	XP_040014441.1	52.381	42	31	72	140	181	1.28e-07	57.8	61.9	54	54	LOW QUALITY PROTEIN: protransforming growth factor alpha [Xiphias gladius]
U-MYRTX-Mrug1e	XP_015256489.1	52.381	42	31	72	129	170	1.29e-07	57.8	64.29	54	54	PREDICTED: epigen-like isoform X2 [Cyprinodon variegatus]
U-MYRTX-Mrug1e	XP_012728159.2	52.381	42	31	72	126	167	1.43e-07	57.8	64.29	54	54	protransforming growth factor alpha [Fundulus heteroclitus]
U-MYRTX-Mrug1e	XP_044139052.1	52.381	42	31	72	43	84	1.52e-07	56.6	64.29	54	54	protransforming growth factor alpha [Bufo gargarizans]
U-MYRTX-Mrug1e	XP_041836345.1	52.381	42	31	72	135	176	1.59e-07	57.8	64.29	54	54	protransforming growth factor alpha [Melanotaenia boesemani]
U-MYRTX-Mrug1e	ACZ04974.1	52.381	42	31	72	132	173	1.64e-07	57.4	64.29	54	54	transforming growth factor alpha, partial [Xiphophorus maculatus]
U-MYRTX-Mrug1e	XP_015256488.1	52.381	42	31	72	129	170	1.76e-07	57.4	64.29	54	54	PREDICTED: tomoregulin-2-like isoform X1 [Cyprinodon variegatus]
U-MYRTX-Mrug1e	XP_014897904.1	52.381	42	31	72	134	175	1.9e-07	57.4	61.9	54	54	PREDICTED: protransforming growth factor alpha [Poecilia latipinna]
U-MYRTX-Mrug1e	XP_040270365.1	52.381	42	31	72	43	84	1.9e-07	56.2	66.67	54	54	protransforming growth factor alpha [Bufo bufo]
U-MYRTX-Mrug1e	XP_020507547.1	52.381	42	31	72	141	182	2.14e-07	57.4	64.29	54	54	protransforming growth factor alpha [Labrus bergylta]
U-MYRTX-Mrug1e	XP_015814343.1	52.381	42	31	72	129	170	2.15e-07	57.4	64.29	54	54	PREDICTED: tomoregulin-2-like isoform X3 [Nothobranchius furzeri]
U-MYRTX-Mrug1e	XP_008407004.2	52.381	42	31	72	135	176	2.16e-07	57.4	61.9	54	54	PREDICTED: protransforming growth factor alpha [Poecilia reticulata]
U-MYRTX-Mrug1e	XP_007551561.2	52.381	42	31	72	135	176	2.27e-07	57.4	61.9	54	54	PREDICTED: protransforming growth factor alpha [Poecilia formosa]
U-MYRTX-Mrug1e	XP_035488837.1	52.381	42	31	72	140	181	2.6e-07	57	61.9	54	54	protransforming growth factor alpha [Scophthalmus maximus]
U-MYRTX-Mrug1e	TKS71354.1	52.381	42	31	72	140	181	2.63e-07	57	61.9	54	54	Protransforming growth factor alpha [Collichthys lucidus]
U-MYRTX-Mrug1e	XP_022044910.1	52.381	42	31	72	156	197	2.69e-07	57	64.29	54	54	protransforming growth factor alpha isoform X1 [Acanthochromis polyacanthus]
U-MYRTX-Mrug1e	AWP02725.1	52.381	42	31	72	140	181	2.73e-07	56.6	61.9	54	54	putative protransforming growth factor alpha [Scophthalmus maximus]
U-MYRTX-Mrug1e	XP_018541247.1	52.381	42	31	72	140	181	2.74e-07	57	61.9	54	54	PREDICTED: pro-epidermal growth factor-like isoform X2 [Lates calcarifer]
U-MYRTX-Mrug1e	XP_018541246.1	52.381	42	31	72	150	191	2.82e-07	57	61.9	54	54	PREDICTED: pro-epidermal growth factor-like isoform X1 [Lates calcarifer]
U-MYRTX-Mrug1e	XP_022044911.1	52.381	42	31	72	146	187	2.96e-07	57	64.29	54	54	protransforming growth factor alpha isoform X2 [Acanthochromis polyacanthus]
U-MYRTX-Mrug1e	XP_038551168.1	52.381	42	31	72	151	192	3.05e-07	57	61.9	54	54	serine-rich adhesin for platelets-like isoform X1 [Micropterus salmoides]
U-MYRTX-Mrug1e	XP_034541802.1	52.381	42	31	72	138	179	3.08e-07	57	61.9	54	54	protransforming growth factor alpha [Notolabrus celidotus]
U-MYRTX-Mrug1e	XP_043879717.1	52.381	42	31	72	128	169	3.49e-07	56.6	61.9	54	54	protransforming growth factor alpha [Solea senegalensis]
U-MYRTX-Mrug1e	XP_019117992.2	52.381	42	31	72	148	189	3.56e-07	56.6	61.9	54	54	protransforming growth factor alpha isoform X1 [Larimichthys crocea]
U-MYRTX-Mrug1e	XP_036957324.1	52.381	42	31	72	134	175	3.68e-07	56.6	61.9	54	54	protransforming growth factor alpha isoform X1 [Acanthopagrus latus]
U-MYRTX-Mrug1e	XP_019117993.2	52.381	42	31	72	138	179	4.02e-07	56.6	61.9	54	54	protransforming growth factor alpha isoform X2 [Larimichthys crocea]
U-MYRTX-Mrug1e	XP_033852589.2	51.064	47	31	77	43	89	1.47e-07	56.6	57.45	60	60	protransforming growth factor alpha-like isoform X2 [Acipenser ruthenus]
U-MYRTX-Mrug1e	XP_034768403.1	51.064	47	31	77	43	89	1.92e-07	56.2	57.45	60	60	protransforming growth factor alpha-like isoform X1 [Acipenser ruthenus]
U-MYRTX-Mrug1e	MBN3294976.1	50	42	31	72	8	49	1.02e-07	55.5	61.9	54	54	TGFA factor [Amia calva]
U-MYRTX-Mrug1e	TWW62038.1	50	42	31	72	160	201	1.71e-07	57.8	61.9	54	54	Protransforming growth factor alpha [Takifugu flavidus]
U-MYRTX-Mrug1e	XP_003973363.3	50	42	31	72	164	205	2.93e-07	57	61.9	54	54	uncharacterized protein LOC101076984 [Takifugu rubripes]
U-MYRTX-Mrug1e	TNM88817.1	50	42	31	72	164	205	2.99e-07	57	61.9	54	54	hypothetical protein fugu_005071 [Takifugu bimaculatus]
U-MYRTX-Mrug1e	NWV85043.1	47.619	42	31	72	8	49	3.55e-07	53.9	64.29	54	54	TGFA factor [Dasyornis broadbenti]
U-MYRTX-Mrug1e	XP_044124175.1	44.898	49	24	72	884	932	2.13e-07	57.8	67.35	63	63	pro-epidermal growth factor [Bufo gargarizans]
U-MYRTX-Mrug1e	P0DSL4.1	43.243	74	1	72	1	74	7.89e-13	68.2	59.46	92	92	RecName: Full=U-myrmeciitoxin(02)-Mg1a; Short=MIITX(02)-Mg1a; Short=U-MIITX(02)-Mg1a; Flags: Precursor [Myrmecia gulosa]
U-MYRTX-Mrug1e	NXC78697.1	42.553	47	26	72	4	50	2.06e-07	55.5	59.57	60	60	BTC protein [Anhinga anhinga]
U-MYRTX-Mrug1e	NXT89148.1	42.553	47	26	72	4	50	2.18e-07	55.1	59.57	60	60	BTC protein [Anhinga rufa]
U-MYRTX-Mrug1e	NXB49412.1	42.308	52	26	77	15	66	8.84e-08	56.6	63.46	67	67	BTC protein [Leucopsar rothschildi]
U-MYRTX-Mrug1e	NWW77858.1	42.308	52	26	77	4	55	1.07e-07	56.2	57.69	67	67	BTC protein [Climacteris rufus]
U-MYRTX-Mrug1e	NXU34797.1	42.308	52	26	77	6	57	1.77e-07	55.5	57.69	67	67	BTC protein [Drymodes brunneopygia]
U-MYRTX-Mrug1e	NXI88502.1	42.308	52	26	77	4	55	2.1e-07	55.5	57.69	67	67	BTC protein [Rhipidura dahli]
U-MYRTX-Mrug1e	KAG9480218.1	42	50	23	72	883	932	2.44e-08	60.5	70	64	64	hypothetical protein GDO78_011960 [Eleutherodactylus coqui]
U-MYRTX-Mrug1e	NWI45537.1	41.667	60	18	77	8	67	2.24e-07	55.5	56.67	77	77	BTC protein [Picathartes gymnocephalus]
U-MYRTX-Mrug1e	XP_040059201.1	41.379	58	15	72	211	268	1.34e-07	58.2	53.45	74	74	protransforming growth factor alpha isoform X3 [Gasterosteus aculeatus aculeatus]
U-MYRTX-Mrug1e	XP_040059202.1	41.379	58	15	72	124	181	1.5e-07	57.8	53.45	74	74	protransforming growth factor alpha isoform X4 [Gasterosteus aculeatus aculeatus]
U-MYRTX-Mrug1e	XP_040059204.1	41.379	58	15	72	117	174	1.56e-07	57.8	53.45	74	74	protransforming growth factor alpha isoform X5 [Gasterosteus aculeatus aculeatus]
U-MYRTX-Mrug1e	XP_040059199.1	41.379	58	15	72	211	268	2.2e-07	57.8	53.45	74	74	protransforming growth factor alpha isoform X1 [Gasterosteus aculeatus aculeatus]
U-MYRTX-Mrug1e	XP_040059200.1	41.379	58	15	72	201	258	2.54e-07	57.4	53.45	74	74	protransforming growth factor alpha isoform X2 [Gasterosteus aculeatus aculeatus]
U-MYRTX-Mrug1e	NWI34205.1	40.816	49	24	72	3	51	5.89e-08	56.6	61.22	63	63	BTC protein [Sula dactylatra]
U-MYRTX-Mrug1e	NXS95981.1	40.816	49	24	72	2	50	1.31e-07	55.8	61.22	63	63	BTC protein [Jacana jacana]
U-MYRTX-Mrug1e	NWH42695.1	40.816	49	24	72	2	50	1.34e-07	55.8	61.22	63	63	BTC protein [Fregata magnificens]
U-MYRTX-Mrug1e	NXT24919.1	40.816	49	24	72	2	50	1.7e-07	55.5	59.18	63	63	BTC protein [Syrrhaptes paradoxus]
U-MYRTX-Mrug1e	XP_009633460.1	40.816	49	24	72	16	64	1.72e-07	55.1	59.18	63	63	probetacellulin-like, partial [Egretta garzetta]
U-MYRTX-Mrug1e	NXX77788.1	40.816	49	24	72	2	50	2.37e-07	55.1	61.22	63	63	BTC protein [Urocolius indicus]
U-MYRTX-Mrug1e	XP_040441401.1	40.816	49	24	72	27	75	2.51e-07	55.8	59.18	63	63	probetacellulin isoform X2 [Falco naumanni]
U-MYRTX-Mrug1e	KFP30285.1	40.816	49	24	72	4	52	2.93e-07	55.1	61.22	63	63	Probetacellulin, partial [Colius striatus]
U-MYRTX-Mrug1e	NWI67560.1	40.816	49	24	72	2	50	3.27e-07	54.7	61.22	63	63	BTC protein [Todus mexicanus]
U-MYRTX-Mrug1e	NWR57758.1	40.816	49	24	72	2	50	3.44e-07	53.9	61.22	63	63	BTC protein [Bucorvus abyssinicus]
U-MYRTX-Mrug1e	NXX09908.1	40.816	49	24	72	12	60	3.74e-07	54.3	61.22	63	63	BTC protein [Larus smithsonianus]
U-MYRTX-Mrug1e	XP_027650770.1	40.816	49	24	72	22	70	3.95e-07	55.1	59.18	63	63	probetacellulin-like, partial [Falco peregrinus]
U-MYRTX-Mrug1e	NXE97878.1	40.385	52	26	77	3	54	2.91e-07	55.1	57.69	67	67	BTC protein [Menura novaehollandiae]
U-MYRTX-Mrug1e	KFO61976.1	40.385	52	26	77	4	55	2.94e-07	55.1	57.69	67	67	Probetacellulin, partial [Corvus brachyrhynchos]
U-MYRTX-Mrug1e	NXD27547.1	40.385	52	26	77	4	55	3.13e-07	55.1	57.69	67	67	BTC protein [Elachura formosa]
U-MYRTX-Mrug1e	NXC91656.1	40.385	52	26	77	4	55	3.29e-07	53.9	57.69	67	67	BTC protein [Cercotrichas coryphoeus]
U-MYRTX-Mrug1e	NXY55942.1	40.385	52	26	77	4	55	3.31e-07	54.7	57.69	67	67	BTC protein [Callaeas wilsoni]
U-MYRTX-Mrug1e	NXT60680.1	40.385	52	26	77	4	55	3.38e-07	54.7	57.69	67	67	BTC protein [Chaetops frenatus]
U-MYRTX-Mrug1e	NXO11198.1	40.385	52	26	77	4	55	3.38e-07	54.7	57.69	67	67	BTC protein [Oriolus oriolus]
U-MYRTX-Mrug1e	NXB12859.1	40.385	52	26	77	5	56	3.52e-07	54.7	57.69	67	67	BTC protein [Cnemophilus loriae]
U-MYRTX-Mrug1e	NWV97851.1	40.385	52	26	77	4	55	3.53e-07	54.7	57.69	67	67	BTC protein [Machaerirhynchus nigripectus]
U-MYRTX-Mrug1e	NXH65120.1	40.385	52	26	77	4	55	3.53e-07	54.7	57.69	67	67	BTC protein [Rhabdornis inornatus]
U-MYRTX-Mrug1e	NWU20483.1	40.385	52	26	77	3	54	3.65e-07	54.7	57.69	67	67	BTC protein [Platysteira castanea]
U-MYRTX-Mrug1e	NWW13703.1	40.385	52	26	77	5	56	3.72e-07	54.7	57.69	67	67	BTC protein [Oreocharis arfaki]
U-MYRTX-Mrug1e	NXL75542.1	40.385	52	26	77	4	55	3.76e-07	54.7	57.69	67	67	BTC protein [Leptocoma aspasia]
U-MYRTX-Mrug1e	NXD04405.1	40.385	52	26	77	4	55	3.79e-07	53.9	57.69	67	67	BTC protein [Certhia familiaris]
U-MYRTX-Mrug1e	NXH45615.1	40.385	52	26	77	5	56	3.88e-07	54.7	57.69	67	67	BTC protein [Dicaeum eximium]
U-MYRTX-Mrug1e	NWW61986.1	40.385	52	26	77	4	55	3.97e-07	54.7	57.69	67	67	BTC protein [Ifrita kowaldi]
U-MYRTX-Mrug1e	NXS22855.1	40.385	52	26	77	4	55	3.97e-07	54.7	57.69	67	67	BTC protein [Mystacornis crossleyi]
U-MYRTX-Mrug1e	NXY92787.1	38.776	49	24	72	2	50	3.09e-07	54.3	59.18	63	63	BTC protein [Ceyx cyanopectus]
U-MYRTX-Mrug1e	NWU58875.1	38.776	49	24	72	2	50	3.95e-07	53.9	59.18	63	63	BTC protein [Dromas ardeola]
U-MYRTX-Mrug1e	XP_028829783.1	38.333	60	19	78	8	67	3.87e-07	55.1	58.33	77	77	probetacellulin-like isoform X2 [Denticeps clupeoides]
U-MYRTX-Mrug1e	NWU98725.1	37.931	58	15	72	34	91	3.04e-07	55.8	56.9	74	74	BTC protein [Upupa epops]
U-MYRTX-Mrug1e	XP_037019402.1	35.185	54	19	72	16	69	2.73e-07	55.5	61.11	69	69	probetacellulin isoform X2 [Artibeus jamaicensis]
